# Supplementary material for: 2-{(E)-[(2-Hy­droxy-1-phenyl­eth­yl)imino]­meth­yl}-4-[(E)-(4-methyl­phen­yl)diazen­yl]phenol
Source: IUCrdata. 2025 Jul 8;10(Pt 7):x250599. doi: 10.1107/S2414314625005991 (PMC12326469; doi:10.1107/S2414314625005991)
Supplement: Supplementary file 1 [file x-10-x250599-sup1.cif]

##############################################################################
#                                                                            #
# This CIF contains the data for a data article accepted for                 #
# publication in IUCrData. It conforms to the requirements of                #
# Notes for Authors for IUCrData, and has been                               #
# peer reviewed under the auspices of IUCrData.                              #
#                                                                            #
# Full details of the Crystallographic Information File format               #
# are given in the paper "The Crystallographic Information File (CIF):       #
# a New Standard Archive File for Crystallography" by S. R. Hall, F. H.      #
# Allen and I. D. Brown [Acta Cryst. (1991), A47, 655-685].                  #
#                                                                            #
# The current version of the core CIF dictionary is obtainable from          #
# ftp://ftp.iucr.org/pub/cif_core.dic.                                       #
#                                                                            #
# Software is freely available for graphical display of the structure(s)     #
# in this CIF. For information consult the CIF software page                 #
# http://www.iucr.org/resources/cif/software.                                #
#                                                                            #
# This file may be used for bona fide research purposes within the           #
# scientific community so long as proper attribution is given to the data    # 
# article from which it was obtained.                                        #
#                                                                            #
##############################################################################
data_I
_audit_creation_method     'SHELXL-2019/3'
_journal_date_recd_electronic     2025-07-01
_journal_date_accepted     2025-07-03
_journal_name_full     'IUCrData'
_journal_year     2025
_journal_volume     10
_journal_issue      7
_journal_page_first     0
_journal_page_last     0
_journal_paper_category     HO
_journal_paper_doi     10.1107/S2414314625005991
_journal_coeditor_code     VM4068
_publ_contact_author_name     'Basil A. Saleh'
_publ_contact_author_address
;
Department of Chemistry, College of Science, University of Basrah, Basrah 61004, Iraq
;
_publ_contact_author_email     'basil.saleh@uobasrah.edu.iq'
_publ_contact_author_fax     ?
_publ_contact_author_phone     ?
_publ_section_title
;\
2-{(<i>E</i>)-[(2-Hydroxy-1-phenylethyl)imino]methyl}-4-[(<i>E</i>)-(4-\
methylphenyl)diazenyl]phenol
;
_publ_section_title_footnote     .
loop_
    _publ_author_name
    _publ_author_footnote
    _publ_author_address
    'Ati, Mohammad H.' .
;
Department of Chemistry, College of Science, University of Basrah, Basrah 61004,
Iraq
;
    'Saleh, Basil A.' .
;
Department of Chemistry, College of Science, University of Basrah, Basrah 61004,
Iraq
;
    'Al-Fartosy, Adnan J. M.' .
;
Department of Chemistry, College of Science, University of Basrah, Basrah 61004,
Iraq
;
    'El-Hiti, Gamal A.'
;
Additional corresponding author, e-mail: gelhiti@ksu.edu.sa.
;
;
Department of Optometry, College of Applied Medical Sciences, King Saud
University, Riyadh 11433,
Saudi Arabia
;
    'Kariuki, Benson M.' .
;
School of Chemistry, Cardiff University, Main Building, Park Place, Cardiff CF10
3AT,
UK
;
_publ_section_synopsis
;
Intramolecular O1---H1...N3 hydrogen bonding occurs in the title molecule and
intermolecular O---H...O hydrogen bonds form chains parallel to the <i>b</i>
axis.
;
_chemical_name_systematic
;\
2-{(<i>E</i>)-[(2-Hydroxy-1-phenylethyl)imino]methyl}-\
4-[(<i>E</i>)-(4-methylphenyl)diazenyl]phenol
;
_chemical_name_common     ?
_chemical_formula_moiety     'C22 H21 N3 O2'
_chemical_formula_sum     'C22 H21 N3 O2'
_chemical_formula_iupac     'C22 H21 N3 O2'
_chemical_formula_weight     359.42
_chemical_melting_point     ?
_chemical_absolute_configuration     syn
_space_group_crystal_system     monoclinic
_space_group_name_H-M_alt     'I 2'
_space_group_name_Hall     'I 2y'
loop_
    _space_group_symop_operation_xyz
    'x, y, z'
    '-x, y, -z'
    'x+1/2, y+1/2, z+1/2'
    '-x+1/2, y+1/2, -z+1/2'
_cell_length_a     14.7749(8)
_cell_length_b     6.0051(3)
_cell_length_c     22.3625(12)
_cell_angle_alpha     90
_cell_angle_beta     108.080(6)
_cell_angle_gamma     90
_cell_volume     1886.14(18)
_cell_formula_units_Z     4
_cell_measurement_reflns_used     6820
_cell_measurement_theta_min     2.8840
_cell_measurement_theta_max     27.5330
_cell_measurement_temperature     293(2)
_exptl_crystal_description     block
_exptl_crystal_colour     orange
_exptl_crystal_size_max     0.280
_exptl_crystal_size_mid     0.250
_exptl_crystal_size_min     0.200
_exptl_crystal_density_diffrn     1.266
_exptl_crystal_density_meas     ?
_exptl_crystal_density_method     ?
_exptl_crystal_F_000     760
_exptl_absorpt_coefficient_mu     0.083
_exptl_absorpt_correction_type     gaussian
_exptl_absorpt_process_details
;
(CrysAlisPro; Rigaku OD, 2024)
;
_exptl_absorpt_correction_T_min     0.514
_exptl_absorpt_correction_T_max     1.000
_diffrn_ambient_temperature     293(2)
_diffrn_source     ?
_diffrn_radiation_type     MoK\a
_diffrn_radiation_wavelength     0.71073
_diffrn_measurement_device_type     'SuperNova, Dual, Cu at home/near, Atlas'
_diffrn_measurement_method     '\w scans'
_diffrn_detector_area_resol_mean     10.5082
_diffrn_reflns_number     15526
_diffrn_reflns_av_R_equivalents     0.0235
_diffrn_reflns_av_unetI/netI     0.0218
_diffrn_reflns_theta_min     2.789
_diffrn_reflns_theta_max     29.720
_diffrn_reflns_theta_full     25.242
_diffrn_measured_fraction_theta_max     0.918
_diffrn_measured_fraction_theta_full     0.998
_diffrn_reflns_limit_h_min     -20
_diffrn_reflns_limit_h_max     20
_diffrn_reflns_limit_k_min     -8
_diffrn_reflns_limit_k_max     7
_diffrn_reflns_limit_l_min     -30
_diffrn_reflns_limit_l_max     30
_refine_special_details
;
Non-hydrogen atoms were refined with anisotropic displacement
parameters. In the final cycles of refinement, hydrogen atom geometry was
idealized, and a riding model was used with <i>U</i>~iso~ set at 1.2 or 1.5
times the value of <i>U</i>~eq~ for the atom to which the hydrogen atoms are
bonded.
;
_reflns_number_total     4696
_reflns_number_gt     3546
_reflns_threshold_expression     'I > 2\s(I)'
_refine_ls_structure_factor_coef     Fsqd
_refine_ls_matrix_type     full
_refine_ls_R_factor_all     0.0743
_refine_ls_R_factor_gt     0.0544
_refine_ls_wR_factor_gt     0.1337
_refine_ls_wR_factor_ref     0.1476
_refine_ls_goodness_of_fit_ref     1.069
_refine_ls_restrained_S_all     1.062
_refine_ls_number_reflns     4696
_refine_ls_number_parameters     318
_refine_ls_number_restraints     450
_refine_ls_hydrogen_treatment     constr
_refine_ls_weighting_scheme     calc
_refine_ls_weighting_details
              'w=1/[\s^2^(Fo^2^)+(0.0466P)^2^+1.3125P] where P=(Fo^2^+2Fc^2^)/3'
_atom_sites_solution_hydrogens     geom
_atom_sites_solution_primary     ?
_atom_sites_solution_secondary     ?
_refine_ls_shift/su_max     0.000
_refine_ls_shift/su_mean     0.000
_refine_diff_density_max     0.284
_refine_diff_density_min     -0.168
_refine_ls_extinction_method     none
_refine_ls_extinction_coef     .
_refine_ls_abs_structure_details
;
Flack <i>x</i> determined using 1258 quotients
[(<i>I</i>^+^)-(<i>I</i>^-^)]/[(<i>I</i>^+^)+(<i>I</i>^-^)]
(Parsons et al., 2013)
;
_refine_ls_abs_structure_Flack     0.1(5)
loop_
    _atom_type_symbol
    _atom_type_description
    _atom_type_scat_dispersion_real
    _atom_type_scat_dispersion_imag
    _atom_type_scat_source
    'C' 'C' 0.0033 0.0016
                         'International Tables Vol C Tables 4.2.6.8 and 6.1.1.4'
    'H' 'H' 0.0000 0.0000
                         'International Tables Vol C Tables 4.2.6.8 and 6.1.1.4'
    'N' 'N' 0.0061 0.0033
                         'International Tables Vol C Tables 4.2.6.8 and 6.1.1.4'
    'O' 'O' 0.0106 0.0060
                         'International Tables Vol C Tables 4.2.6.8 and 6.1.1.4'
_computing_data_collection
;
CrysAlisPro CCD 43.120a (Rigaku OD,2024))
;
_computing_cell_refinement
;
CrysAlisPro 1.171.43.90 (Rigaku OD, 2023)
;
_computing_data_reduction
;
CrysAlisPro 1.171.43.90 (Rigaku OD, 2023)
;
_computing_structure_solution
;
<i>SHELXT</i> (Sheldrick, 2015a)
;
_computing_structure_refinement
;
<i>SHELXL2019/2</i> (Sheldrick, 2015b)
;
_computing_molecular_graphics
;
Mercury (Macrae <i>et al.</i>,  2020)
;
_computing_publication_material
;
PublCif (Westrip, 2010)
;
loop_
    _atom_site_type_symbol
    _atom_site_label
    _atom_site_fract_x
    _atom_site_fract_y
    _atom_site_fract_z
    _atom_site_U_iso_or_equiv
    _atom_site_adp_type
    _atom_site_calc_flag
    _atom_site_occupancy
    _atom_site_disorder_assembly
    _atom_site_disorder_group
    C C1 0.6053(2) 0.3897(6) 0.62137(17) 0.0589(9) Uani d 1 . .
    C C2 0.6836(3) 0.4712(7) 0.66603(18) 0.0658(10) Uani d 1 . .
    H H2 0.681939 0.612038 0.682988 0.079 Uiso calc 1 . .
    C C3 0.7648(3) 0.3448(7) 0.68589(19) 0.0678(10) Uani d 1 . .
    H H3 0.817801 0.401195 0.716574 0.081 Uiso calc 1 . .
    C C4 0.7697(2) 0.1358(7) 0.66138(17) 0.0613(9) Uani d 1 . .
    C C5 0.6900(3) 0.0521(7) 0.61597(18) 0.0647(10) Uani d 1 . .
    H H5 0.692188 -0.088654 0.599117 0.078 Uiso calc 1 . .
    C C6 0.6068(3) 0.1773(7) 0.59551(18) 0.0654(10) Uani d 1 . .
    H H6 0.553136 0.121343 0.565295 0.078 Uiso calc 1 . .
    C C7 0.3730(2) 0.5987(6) 0.54591(16) 0.0541(8) Uani d 1 . .
    C C8 0.2943(2) 0.5117(6) 0.50225(15) 0.0516(7) Uani d 1 . .
    H H8 0.298040 0.370315 0.486231 0.062 Uiso calc 1 . .
    C C9 0.2087(2) 0.6284(5) 0.48102(14) 0.0459(6) Uani d 1 . .
    C C10 0.2030(2) 0.8452(6) 0.50522(16) 0.0553(8) Uani d 1 . .
    C C11 0.2834(3) 0.9315(6) 0.55060(18) 0.0654(10) Uani d 1 . .
    H H11 0.280349 1.071206 0.567794 0.078 Uiso calc 1 . .
    C C12 0.3664(2) 0.8122(6) 0.56994(17) 0.0611(9) Uani d 1 . .
    H H12 0.419441 0.873684 0.599499 0.073 Uiso calc 1 . .
    C C13 0.1282(2) 0.5278(6) 0.43591(15) 0.0502(7) Uani d 1 . .
    H H13 0.134933 0.386246 0.420945 0.060 Uiso calc 1 A 1
    C C14 -0.0997(7) 0.4207(18) 0.4027(6) 0.064(2) Uani d 0.566(17) B 1
    H H14A -0.128781 0.544663 0.417697 0.077 Uiso calc 0.566(17) B 1
    H H14B -0.149973 0.335661 0.373353 0.077 Uiso calc 0.566(17) B 1
    C C15 -0.0319(7) 0.510(2) 0.3689(4) 0.057(2) Uani d 0.566(17) B 1
    H H15 -0.005627 0.382549 0.352299 0.069 Uiso calc 0.566(17) B 1
    C C16 -0.0758(10) 0.669(2) 0.3152(4) 0.0572(19) Uani d 0.566(17) B 1
    C C17 -0.0684(10) 0.637(2) 0.2553(5) 0.066(2) Uani d 0.566(17) B 1
    H H17 -0.039330 0.508395 0.247036 0.079 Uiso calc 0.566(17) B 1
    C C18 -0.1031(9) 0.791(2) 0.2075(5) 0.074(2) Uani d 0.566(17) B 1
    H H18 -0.096249 0.766965 0.168079 0.089 Uiso calc 0.566(17) B 1
    C C19 -0.1473(8) 0.9778(19) 0.2189(5) 0.070(2) Uani d 0.566(17) B 1
    H H19 -0.170095 1.082938 0.187252 0.084 Uiso calc 0.566(17) B 1
    C C20 -0.1585(9) 1.011(2) 0.2771(6) 0.078(2) Uani d 0.566(17) B 1
    H H20 -0.192024 1.134716 0.283963 0.093 Uiso calc 0.566(17) B 1
    C C21 -0.1202(11) 0.863(2) 0.3253(5) 0.070(2) Uani d 0.566(17) B 1
    H H21 -0.124083 0.893000 0.365174 0.084 Uiso calc 0.566(17) B 1
    N N3 0.04729(18) 0.6253(5) 0.41539(12) 0.0517(6) Uani d 0.566(17) B 1
    O O2 -0.0510(6) 0.2833(14) 0.4543(5) 0.087(3) Uani d 0.566(17) . .
    H H2A -0.089839 0.214465 0.466496 0.131 Uiso calc 0.566(17) B 1
    C C14A -0.1148(9) 0.483(3) 0.3978(8) 0.068(3) Uani d 0.434(17) B 2
    H H14C -0.114683 0.596685 0.428563 0.082 Uiso calc 0.434(17) B 2
    H H14D -0.176288 0.484100 0.365402 0.082 Uiso calc 0.434(17) B 2
    C C15A -0.0353(9) 0.525(3) 0.3690(5) 0.058(3) Uani d 0.434(17) B 2
    H H15A -0.015932 0.382088 0.355769 0.070 Uiso calc 0.434(17) B 2
    C C16A -0.0695(12) 0.674(3) 0.3122(5) 0.059(3) Uani d 0.434(17) B 2
    C C17A -0.0522(11) 0.607(2) 0.2573(6) 0.066(3) Uani d 0.434(17) B 2
    H H17A -0.020482 0.473357 0.256443 0.080 Uiso calc 0.434(17) B 2
    C C18A -0.0823(10) 0.738(2) 0.2036(4) 0.070(3) Uani d 0.434(17) B 2
    H H18A -0.070788 0.693030 0.166851 0.084 Uiso calc 0.434(17) B 2
    C C19A -0.1298(9) 0.937(2) 0.2048(5) 0.066(3) Uani d 0.434(17) B 2
    H H19A -0.149919 1.025228 0.168929 0.080 Uiso calc 0.434(17) B 2
    C C20A -0.1470(10) 1.005(2) 0.2598(6) 0.072(3) Uani d 0.434(17) B 2
    H H20A -0.178745 1.137755 0.260600 0.086 Uiso calc 0.434(17) B 2
    C C21A -0.1169(12) 0.873(3) 0.3134(5) 0.069(3) Uani d 0.434(17) B 2
    H H21A -0.128439 0.918086 0.350193 0.083 Uiso calc 0.434(17) B 2
    N N3A 0.04729(18) 0.6253(5) 0.41539(12) 0.0517(6) Uani d 0.434(17) B 2
    O O2A -0.0972(11) 0.2732(18) 0.4266(4) 0.093(3) Uani d 0.434(17) . .
    H H2B -0.072975 0.288871 0.464641 0.140 Uiso calc 0.434(17) B 2
    N N1 0.5240(2) 0.5375(5) 0.60296(15) 0.0645(8) Uani d 1 . .
    N N2 0.4553(2) 0.4536(6) 0.56411(14) 0.0628(8) Uani d 1 . .
    O O1 0.12420(19) 0.9622(5) 0.48643(15) 0.0800(9) Uani d 1 . .
    H H1 0.084660 0.895236 0.458203 0.120 Uiso calc 1 . .
    C C22 0.8598(3) 0.0019(8) 0.6838(2) 0.0820(13) Uani d 1 . .
    H H22A 0.906649 0.083753 0.715575 0.123 Uiso calc 1 . .
    H H22B 0.883322 -0.026996 0.649024 0.123 Uiso calc 1 . .
    H H22C 0.846987 -0.136700 0.700952 0.123 Uiso calc 1 . .
loop_
    _atom_site_aniso_label
    _atom_site_aniso_U_11
    _atom_site_aniso_U_22
    _atom_site_aniso_U_33
    _atom_site_aniso_U_12
    _atom_site_aniso_U_13
    _atom_site_aniso_U_23
    C1 0.0540(18) 0.059(2) 0.069(2) 0.0148(16) 0.0266(17) 0.0177(17)
    C2 0.064(2) 0.061(2) 0.072(2) 0.0097(18) 0.0208(18) 0.0055(18)
    C3 0.056(2) 0.074(3) 0.071(2) 0.0041(18) 0.0172(18) 0.009(2)
    C4 0.0563(19) 0.064(2) 0.070(2) 0.0158(18) 0.0288(17) 0.0193(19)
    C5 0.063(2) 0.063(2) 0.072(2) 0.0086(18) 0.0259(18) 0.0100(19)
    C6 0.0529(19) 0.075(3) 0.068(2) 0.0034(18) 0.0181(17) 0.009(2)
    C7 0.0480(16) 0.061(2) 0.0542(17) 0.0068(14) 0.0177(14) 0.0086(15)
    C8 0.0478(16) 0.0506(18) 0.0579(18) 0.0077(14) 0.0186(14) 0.0008(15)
    C9 0.0434(15) 0.0446(16) 0.0511(15) 0.0034(13) 0.0168(12) 0.0031(13)
    C10 0.0503(18) 0.0476(19) 0.0631(19) 0.0072(14) 0.0107(15) 0.0028(16)
    C11 0.066(2) 0.048(2) 0.073(2) 0.0039(17) 0.0084(18) -0.0097(18)
    C12 0.0508(18) 0.063(2) 0.061(2) -0.0018(16) 0.0057(15) -0.0031(17)
    C13 0.0519(17) 0.0467(17) 0.0565(17) 0.0032(14) 0.0232(14) 0.0023(14)
    C14 0.052(4) 0.062(5) 0.080(4) 0.002(3) 0.021(3) -0.002(4)
    C15 0.048(3) 0.064(4) 0.061(3) -0.007(3) 0.019(3) -0.008(3)
    C16 0.044(3) 0.073(4) 0.055(3) -0.009(3) 0.015(3) -0.010(3)
    C17 0.056(4) 0.078(4) 0.064(4) -0.001(3) 0.018(3) -0.010(3)
    C18 0.070(4) 0.091(5) 0.061(3) -0.009(4) 0.019(3) -0.012(4)
    C19 0.066(4) 0.084(5) 0.058(4) -0.008(4) 0.015(4) -0.006(4)
    C20 0.074(4) 0.083(4) 0.071(5) 0.002(4) 0.016(4) -0.002(4)
    C21 0.066(4) 0.077(4) 0.063(4) -0.001(3) 0.014(3) -0.003(4)
    N3 0.0447(12) 0.0554(15) 0.0544(13) 0.0008(12) 0.0144(11) -0.0056(13)
    O2 0.056(4) 0.102(4) 0.093(5) -0.015(3) 0.006(4) 0.047(4)
    C14A 0.051(4) 0.081(6) 0.076(5) -0.007(5) 0.024(4) 0.010(5)
    C15A 0.049(4) 0.062(4) 0.062(4) -0.004(4) 0.015(4) -0.011(4)
    C16A 0.045(4) 0.073(4) 0.059(4) -0.008(4) 0.013(4) -0.011(4)
    C17A 0.058(5) 0.083(5) 0.058(4) -0.003(4) 0.018(4) -0.013(4)
    C18A 0.069(5) 0.082(5) 0.059(4) -0.003(4) 0.020(4) -0.019(4)
    C19A 0.066(5) 0.080(5) 0.054(4) 0.000(4) 0.020(4) -0.014(4)
    C20A 0.069(4) 0.084(4) 0.063(5) 0.002(4) 0.023(4) -0.008(5)
    C21A 0.065(4) 0.080(5) 0.060(5) 0.004(4) 0.016(4) -0.010(4)
    N3A 0.0447(12) 0.0554(15) 0.0544(13) 0.0008(12) 0.0144(11) -0.0056(13)
    O2A 0.093(7) 0.115(6) 0.054(5) -0.053(5) -0.005(4) 0.018(4)
    N1 0.0606(18) 0.0615(19) 0.0714(19) 0.0025(15) 0.0206(15) 0.0031(16)
    N2 0.0498(15) 0.077(2) 0.0577(16) 0.0032(14) 0.0118(13) 0.0020(16)
    O1 0.0621(16) 0.0603(16) 0.098(2) 0.0228(14) -0.0036(14) -0.0209(15)
    C22 0.061(2) 0.086(3) 0.101(3) 0.027(2) 0.029(2) 0.021(3)
_geom_special_details
;
 All esds (except the esd in the dihedral angle between two l.s. planes)
 are estimated using the full covariance matrix.  The cell esds are taken
 into account individually in the estimation of esds in distances, angles
 and torsion angles; correlations between esds in cell parameters are only
 used when they are defined by crystal symmetry.  An approximate (isotropic)
 treatment of cell esds is used for estimating esds involving l.s. planes.
;
loop_
    _geom_bond_atom_site_label_1
    _geom_bond_atom_site_label_2
    _geom_bond_site_symmetry_2
    _geom_bond_distance
    _geom_bond_publ_flag
    C1 C2 . 1.363(5) ?
    C1 C6 . 1.403(5) ?
    C1 N1 . 1.448(4) ?
    C2 C3 . 1.373(5) ?
    C2 H2 . 0.9300 ?
    C3 C4 . 1.380(6) ?
    C3 H3 . 0.9300 ?
    C4 C5 . 1.389(5) ?
    C4 C22 . 1.502(5) ?
    C5 C6 . 1.392(5) ?
    C5 H5 . 0.9300 ?
    C6 H6 . 0.9300 ?
    C7 C8 . 1.369(5) ?
    C7 C12 . 1.405(5) ?
    C7 N2 . 1.448(4) ?
    C8 C9 . 1.394(4) ?
    C8 H8 . 0.9300 ?
    C9 C10 . 1.422(5) ?
    C9 C13 . 1.432(4) ?
    C10 O1 . 1.312(4) ?
    C10 C11 . 1.400(5) ?
    C11 C12 . 1.370(5) ?
    C11 H11 . 0.9300 ?
    C12 H12 . 0.9300 ?
    C13 N3A . 1.281(4) ?
    C13 N3 . 1.281(4) ?
    C13 H13 . 0.9300 ?
    C14 O2 . 1.419(10) ?
    C14 C15 . 1.526(8) ?
    C14 H14A . 0.9700 ?
    C14 H14B . 0.9700 ?
    C15 N3 . 1.475(7) ?
    C15 C16 . 1.517(8) ?
    C15 H15 . 0.9800 ?
    C16 C21 . 1.387(8) ?
    C16 C17 . 1.391(8) ?
    C17 C18 . 1.384(9) ?
    C17 H17 . 0.9300 ?
    C18 C19 . 1.361(9) ?
    C18 H18 . 0.9300 ?
    C19 C20 . 1.377(9) ?
    C19 H19 . 0.9300 ?
    C20 C21 . 1.376(9) ?
    C20 H20 . 0.9300 ?
    C21 H21 . 0.9300 ?
    O2 H2A . 0.8200 ?
    C14A O2A . 1.400(11) ?
    C14A C15A . 1.526(10) ?
    C14A H14C . 0.9700 ?
    C14A H14D . 0.9700 ?
    C15A N3A . 1.463(9) ?
    C15A C16A . 1.507(8) ?
    C15A H15A . 0.9800 ?
    C16A C17A . 1.3900 ?
    C16A C21A . 1.3900 ?
    C17A C18A . 1.3900 ?
    C17A H17A . 0.9300 ?
    C18A C19A . 1.3900 ?
    C18A H18A . 0.9300 ?
    C19A C20A . 1.3900 ?
    C19A H19A . 0.9300 ?
    C20A C21A . 1.3900 ?
    C20A H20A . 0.9300 ?
    C21A H21A . 0.9300 ?
    O2A H2B . 0.8200 ?
    N1 N2 . 1.221(4) ?
    O1 H1 . 0.8200 ?
    C22 H22A . 0.9600 ?
    C22 H22B . 0.9600 ?
    C22 H22C . 0.9600 ?
loop_
    _geom_angle_atom_site_label_1
    _geom_angle_atom_site_label_2
    _geom_angle_atom_site_label_3
    _geom_angle_site_symmetry_1
    _geom_angle_site_symmetry_3
    _geom_angle
    _geom_angle_publ_flag
    C2 C1 C6 . . 120.7(3) ?
    C2 C1 N1 . . 115.4(4) ?
    C6 C1 N1 . . 123.9(4) ?
    C1 C2 C3 . . 119.7(4) ?
    C1 C2 H2 . . 120.1 ?
    C3 C2 H2 . . 120.1 ?
    C2 C3 C4 . . 121.5(4) ?
    C2 C3 H3 . . 119.2 ?
    C4 C3 H3 . . 119.2 ?
    C3 C4 C5 . . 118.9(3) ?
    C3 C4 C22 . . 120.3(4) ?
    C5 C4 C22 . . 120.8(4) ?
    C4 C5 C6 . . 120.4(4) ?
    C4 C5 H5 . . 119.8 ?
    C6 C5 H5 . . 119.8 ?
    C5 C6 C1 . . 118.7(4) ?
    C5 C6 H6 . . 120.6 ?
    C1 C6 H6 . . 120.6 ?
    C8 C7 C12 . . 118.5(3) ?
    C8 C7 N2 . . 115.1(3) ?
    C12 C7 N2 . . 126.4(3) ?
    C7 C8 C9 . . 122.1(3) ?
    C7 C8 H8 . . 119.0 ?
    C9 C8 H8 . . 119.0 ?
    C8 C9 C10 . . 119.0(3) ?
    C8 C9 C13 . . 119.7(3) ?
    C10 C9 C13 . . 121.3(3) ?
    O1 C10 C11 . . 120.2(3) ?
    O1 C10 C9 . . 121.3(3) ?
    C11 C10 C9 . . 118.5(3) ?
    C12 C11 C10 . . 120.7(3) ?
    C12 C11 H11 . . 119.6 ?
    C10 C11 H11 . . 119.6 ?
    C11 C12 C7 . . 121.2(3) ?
    C11 C12 H12 . . 119.4 ?
    C7 C12 H12 . . 119.4 ?
    N3A C13 C9 . . 122.5(3) ?
    N3 C13 C9 . . 122.5(3) ?
    N3 C13 H13 . . 118.7 ?
    C9 C13 H13 . . 118.7 ?
    O2 C14 C15 . . 111.1(7) ?
    O2 C14 H14A . . 109.4 ?
    C15 C14 H14A . . 109.4 ?
    O2 C14 H14B . . 109.4 ?
    C15 C14 H14B . . 109.4 ?
    H14A C14 H14B . . 108.0 ?
    N3 C15 C16 . . 108.1(7) ?
    N3 C15 C14 . . 108.4(7) ?
    C16 C15 C14 . . 115.3(8) ?
    N3 C15 H15 . . 108.3 ?
    C16 C15 H15 . . 108.3 ?
    C14 C15 H15 . . 108.3 ?
    C21 C16 C17 . . 117.1(7) ?
    C21 C16 C15 . . 120.6(7) ?
    C17 C16 C15 . . 122.2(8) ?
    C18 C17 C16 . . 121.9(8) ?
    C18 C17 H17 . . 119.0 ?
    C16 C17 H17 . . 119.0 ?
    C19 C18 C17 . . 119.4(8) ?
    C19 C18 H18 . . 120.3 ?
    C17 C18 H18 . . 120.3 ?
    C18 C19 C20 . . 120.2(8) ?
    C18 C19 H19 . . 119.9 ?
    C20 C19 H19 . . 119.9 ?
    C21 C20 C19 . . 120.2(8) ?
    C21 C20 H20 . . 119.9 ?
    C19 C20 H20 . . 119.9 ?
    C20 C21 C16 . . 121.1(8) ?
    C20 C21 H21 . . 119.5 ?
    C16 C21 H21 . . 119.5 ?
    C13 N3 C15 . . 119.0(6) ?
    C14 O2 H2A . . 109.5 ?
    O2A C14A C15A . . 106.6(10) ?
    O2A C14A H14C . . 110.4 ?
    C15A C14A H14C . . 110.4 ?
    O2A C14A H14D . . 110.4 ?
    C15A C14A H14D . . 110.4 ?
    H14C C14A H14D . . 108.6 ?
    N3A C15A C16A . . 109.9(9) ?
    N3A C15A C14A . . 110.6(10) ?
    C16A C15A C14A . . 110.7(10) ?
    N3A C15A H15A . . 108.5 ?
    C16A C15A H15A . . 108.5 ?
    C14A C15A H15A . . 108.5 ?
    C17A C16A C21A . . 120.0 ?
    C17A C16A C15A . . 117.9(8) ?
    C21A C16A C15A . . 122.1(8) ?
    C18A C17A C16A . . 120.0 ?
    C18A C17A H17A . . 120.0 ?
    C16A C17A H17A . . 120.0 ?
    C17A C18A C19A . . 120.0 ?
    C17A C18A H18A . . 120.0 ?
    C19A C18A H18A . . 120.0 ?
    C20A C19A C18A . . 120.0 ?
    C20A C19A H19A . . 120.0 ?
    C18A C19A H19A . . 120.0 ?
    C21A C20A C19A . . 120.0 ?
    C21A C20A H20A . . 120.0 ?
    C19A C20A H20A . . 120.0 ?
    C20A C21A C16A . . 120.0 ?
    C20A C21A H21A . . 120.0 ?
    C16A C21A H21A . . 120.0 ?
    C13 N3A C15A . . 123.1(8) ?
    C14A O2A H2B . . 109.5 ?
    N2 N1 C1 . . 112.5(3) ?
    N1 N2 C7 . . 113.1(3) ?
    C10 O1 H1 . . 109.5 ?
    C4 C22 H22A . . 109.5 ?
    C4 C22 H22B . . 109.5 ?
    H22A C22 H22B . . 109.5 ?
    C4 C22 H22C . . 109.5 ?
    H22A C22 H22C . . 109.5 ?
    H22B C22 H22C . . 109.5 ?
loop_
    _geom_hbond_atom_site_label_D
    _geom_hbond_atom_site_label_H
    _geom_hbond_atom_site_label_A
    _geom_hbond_site_symmetry_A
    _geom_hbond_distance_DH
    _geom_hbond_distance_HA
    _geom_hbond_distance_DA
    _geom_hbond_angle_DHA
    _geom_hbond_publ_flag
    O2 H2A O1 2_546 0.82 2.00 2.745(10) 151 yes
    O1 H1 N3 . 0.82 1.88 2.605(4) 147 yes
    O2A H2B O2 2_556 0.82 2.14 2.88(2) 149 yes
_shelx_space_group_comment
;
The symmetry employed for this shelxl refinement is uniquely defined
by the following loop, which should always be used as a source of
symmetry information in preference to the above space-group names.
They are only intended as comments.
;
_shelx_estimated_absorpt_T_min     0.977
_shelx_estimated_absorpt_T_max     0.984
_shelx_hkl_file
;
   0  -8   0 222.489 67.2465   3
   0  -8   2 12.1005 41.7404   3
   0  -8   4 187.387 72.3368   3
   0  -7   1 246.080 66.3492   3
   0  -7  -1 256.563 63.8480   3
   0  -7  -1 370.660 93.4038   2
   0  -7   1 483.262 103.691   2
   0  -7  -3 47.9350 27.2751   3
   0  -7   3 68.0324 50.5365   3
   0  -7  -3 57.4556 36.0764   7
   0  -7   3 83.8626 59.7920   2
   0  -7  -3 166.646 69.6309   2
   0  -7  -5 40.3328 29.5155   3
   0  -7  -5 9.41910 37.1649   7
   0  -7   5-10.9881 50.3412   3
   0  -7   5-31.0958 48.0079   2
   0  -7  -5 7.98684 42.3433   2
   0  -7  -7 212.807 67.1111   7
   0  -7  -7 161.681 66.6704   2
   0  -7   7 207.989 73.5621   2
   0  -7  -9 101.406 55.5406   7
   0  -7   9 107.603 54.6060   2
   0  -7  -9 146.201 73.1611   2
   0  -7 -11 7.46808 35.5669   7
   0  -7  11-27.9300 40.3031   2
   0  -7 -13 135.512 67.3741   7
   0  -7  13-8.29608 48.4031   2
   0  -6   0 4313.46 228.331   3
   0  -6   0 3668.81 175.959   7
   0  -6   0 4193.86 257.379   2
   0  -6  -2 469.460 76.7453   3
   0  -6   2 436.922 85.9507   2
   0  -6  -2 424.852 90.4714   2
   0  -6   2 479.064 80.5521   3
   0  -6  -2 516.767 75.1749   7
   0  -6  -4 1080.84 105.808   3
   0  -6  -4 1358.64 153.315   2
   0  -6   4 1190.30 135.383   2
   0  -6  -4 1179.68 117.302   7
   0  -6  -4 1024.24 118.519   3
   0  -6  -6 907.410 92.6939   3
   0  -6  -6 755.084 96.0166   3
   0  -6  -6 1009.08 118.475   7
   0  -6   6 903.739 118.559   2
   0  -6  -6 998.199 137.659   2
   0  -6  -8 555.405 70.3372   3
   0  -6  -8 578.580 96.8576   7
   0  -6   8 614.611 100.711   2
   0  -6  -8 477.043 96.2403   2
   0  -6 -10 1471.30 105.957   3
   0  -6 -10 1738.89 172.913   7
   0  -6  10 1669.85 162.115   2
   0  -6 -10 1505.43 175.103   2
   0  -6 -12 1771.56 182.104   7
   0  -6  12 1668.34 166.513   2
   0  -6 -14-11.2679 40.4035   7
   0  -6  14 5.89304 42.9762   2
   0  -6 -16 408.163 105.564   7
   0  -6  16 487.757 99.4529   2
   0  -6  18 94.3242 52.9671   2
   0  -5   1 34.3031 32.5261   3
   0  -5  -1 102.694 41.0469   3
   0  -5  -1 81.4795 33.9010   3
   0  -5  -1 73.5869 29.3232   7
   0  -5   1 106.412 32.5549   7
   0  -5   1 102.473 41.9935   2
   0  -5  -1 147.478 51.2116   2
   0  -5  -3 451.978 64.8839   3
   0  -5  -3 477.896 74.1070   3
   0  -5  -3 436.229 66.3650   7
   0  -5   3 496.796 82.9519   2
   0  -5  -3 479.222 80.3324   2
   0  -5  -5 493.543 63.7529   3
   0  -5  -5 553.083 81.4963   7
   0  -5   5 460.389 80.2136   2
   0  -5  -5 425.339 80.5383   2
   0  -5  -7 788.563 72.1424   3
   0  -5  -7 926.752 109.322   7
   0  -5  -7 985.029 119.609   2
   0  -5   7 971.226 112.640   2
   0  -5  -9 356.987 50.4032   3
   0  -5  -9 213.085 42.6714   3
   0  -5  -9 304.555 70.9438   7
   0  -5  -9 382.558 83.3229   2
   0  -5   9 264.510 61.4280   2
   0  -5 -11 243.934 40.5652   3
   0  -5 -11 196.742 40.0493   3
   0  -5 -11 235.670 61.9683   7
   0  -5 -11 228.695 69.2897   2
   0  -5  11 228.319 65.4099   2
   0  -5 -13 105.832 25.3029   3
   0  -5 -13 155.105 66.0898   7
   0  -5  13 175.833 60.8032   2
   0  -5 -15 528.471 104.408   7
   0  -5  15 554.674 96.3915   2
   0  -5 -17 176.277 67.5366   7
   0  -5  17 197.437 64.1922   2
   0  -5 -19 502.991 114.299   7
   0  -5  19 527.900 99.7579   2
   0  -5  21 30.6543 43.3525   2
   0  -5  23-45.2808 59.6617   2
   0  -4   0 794.408 68.1152   7
   0  -4   0 690.878 81.4077   2
   0  -4  -2 672.388 68.5766   3
   0  -4   2 525.433 75.9406   3
   0  -4   2 577.415 75.7817   2
   0  -4  -2 632.096 81.9364   2
   0  -4   2 523.483 46.7359   7
   0  -4  -2 648.762 67.6317   7
   0  -4  -4 774.663 73.2968   3
   0  -4   4 1004.27 100.870   2
   0  -4  -4 884.120 101.683   2
   0  -4  -4 881.759 89.7269   7
   0  -4  -4 678.990 73.4096   3
   0  -4   4 657.713 91.6214   3
   0  -4   6 703.712 96.7628   3
   0  -4  -6 651.966 59.2938   3
   0  -4   6 799.931 86.6566   2
   0  -4  -6 805.727 95.6577   2
   0  -4  -6 744.965 87.4851   7
   0  -4  -6 640.972 66.6717   3
   0  -4  -8 109.918 26.8748   3
   0  -4  -8 167.258 33.8874   3
   0  -4  -8 98.6971 41.4233   7
   0  -4   8 129.963 42.7589   2
   0  -4  -8 144.440 46.8378   2
   0  -4 -10 31.2524 20.9042   3
   0  -4 -10 15.1723 17.8942   3
   0  -4 -10 12.4956 40.6157   7
   0  -4 -10 55.4725 51.8409   2
   0  -4  10 16.9823 34.9915   2
   0  -4 -12 1019.59 65.0415   3
   0  -4  12 1174.55 120.786   2
   0  -4 -12 1203.97 133.805   7
   0  -4 -14 871.421 51.5470   3
   0  -4  14 1019.27 116.424   2
   0  -4 -14 1073.91 135.437   7
   0  -4  14 842.416 125.182   4
   0  -4 -14 881.443 52.6374   3
   0  -4  16 275.705 68.4983   2
   0  -4 -16 482.598 97.4770   7
   0  -4  16 325.493 93.5143   4
   0  -4 -18 661.616 120.763   7
   0  -4  18 545.766 110.292   4
   0  -4 -20 217.222 70.4356   7
   0  -4  20 128.081 65.6312   4
   0  -4 -22-9.11138 43.5969   7
   0  -4  22-47.2054 72.7708   4
   0  -3   1 28142.8 556.807   2
   0  -3  -1 29180.0 571.445   2
   0  -3   1 27910.6 479.992   7
   0  -3  -1 28446.4 518.522   7
   0  -3  -1 26513.5 552.687   3
   0  -3   1 26980.0 577.378   3
   0  -3  -3 28055.5 502.753   3
   0  -3  -3 26205.5 566.630   2
   0  -3   3 28088.4 558.813   2
   0  -3   3 27631.3 434.172   7
   0  -3  -3 27026.7 590.972   5
   0  -3  -3 28970.3 549.852   7
   0  -3  -3 26010.0 525.152   3
   0  -3  -5 15067.2 312.247   3
   0  -3  -5 16547.3 397.923   7
   0  -3  -5 15388.7 402.448   5
   0  -3   5 15868.7 382.217   2
   0  -3  -5 15484.9 403.405   2
   0  -3  -7 1616.93 80.2116   3
   0  -3  -7 1929.21 133.393   2
   0  -3   7 1887.95 120.003   2
   0  -3  -7 1913.47 130.058   7
   0  -3  -7 1622.98 114.803   5
   0  -3   9 932.608 110.633   3
   0  -3  -9 1096.89 66.2032   3
   0  -3   9 1306.51 113.699   2
   0  -3  -9 1426.09 128.257   2
   0  -3  -9 944.583 90.7212   5
   0  -3  -9 1421.30 124.933   7
   0  -3   9 1435.19 135.475   4
   0  -3 -11 902.826 57.1785   3
   0  -3  11 879.783 110.344   3
   0  -3 -11 1195.52 117.742   7
   0  -3 -11 880.977 81.0004   5
   0  -3  11 874.051 106.021   4
   0  -3 -13 6777.28 176.130   3
   0  -3 -13 6317.89 226.642   5
   0  -3 -13 6999.71 308.008   7
   0  -3  13 7087.65 324.426   4
   0  -3 -15 1287.94 70.0768   3
   0  -3 -15 1302.15 142.410   7
   0  -3  15 1364.63 153.653   4
   0  -3 -17 870.001 124.634   7
   0  -3  17 830.016 131.466   4
   0  -3 -17 773.452 53.2833   3
   0  -3 -19 3033.02 233.326   7
   0  -3 -19 2561.00 100.096   3
   0  -3  19 3024.06 250.343   4
   0  -3 -21 1022.94 146.474   7
   0  -3  21 1226.67 166.900   4
   0  -3 -23 178.773 72.5069   7
   0  -3  23 219.577 86.9391   4
   0  -2   0 215309. 2966.45   2
   0  -2   0 211741. 2913.89   7
   0  -2   0 207658. 2972.29   3
   0  -2  -2 9411.81 202.746   3
   0  -2  -2 9441.57 241.822   2
   0  -2   2 9729.64 235.240   2
   0  -2  -2 9172.28 251.105   5
   0  -2   2 9151.23 169.447   7
   0  -2  -2 9455.32 227.064   7
   0  -2   2 8735.21 248.602   3
   0  -2  -4 1187.48 55.7457   3
   0  -2   4 1182.94 76.2611   2
   0  -2  -4 1408.75 89.3987   2
   0  -2  -4 1228.62 81.6410   5
   0  -2  -4 1131.14 80.2230   7
   0  -2  -6 15695.3 278.085   3
   0  -2  -6 15789.9 375.274   2
   0  -2  -6 14897.3 340.746   5
   0  -2  -6 15851.7 375.513   7
   0  -2   6 15362.7 389.106   4
   0  -2  -8 19378.0 338.598   3
   0  -2  -8 18557.4 393.816   5
   0  -2   8 20275.2 483.819   4
   0  -2  10 1134.00 109.602   3
   0  -2 -10 1090.66 62.1640   3
   0  -2 -10 1018.11 70.7762   5
   0  -2  10 1043.07 108.230   4
   0  -2  12 2204.32 160.189   3
   0  -2 -12 2155.31 95.5657   3
   0  -2 -12 1999.58 98.5446   5
   0  -2 -12 2328.95 158.111   7
   0  -2  12 1970.28 153.262   4
   0  -2  14 2225.80 171.351   3
   0  -2 -14 2240.77 110.175   3
   0  -2 -14 2361.40 170.725   7
   0  -2 -14 2048.53 95.2292   5
   0  -2  14 2227.49 174.542   4
   0  -2 -16 3777.59 230.097   7
   0  -2 -16 3451.38 147.576   3
   0  -2  16 3919.77 245.582   4
   0  -2 -18 4162.73 253.236   7
   0  -2  18 3804.55 259.728   4
   0  -2 -18 3937.38 166.920   3
   0  -2 -20 18.0048 22.6618   3
   0  -2 -20-0.41987 48.2339   7
   0  -2  20 14.1218 52.0657   4
   0  -2 -22 16.4470 25.1169   3
   0  -2 -22-41.4452 57.0094   7
   0  -2  22 12.0773 41.8753   4
   0  -2 -24-19.2299 47.3861   7
   0  -2  24 194.838 90.8838   4
   0  -2 -26-2.26270 49.0206   7
   0  -2  26 46.9497 56.2861   4
   0  -1  -1 113230. 1582.81   2
   0  -1   1 112640. 1575.21   2
   0  -1  -3 80896.1 1114.05   3
   0  -1  -3 81459.6 1181.12   2
   0  -1  -3 79522.6 1161.14   5
   0  -1   3 81492.2 1199.50   4
   0  -1  -5 43380.1 638.818   3
   0  -1  -5 44347.1 709.407   1
   0  -1  -5 44009.6 668.504   5
   0  -1   5 44163.4 737.384   4
   0  -1  -7 17365.5 309.864   3
   0  -1   7 17493.6 392.621   3
   0  -1  -7 16933.6 354.753   1
   0  -1  -7 16789.8 307.575   5
   0  -1  -7 16957.6 373.732   4
   0  -1   7 17797.9 399.656   4
   0  -1  -9 314.322 37.8394   3
   0  -1   9 316.319 52.0436   3
   0  -1  -9 270.764 40.7715   1
   0  -1  -9 303.812 50.4450   7
   0  -1  -9 282.826 29.3936   5
   0  -1   9 371.907 60.8278   4
   0  -1  -9 300.057 49.2256   4
   0  -1 -11 4880.91 163.252   3
   0  -1  11 4689.28 208.017   3
   0  -1 -11 4539.38 178.029   1
   0  -1 -11 4643.83 123.731   5
   0  -1 -11 4443.33 163.529   6
   0  -1  11 4855.48 223.184   4
   0  -1 -13 1765.09 104.108   3
   0  -1  13 1792.97 133.053   3
   0  -1 -13 1569.09 106.571   1
   0  -1 -13 1634.66 64.9346   5
   0  -1 -13 1760.14 132.277   7
   0  -1 -13 1630.06 102.003   6
   0  -1 -13 1766.13 133.933   4
   0  -1  13 1848.07 145.552   4
   0  -1  15 1536.67 132.865   3
   0  -1 -15 1495.20 112.317   1
   0  -1 -15 1591.70 108.734   6
   0  -1 -15 1734.30 141.325   7
   0  -1 -15 1606.90 55.8845   5
   0  -1 -15 1817.06 116.408   3
   0  -1 -15 1744.69 143.813   4
   0  -1  15 1503.76 143.768   4
   0  -1  17 994.173 112.715   3
   0  -1 -17 844.893 90.5791   1
   0  -1 -17 793.647 82.2059   6
   0  -1 -17 970.866 116.885   7
   0  -1  17 837.144 116.202   4
   0  -1 -17 860.995 86.7717   3
   0  -1 -19 919.224 99.9942   1
   0  -1 -19 944.441 117.767   7
   0  -1 -19 870.168 91.3151   6
   0  -1 -19 950.149 97.5683   3
   0  -1  19 963.124 131.783   4
   0  -1 -21 490.596 76.7407   3
   0  -1 -21 503.846 79.7932   1
   0  -1 -21 412.252 68.5902   6
   0  -1 -21 628.300 105.213   7
   0  -1  21 648.808 115.595   4
   0  -1 -23 73.6181 40.1943   3
   0  -1 -23 2.43660 29.3588   1
   0  -1 -23-77.2303 51.1430   7
   0  -1  23 53.7352 51.9246   4
   0  -1 -25 95.2587 44.2802   1
   0  -1 -25 177.209 73.9775   7
   0  -1  25 182.555 86.6852   4
   0  -1 -27 102.453 63.6614   7
   0  -1  27 86.4013 64.8706   4
   0   0   4 434.684 33.5887   3
   0   0  -4 410.122 32.9546   3
   0   0   4 395.703 28.8874   1
   0   0  -4 444.325 30.6361   1
   0   0  -4 433.059 29.9935   6
   0   0   4 495.647 32.1554   6
   0   0  -4 412.866 33.3738   7
   0   0   4 484.592 41.2639   4
   0   0   6 5292.14 153.914   3
   0   0  -6 5874.98 162.834   3
   0   0  -6 5505.35 146.175   1
   0   0  -6 5375.07 160.167   7
   0   0  -6 5037.24 139.383   6
   0   0   6 5552.51 143.220   6
   0   0  -6 4970.93 164.904   4
   0   0   6 5828.77 182.284   4
   0   0  -8 30740.8 544.462   3
   0   0   8 29326.2 539.570   3
   0   0  -8 29970.3 519.730   1
   0   0  -8 30434.4 544.013   7
   0   0  -8 29914.2 516.708   6
   0   0  -8 29473.8 569.941   4
   0   0   8 30947.6 583.689   4
   0   0 -10 21981.3 454.248   3
   0   0  10 21341.6 449.200   3
   0   0 -10 21359.8 426.189   1
   0   0 -10 20489.1 418.682   6
   0   0 -10 22386.2 459.825   7
   0   0  10 22255.2 496.665   4
   0   0 -10 21980.2 489.404   4
   0   0  12 12543.1 340.646   3
   0   0 -12 12781.0 320.003   1
   0   0 -12 12976.7 320.108   6
   0   0  12 13421.8 389.485   4
   0   0 -12 13619.2 352.431   3
   0   0 -14 16.2226 35.5679   3
   0   0  14-11.1712 23.2999   3
   0   0 -14 52.4342 32.1305   1
   0   0 -14 9.24503 13.0775   5
   0   0 -14-1.30032 18.1619   6
   0   0  14 12.3012 36.1594   4
   0   0 -14-5.33189 32.6096   4
   0   0  16 8874.73 309.726   3
   0   0 -16 9119.74 296.592   1
   0   0 -16 9237.45 197.701   5
   0   0 -16 9227.35 325.579   7
   0   0 -16 8264.75 195.649   5
   0   0 -16 9098.44 294.836   6
   0   0 -16 9266.22 360.141   4
   0   0  16 8979.84 357.966   4
   0   0 -16 9683.64 331.393   3
   0   0  18 1748.76 138.711   3
   0   0 -18 1896.48 137.714   1
   0   0 -18 1769.60 129.695   6
   0   0 -18 1672.67 66.5260   5
   0   0 -18 1719.31 64.3615   5
   0   0 -18 1877.00 147.637   7
   0   0 -18 1686.28 141.364   3
   0   0  18 1747.37 165.955   4
   0   0 -20 59.1859 37.7699   3
   0   0  20 34.1928 35.3202   3
   0   0 -20 37.1235 39.0280   1
   0   0 -20 25.1838 23.0401   6
   0   0 -20 83.9121 47.0272   7
   0   0  20-17.8610 56.1365   4
   0   0 -22 34.5881 31.6227   3
   0   0 -22 122.093 46.4117   1
   0   0 -22 26.2827 26.9497   6
   0   0 -22 84.2229 51.0605   7
   0   0  22 94.5031 47.0754   4
   0   0 -24 248.006 69.2193   3
   0   0 -24 189.403 54.9277   1
   0   0 -24 144.805 57.2800   7
   0   0  24 144.516 66.9491   4
   0   0 -26 181.945 62.4487   7
   0   0  26 278.217 92.5195   4
   0   1  -1 110293. 1590.96   5
   0   1   1 113873. 1586.02   5
   0   1   3 81161.4 1119.78   3
   0   1  -3 79877.4 1191.51   5
   0   1   3 81952.1 1173.79   5
   0   1  -3 82853.9 1212.16   3
   0   1   5 44190.6 637.530   3
   0   1   5 43547.4 705.608   1
   0   1   5 44863.2 677.671   5
   0   1   5 44014.3 678.951   6
   0   1  -5 43373.6 635.190   7
   0   1  -5 44668.1 747.461   3
   0   1   5 46377.3 724.953   4
   0   1   7 16654.7 295.248   3
   0   1   7 17289.9 348.146   1
   0   1   7 17229.3 374.677   2
   0   1  -7 17134.4 307.325   7
   0   1   7 17253.4 310.444   5
   0   1   7 17577.5 327.979   6
   0   1   7 17540.7 377.870   4
   0   1  -7 17249.3 395.340   3
   0   1  -9 335.864 54.2121   3
   0   1   9 227.607 28.4517   3
   0   1   9 286.850 39.7294   1
   0   1  -9 309.214 38.0156   7
   0   1   9 281.839 35.3484   6
   0   1   9 304.032 53.7091   4
   0   1  11 4749.79 153.121   3
   0   1  11 4627.14 170.603   1
   0   1 -11 4797.33 182.053   6
   0   1 -11 4878.04 165.020   7
   0   1  11 4672.75 158.259   6
   0   1 -11 5029.20 166.644   5
   0   1 -11 5065.24 216.780   3
   0   1  11 4954.10 209.138   4
   0   1  13 1524.67 92.3702   3
   0   1 -13 1769.82 112.754   1
   0   1  13 1639.60 104.188   1
   0   1 -13 1589.49 108.719   6
   0   1 -13 1730.26 97.9174   5
   0   1  13 1628.38 94.6631   6
   0   1 -13 1554.06 100.631   7
   0   1  13 1686.40 130.585   4
   0   1 -13 1747.97 138.232   4
   0   1 -13 1731.16 137.135   3
   0   1  15 1598.50 102.593   3
   0   1  15 1625.91 110.600   1
   0   1 -15 1673.11 119.799   1
   0   1  15 1636.75 102.885   6
   0   1 -15 1613.88 98.5751   5
   0   1 -15 1406.52 109.755   6
   0   1 -15 1545.72 133.767   3
   0   1  15 1796.95 149.274   4
   0   1 -15 1576.57 140.753   4
   0   1 -17 785.914 104.665   3
   0   1  17 745.903 76.1184   3
   0   1 -17 921.021 94.0025   1
   0   1 -17 858.043 89.6348   6
   0   1 -17 848.437 71.7876   5
   0   1  17 779.200 106.815   4
   0   1  19 868.287 87.6167   3
   0   1 -19 937.327 101.948   1
   0   1 -19 978.988 78.1799   5
   0   1 -19 970.733 102.754   6
   0   1 -19 1015.65 105.694   7
   0   1 -19 1075.90 128.930   3
   0   1  19 1143.65 140.892   4
   0   1 -21 555.687 97.8030   3
   0   1  21 490.511 69.4740   3
   0   1 -21 613.767 86.5904   1
   0   1 -21 536.943 80.9669   6
   0   1 -21 551.918 82.8624   7
   0   1 -21 612.680 59.9063   5
   0   1  21 580.114 111.137   4
   0   1 -23-18.7615 45.2442   3
   0   1 -23-34.4670 35.1603   1
   0   1 -23-15.9799 41.1529   7
   0   1  23 17.3343 46.4476   4
   0   1 -25 78.2449 40.6789   1
   0   1  25-13.0501 58.5160   4
   0   1  27 98.3622 77.2260   4
   0   2   0 210583. 2955.42   2
   0   2   0 211668. 3007.50   5
   0   2  -2 9155.26 232.316   2
   0   2  -2 9551.44 265.562   5
   0   2   2 9594.49 258.471   5
   0   2   4 1157.26 83.0227   5
   0   2  -4 1030.90 84.4236   5
   0   2  -4 1084.71 87.3968   3
   0   2   6 14965.1 267.224   3
   0   2   6 15214.0 371.487   1
   0   2   6 15509.1 355.135   5
   0   2  -6 15532.6 375.637   5
   0   2  -6 15798.7 400.313   3
   0   2   8 18735.9 323.493   3
   0   2   8 19018.4 437.053   1
   0   2  -8 19800.8 447.600   5
   0   2   8 19339.2 409.051   5
   0   2  -8 20099.2 491.200   3
   0   2   8 19155.6 445.406   4
   0   2  10 1058.74 53.8667   3
   0   2  10 1144.21 91.9326   1
   0   2  10 1126.97 79.6126   5
   0   2 -10 1107.57 95.3694   5
   0   2  10 1022.05 77.3192   6
   0   2 -10 1227.64 116.352   3
   0   2  10 1208.12 104.158   4
   0   2  12 2085.81 86.1468   3
   0   2  12 2344.93 154.434   2
   0   2  12 2110.46 129.062   1
   0   2  12 2095.31 114.625   6
   0   2  12 2184.99 107.793   5
   0   2 -12 2205.61 136.677   5
   0   2  12 2195.68 148.657   4
   0   2 -12 2344.92 167.525   3
   0   2 -12 1957.75 154.956   4
   0   2  14 2081.75 94.1688   3
   0   2  14 2066.57 130.960   1
   0   2  14 2452.53 166.685   2
   0   2 -14 2279.82 143.627   5
   0   2  14 2185.69 121.869   6
   0   2 -14 2523.03 156.573   6
   0   2 -14 2410.17 181.305   3
   0   2 -14 2215.42 175.135   4
   0   2  14 2315.30 164.803   4
   0   2  16 3487.70 133.590   3
   0   2  16 3285.38 175.247   1
   0   2  16 3445.41 161.299   6
   0   2 -16 3485.07 181.908   5
   0   2 -16 3659.87 200.353   6
   0   2  16 3761.57 224.489   4
   0   2 -16 3784.61 238.698   3
   0   2  18 3847.24 149.387   3
   0   2 -18 4033.37 211.751   1
   0   2  18 3838.55 198.942   1
   0   2  18 3988.39 177.514   6
   0   2 -18 3877.86 195.087   5
   0   2  18 3839.97 244.057   4
   0   2 -18 4295.20 267.875   3
   0   2 -20 178.514 78.4488   3
   0   2  20 77.2482 34.3912   1
   0   2 -20 143.988 49.8634   1
   0   2  20 21.7902 24.8698   6
   0   2  20 71.7279 55.5298   4
   0   2 -20 62.6672 38.3437   5
   0   2 -22-11.6708 36.9658   1
   0   2 -22-11.3593 27.6692   5
   0   2  22-37.9278 48.7368   4
   0   2 -24-8.50746 30.2394   1
   0   2  24-106.549 69.7802   4
   0   2  26 195.583 86.0682   4
   0   3  -1 28752.9 630.920   5
   0   3   1 28616.2 624.180   5
   0   3  -3 28653.0 635.269   5
   0   3   3 28936.2 624.620   5
   0   3   5 15241.9 416.515   5
   0   3  -5 16311.0 442.435   5
   0   3   7 1813.61 132.127   1
   0   3   7 1745.25 125.885   5
   0   3  -7 1868.52 139.014   5
   0   3   9 986.445 103.926   1
   0   3   9 904.314 97.9855   2
   0   3  -9 1313.14 126.631   5
   0   3   9 1067.55 105.166   5
   0   3  -9 872.397 109.166   4
   0   3  11 950.183 100.855   2
   0   3  11 1073.42 105.978   1
   0   3  11 921.463 89.1872   5
   0   3  11 1095.50 95.7339   6
   0   3 -11 950.567 102.999   5
   0   3  11 906.780 104.571   4
   0   3 -11 1040.11 120.572   4
   0   3  13 6908.41 163.540   3
   0   3  13 6954.03 283.290   1
   0   3  13 6688.59 249.854   5
   0   3 -13 6928.67 294.584   5
   0   3  13 7028.23 250.597   6
   0   3  13 6733.33 300.236   4
   0   3  15 1247.50 61.3291   3
   0   3  15 1226.43 116.696   1
   0   3 -15 1426.59 136.580   5
   0   3  15 1315.72 105.084   6
   0   3  15 1239.86 98.0117   5
   0   3  15 1310.46 140.642   4
   0   3  17 752.957 47.9113   3
   0   3  17 830.479 97.5348   1
   0   3  17 783.103 84.0586   6
   0   3  17 867.294 121.067   4
   0   3 -17 766.216 102.327   5
   0   3 -19 2913.41 198.414   5
   0   3  19 2858.47 159.054   6
   0   3  19 2956.86 228.947   4
   0   3 -21 937.833 118.261   1
   0   3  21 942.779 91.7380   6
   0   3 -21 948.512 117.010   5
   0   3  21 1173.58 152.541   4
   0   3 -23 276.459 72.3321   1
   0   3  23 188.038 77.9613   4
   0   3 -25-21.8969 35.8009   1
   0   3  25 84.4574 69.8184   4
   0   4   0 669.176 78.8846   2
   0   4   0 783.573 101.363   5
   0   4   2 605.905 76.5657   2
   0   4  -2 601.746 75.0267   2
   0   4  -2 473.489 81.8115   5
   0   4   2 485.094 79.3174   5
   0   4  -2 540.216 79.1640   4
   0   4   4 565.779 77.6960   2
   0   4   4 924.136 115.337   5
   0   4  -4 1071.79 127.021   5
   0   4  -4 558.544 89.7783   4
   0   4   6 707.766 86.0056   2
   0   4  -6 930.555 111.712   4
   0   4  -6 640.039 93.1731   5
   0   4   6 590.015 88.6595   5
   0   4   8 106.313 40.6180   1
   0   4  -8 147.447 47.8804   5
   0   4   8 122.720 48.5482   5
   0   4  10 29.3341 34.1456   1
   0   4 -10-19.3069 51.0597   5
   0   4  10 50.6367 44.2994   5
   0   4  12 1027.84 120.107   1
   0   4  12 1080.82 117.441   5
   0   4 -12 1058.66 131.683   5
   0   4  12 1297.60 143.721   4
   0   4  14 1027.11 111.524   5
   0   4  14 942.126 103.479   6
   0   4 -14 963.780 128.703   5
   0   4  14 1045.76 128.869   4
   0   4  16 364.924 67.4448   5
   0   4  16 291.263 59.2531   6
   0   4  16 232.944 73.0123   4
   0   4 -16 365.447 80.7346   5
   0   4  18 538.135 76.4271   6
   0   4  18 561.263 76.5222   5
   0   4  18 531.378 107.731   4
   0   4 -18 407.635 88.6514   5
   0   4  20-4.14673 46.3032   4
   0   4 -20 166.257 68.6861   5
   0   4  22-82.6521 54.4392   4
   0   4 -22 36.9652 48.1324   5
   0   4 -24 61.1100 51.6329   1
   0   4  24-78.1948 62.5468   4
   0   5  -1 138.138 54.6504   5
   0   5   1 4.69281 49.1061   5
   0   5   3 622.255 108.488   5
   0   5  -3 578.441 98.0250   5
   0   5   5 659.245 109.197   5
   0   5  -5 365.481 87.9901   5
   0   5  -7 953.020 138.768   5
   0   5   7 849.217 123.077   5
   0   5  -9 250.226 75.9467   5
   0   5   9 302.054 79.2078   5
   0   5  11 137.113 65.0974   5
   0   5 -11 257.056 83.3236   5
   0   5  13 76.3106 46.0877   5
   0   5  13 81.9779 58.3520   4
   0   5 -13 187.795 77.8527   5
   0   5  15 543.141 96.5246   5
   0   5  15 658.430 98.9130   6
   0   5  15 593.286 110.989   4
   0   5 -15 502.400 113.308   5
   0   5  17 192.125 55.5490   6
   0   5  17 178.928 58.4413   5
   0   5  17 245.765 79.4808   4
   0   5 -17 162.606 69.1109   5
   0   5 -19 371.284 103.599   5
   0   5  19 395.939 108.022   4
   0   5  21 76.7053 50.3760   4
   0   5 -21 8.53918 40.8669   5
   0   6   0 3999.26 295.019   5
   0   6  -2 505.597 110.385   5
   0   6   2 467.269 109.321   5
   0   6   4 1156.33 161.300   5
   0   6  -4 1293.64 169.920   5
   0   6   6 764.388 131.336   5
   0   6  -6 1221.23 168.606   5
   0   6  -8 512.788 116.091   5
   0   6   8 631.371 121.363   5
   0   6 -10 1640.63 202.892   5
   0   6  10 1525.23 181.875   5
   0   6 -12 1417.86 186.496   5
   0   6  12 1384.50 171.021   5
   0   6  14 20.4714 54.1545   4
   0   6  14 17.5625 47.1193   5
   0   6  16 391.616 103.554   4
   0   6 -16 386.866 111.250   5
   0   6  18 240.744 86.7623   4
   0   6 -18 18.9693 48.9242   5
   0   6 -20 171.834 84.7647   5
   0   7   1 239.757 87.2594   5
   0   7  -1 296.818 93.7519   5
   0   7  -3 2.74325 64.5818   5
   0   7   3 110.817 64.9728   5
   0   7  -5 54.7459 52.2505   5
   0   7   5 176.154 91.7994   5
   0   7   7 139.615 68.6630   5
   0   7  -7 47.5274 60.3656   5
   0   7  -9 182.376 84.0883   5
   0   7   9 143.245 83.6534   5
   0   7 -11-25.1758 49.6728   5
   0   7  11 97.7464 61.8812   5
   0   7  13-20.8697 53.1990   5
   0   7  13 55.0194 56.1850   4
  -1  -8   5 272.711 84.9355   3
  -1  -8   3 65.0521 59.1027   3
  -1  -8   1 100.325 49.9481   3
   1  -8   1 210.455 65.4414   3
  -1  -8  -1 114.096 54.2469   3
   1  -8   3 164.496 70.6140   3
   1  -8   5-34.9392 44.6626   3
   1  -7 -14 147.242 74.3521   7
  -1  -7  14 116.653 54.3883   2
   1  -7 -12 196.474 78.5014   7
  -1  -7  12 156.613 59.6422   2
   1  -7 -10 108.722 55.4011   7
   1  -7 -10 180.958 75.3126   2
  -1  -7  10 183.158 66.7534   2
   1  -7  -8 179.929 60.2568   7
  -1  -7   8 141.625 61.1886   3
  -1  -7   8 5.42246 44.7270   2
   1  -7  -8 79.7907 61.7653   2
  -1  -7   6 119.907 55.0347   3
   1  -7  -6 45.7845 60.8037   2
  -1  -7   6 88.2056 48.7454   2
   1  -7  -4-23.4405 32.8258   3
  -1  -7   4-66.7299 44.5340   3
   1  -7  -4 1.24618 40.2727   2
  -1  -7   4-9.24252 43.7894   2
  -1  -7   2 143.171 53.2762   3
   1  -7  -2 80.1885 42.0898   3
  -1  -7   2 69.4871 47.6253   2
   1  -7  -2 85.9452 54.5147   2
   1  -7   0 68.9874 39.8351   3
  -1  -7   0-16.6661 38.6662   3
   1  -7   0-58.5011 58.1844   2
  -1  -7   0-14.3952 47.0434   2
  -1  -7  -2-46.6290 41.6125   3
   1  -7   2 18.1169 35.1348   3
  -1  -7  -2 41.2052 34.1337   7
   1  -7   2 32.4632 53.7803   2
  -1  -7  -2 60.2772 55.9572   2
  -1  -7  -4 64.9869 42.4008   3
  -1  -7  -4 106.087 50.6114   7
  -1  -7  -4 128.164 71.0309   2
   1  -7   4 87.5985 46.1435   2
  -1  -7  -6 64.9132 36.4214   3
  -1  -7  -6 151.359 57.2018   7
   1  -7   6 202.205 72.7959   2
  -1  -7  -6 127.721 65.3790   2
  -1  -7  -8-26.0196 41.6438   7
  -1  -7  -8 74.7305 52.0926   2
   1  -7   8 143.908 61.5866   2
  -1  -7 -10 16.3764 40.9076   7
   1  -7  10 21.9504 48.9759   2
  -1  -7 -12 98.5440 48.2650   7
   1  -7  12 203.294 71.8761   2
  -1  -6  19-55.0650 60.3130   2
   1  -6 -17 405.339 102.090   7
  -1  -6  17 354.693 85.4908   2
   1  -6 -15 2566.61 228.267   7
  -1  -6  15 1991.73 182.146   2
   1  -6 -13 1539.73 172.092   7
  -1  -6  13 1840.82 170.625   2
   1  -6 -11 275.213 77.8662   7
   1  -6 -11 299.867 91.8584   2
  -1  -6  11 382.622 83.8524   2
   1  -6  -9 301.805 47.6949   3
   1  -6  -9 227.130 68.6860   7
  -1  -6   9 264.258 70.3888   2
   1  -6  -9 289.832 87.3304   2
   1  -6  -7 288.485 56.6063   3
   1  -6  -7 346.701 54.2001   3
   1  -6  -7 331.070 76.0891   7
  -1  -6   7 387.774 82.2327   2
   1  -6  -7 387.125 93.1066   2
   1  -6  -5 16.6863 25.6993   3
   1  -6  -5 30.5562 31.3802   3
   1  -6  -5 20.7643 32.0967   7
   1  -6  -5 42.9519 50.9102   2
  -1  -6   5 37.9729 44.7945   2
   1  -6  -3 1190.69 112.969   3
  -1  -6   3 1218.22 130.449   3
   1  -6  -3 1154.20 125.560   3
   1  -6  -3 1317.75 115.485   7
  -1  -6   3 1134.56 83.2938   7
  -1  -6   3 1149.43 132.540   2
   1  -6  -3 1300.45 144.866   2
   1  -6  -1 335.122 67.9605   3
  -1  -6   1 366.938 71.8456   3
  -1  -6   1 260.936 44.9489   7
  -1  -6   1 287.423 69.2438   2
   1  -6  -1 306.486 71.4385   2
  -1  -6  -1 466.894 79.2272   3
  -1  -6  -1 554.242 74.9137   7
  -1  -6  -1 531.602 98.1768   2
   1  -6   1 641.083 102.190   2
  -1  -6  -3 36.1015 30.4812   3
   1  -6   3 53.0234 45.5964   2
  -1  -6  -3 57.5245 50.1370   2
  -1  -6  -3 49.7775 33.3244   7
  -1  -6  -5 1928.06 140.473   3
  -1  -6  -5 2006.84 189.942   2
   1  -6   5 1992.30 176.125   2
  -1  -6  -5 1942.56 162.312   7
  -1  -6  -5 1777.32 155.340   3
  -1  -6  -7 2352.44 149.576   3
   1  -6   7 2813.72 210.574   2
  -1  -6  -7 2181.93 198.243   2
  -1  -6  -7 2214.76 182.607   7
  -1  -6  -7 2092.53 161.206   3
  -1  -6  -9 2756.66 157.366   3
  -1  -6  -9 2622.39 212.315   7
  -1  -6  -9 3278.93 250.557   2
   1  -6   9 3002.05 221.157   2
  -1  -6 -11 729.250 117.974   7
   1  -6  11 678.747 110.127   2
  -1  -6 -13 635.319 118.006   7
   1  -6  13 584.604 105.551   2
  -1  -6 -15-31.6084 64.8651   7
   1  -6  15-8.97547 48.8656   2
   1  -6  17 93.8595 61.7235   2
  -1  -5  22 267.244 77.2809   2
   1  -5 -20 132.002 65.4663   7
  -1  -5  20 72.4391 51.7407   2
   1  -5 -18 156.613 69.4327   7
  -1  -5  18 138.352 59.0140   2
   1  -5 -16 771.759 129.492   7
  -1  -5  16 820.984 112.546   2
   1  -5 -14 791.256 118.222   7
  -1  -5  14 857.963 109.714   2
   1  -5 -12 591.792 48.7899   3
   1  -5 -12 633.954 48.7273   3
   1  -5 -12 470.065 88.3947   7
   1  -5 -12 670.461 110.588   2
  -1  -5  12 485.371 81.3486   2
   1  -5 -10 9.02098 18.6784   3
   1  -5 -10 5.91856 15.4761   3
   1  -5 -10-64.0288 54.4886   7
   1  -5 -10 12.6700 35.2810   2
  -1  -5  10-67.4344 50.3224   2
   1  -5  -8 56.7534 24.4165   3
   1  -5  -8 138.892 29.8194   3
   1  -5  -8 35.3290 40.0164   7
  -1  -5   8 160.435 49.9958   2
   1  -5  -8 153.004 63.2769   2
   1  -5  -6 23.6347 19.9717   3
   1  -5  -6 59.9353 40.9467   7
   1  -5  -6 36.1848 48.2095   2
  -1  -5   6 51.8750 36.5140   2
   1  -5  -4 1542.07 109.851   3
  -1  -5   4 1561.05 81.4538   7
   1  -5  -4 1540.66 121.144   7
   1  -5  -4 1495.48 141.010   2
  -1  -5   4 1655.99 138.335   2
   1  -5  -2 668.803 88.5827   3
  -1  -5   2 653.416 95.8326   3
  -1  -5   2 818.669 71.9865   7
   1  -5  -2 831.606 82.7542   7
   1  -5  -2 786.812 101.593   2
  -1  -5   2 959.849 102.885   3
  -1  -5   2 886.252 104.299   2
  -1  -5   0 206.629 46.9193   3
  -1  -5   0 224.137 58.9048   3
   1  -5   0 203.333 57.2495   3
  -1  -5   0 158.272 48.5616   2
   1  -5   0 229.895 60.8688   2
  -1  -5   0 247.745 48.4713   7
  -1  -5  -2 825.196 87.9456   3
   1  -5   2 873.023 110.172   3
  -1  -5  -2 1016.85 114.469   2
   1  -5   2 1098.73 116.769   2
  -1  -5  -2 840.389 90.3950   7
  -1  -5  -2 1056.57 112.633   3
  -1  -5  -4 603.932 82.8068   3
  -1  -5  -4 620.246 74.1943   3
  -1  -5  -4 632.628 82.6763   7
   1  -5   4 892.745 106.930   2
  -1  -5  -4 628.094 97.4722   2
  -1  -5  -6 1540.98 108.328   3
  -1  -5  -6 1681.00 145.491   7
   1  -5   6 1741.82 149.386   2
  -1  -5  -6 1660.17 155.887   2
  -1  -5  -8 597.896 68.2653   3
  -1  -5  -8 669.815 108.420   2
   1  -5   8 535.326 88.4195   2
  -1  -5  -8 584.412 96.8378   7
  -1  -5 -10 4484.54 182.383   3
   1  -5  10 4038.39 239.777   2
  -1  -5 -10 4611.20 275.002   2
  -1  -5 -10 4691.02 267.738   7
  -1  -5 -10 4108.38 190.556   3
  -1  -5 -12 4498.44 177.308   3
   1  -5  12 5020.19 272.288   2
  -1  -5 -12 5011.35 291.431   7
   1  -5  14 1084.29 132.299   2
  -1  -5 -14 1177.38 146.872   7
   1  -5  16 244.790 74.2408   2
  -1  -5 -16 297.904 87.6017   7
   1  -5  18 280.327 76.7744   2
  -1  -5 -18 242.477 83.4182   7
   1  -5  20-51.5020 53.7846   2
   1  -5  22 27.4224 51.9299   2
   1  -4 -23 36.8117 54.2122   7
  -1  -4  23-54.8390 61.2352   4
   1  -4 -21 121.999 59.5948   7
  -1  -4  21 51.4553 51.9348   4
   1  -4 -19 44.8331 47.0038   7
  -1  -4  19-6.17850 60.8740   4
  -1  -4  17 372.390 76.9057   2
   1  -4 -17 256.033 72.3507   7
  -1  -4  17 229.744 78.8597   4
  -1  -4  15 4271.73 230.275   2
   1  -4 -15 4600.34 273.463   7
  -1  -4  13 2451.29 169.200   2
   1  -4 -13 2997.02 208.920   7
   1  -4 -11 3847.57 116.727   3
  -1  -4  11 3812.56 201.725   2
   1  -4 -11 4168.08 238.876   2
   1  -4 -11 4064.35 232.795   7
   1  -4 -11 3516.76 115.625   3
   1  -4  -9 281.132 34.9247   3
   1  -4  -9 326.833 40.5028   3
   1  -4  -9 447.343 74.2284   7
   1  -4  -9 412.448 75.9952   2
  -1  -4   9 264.323 52.0887   2
   1  -4  -7 236.393 34.1686   3
   1  -4  -7 226.263 39.4106   3
  -1  -4   7 259.593 64.4562   3
   1  -4  -7 332.968 66.0456   2
  -1  -4   7 251.383 50.0447   2
   1  -4  -7 266.422 58.9323   7
   1  -4  -5 1079.00 76.7776   3
  -1  -4   5 1124.55 99.8446   2
   1  -4  -5 1150.58 110.675   2
  -1  -4   5 1101.32 51.7063   7
   1  -4  -5 1119.36 101.029   7
   1  -4  -5 1128.94 88.9208   3
  -1  -4   5 1049.78 114.409   3
  -1  -4   3 227.547 54.6021   3
   1  -4  -3 164.463 39.6578   3
   1  -4  -3 261.693 50.2165   7
  -1  -4   3 278.040 33.7688   7
   1  -4  -3 282.937 54.5642   2
  -1  -4   3 192.271 45.1368   2
  -1  -4   1 1062.26 98.1958   2
   1  -4  -1 1244.02 109.542   2
   1  -4  -1 1063.65 81.3044   7
  -1  -4   1 1175.17 81.7320   7
  -1  -4   1 1131.97 117.286   5
  -1  -4  -1 346.899 53.4492   3
   1  -4   1 313.706 57.9886   2
  -1  -4  -1 464.936 69.7173   2
  -1  -4  -1 335.053 50.4615   7
  -1  -4  -1 366.433 70.3751   5
  -1  -4  -3 886.199 78.4430   3
   1  -4   3 892.712 100.939   3
   1  -4   3 979.041 100.251   2
  -1  -4  -3 923.897 96.9279   2
  -1  -4  -3 842.515 101.601   5
  -1  -4  -3 902.980 87.3128   7
   1  -4   5 357.755 70.2665   3
  -1  -4  -5 308.828 45.5252   3
   1  -4   5 377.714 63.4534   2
  -1  -4  -5 368.901 64.4176   2
  -1  -4  -5 357.408 65.1303   7
  -1  -4  -5 297.012 62.3151   5
   1  -4   7 2615.82 191.055   3
  -1  -4  -7 2554.04 124.666   3
  -1  -4  -7 2377.26 167.358   5
  -1  -4  -7 2429.39 164.462   7
  -1  -4  -7 2596.64 178.874   2
   1  -4   7 2746.28 166.678   2
  -1  -4  -9 3124.96 138.651   3
  -1  -4  -9 3458.63 205.687   7
  -1  -4  -9 3050.29 189.622   5
   1  -4   9 3294.96 192.528   2
  -1  -4  -9 3308.67 207.844   2
  -1  -4 -11 6725.33 207.488   3
   1  -4  11 6694.26 289.228   2
  -1  -4 -11 5991.76 269.508   5
  -1  -4 -11 6316.33 300.200   7
  -1  -4 -13 401.478 48.3433   3
   1  -4  13 492.663 85.3569   2
  -1  -4 -13 404.029 89.7064   7
  -1  -4 -13 272.051 60.1562   5
   1  -4  13 327.391 78.0821   4
  -1  -4 -15 412.807 46.0939   3
  -1  -4 -15 503.991 98.0028   7
   1  -4  15 485.862 98.2492   4
  -1  -4 -15 377.911 64.1524   5
  -1  -4 -17-18.8149 55.6988   7
   1  -4  17 22.0056 51.9039   4
  -1  -4 -19 89.1931 56.7810   7
   1  -4  19 41.0090 56.7842   4
  -1  -4 -21-50.1533 60.9317   7
   1  -4  21 35.4829 58.4592   4
   1  -3 -24 120.882 65.7321   7
  -1  -3  24 240.238 88.2091   4
   1  -3 -22 151.856 66.5309   7
  -1  -3  22 340.051 99.3718   4
   1  -3 -20 1283.64 154.402   7
  -1  -3  20 1308.27 168.144   4
   1  -3 -18 3483.05 241.361   7
  -1  -3  18 3396.49 255.030   4
   1  -3 -16 4161.67 252.524   7
  -1  -3  16 4017.46 260.494   4
   1  -3 -14 269.771 67.7535   7
  -1  -3  14 306.975 72.4971   4
  -1  -3  12 188.994 49.3155   3
   1  -3 -12 257.609 61.1319   7
  -1  -3  12 280.183 64.7402   4
  -1  -3  10 1437.61 134.019   3
   1  -3 -10 1465.92 57.4621   3
   1  -3 -10 1479.88 126.320   2
  -1  -3  10 1610.71 112.941   2
   1  -3 -10 1794.68 138.691   7
   1  -3 -10 1416.98 57.5541   3
  -1  -3  10 1582.59 138.256   4
   1  -3  -8 3891.22 111.808   3
   1  -3  -8 3727.66 190.869   2
  -1  -3   8 4079.38 174.600   2
   1  -3  -8 4091.17 197.907   7
   1  -3  -8 3751.71 117.649   3
   1  -3  -6 5960.07 155.941   3
  -1  -3   6 6244.72 212.088   2
   1  -3  -6 6491.05 241.308   2
   1  -3  -6 6367.00 232.427   7
   1  -3  -6 5720.62 170.227   3
   1  -3  -4 2667.54 104.391   3
   1  -3  -4 2735.97 147.936   2
  -1  -3   4 2703.96 133.019   2
   1  -3  -4 2717.07 137.227   7
   1  -3  -4 2471.44 116.609   3
   1  -3  -2 22507.6 480.283   2
  -1  -3   2 20836.0 450.348   2
   1  -3  -2 21726.1 428.303   7
  -1  -3   2 20537.0 488.539   3
   1  -3  -2 19901.2 439.882   3
  -1  -3   0 51147.0 839.917   3
   1  -3   0 49916.7 872.280   2
  -1  -3   0 49819.0 866.243   2
   1  -3   0 49516.5 784.949   7
   1  -3   0 48044.0 870.441   3
   1  -3   2 3734.75 164.524   2
  -1  -3  -2 3448.55 160.414   2
  -1  -3  -2 3486.24 138.428   3
  -1  -3  -4 5926.95 224.738   2
   1  -3   4 6036.91 219.388   2
  -1  -3  -4 5583.36 174.177   3
  -1  -3  -6 1074.80 100.166   2
   1  -3   6 1258.56 101.751   2
   1  -3   6 1044.55 106.360   3
  -1  -3  -6 1201.45 74.3037   3
  -1  -3  -8 4370.45 148.803   3
   1  -3   8 4139.18 225.080   3
   1  -3   8 4638.13 203.972   2
  -1  -3  -8 4070.58 192.801   5
  -1  -3  -8 4444.69 213.729   7
   1  -3   8 4361.92 224.031   4
   1  -3  10 7343.02 319.856   3
  -1  -3 -10 7450.52 209.044   3
  -1  -3 -10 7069.53 256.322   5
  -1  -3 -10 7938.01 305.163   7
   1  -3  10 7047.71 308.603   4
  -1  -3 -12 19245.0 397.454   3
  -1  -3 -12 17638.4 446.256   5
   1  -3  12 18429.1 558.864   4
  -1  -3 -14 5583.48 189.437   3
  -1  -3 -14 6071.77 298.142   7
  -1  -3 -14 5214.70 211.877   5
   1  -3  14 5485.37 303.276   4
  -1  -3 -16 5460.34 190.098   3
  -1  -3 -16 5580.31 298.555   7
  -1  -3 -16 5130.22 202.956   5
   1  -3  16 5792.28 326.782   4
  -1  -3 -18 425.815 52.5911   3
  -1  -3 -18 389.988 83.9955   7
  -1  -3 -18 478.303 57.6989   5
   1  -3  18 596.168 119.345   4
  -1  -3 -20 709.008 122.702   7
   1  -3  20 728.586 133.296   4
  -1  -3 -22 122.847 57.4848   7
   1  -3  22 77.2165 58.0044   4
  -1  -3 -24 2.62799 49.8825   7
   1  -3  24-45.8894 62.6917   4
   1  -2 -27 123.824 70.3738   7
   1  -2 -25-26.8627 45.7702   7
  -1  -2  25 24.4996 44.9928   4
   1  -2 -23 198.667 60.0567   1
   1  -2 -23 241.952 74.2834   7
  -1  -2  23 306.916 96.8618   4
   1  -2 -21 1548.19 150.271   1
   1  -2 -21 1739.14 174.566   7
  -1  -2  21 1775.31 188.677   4
   1  -2 -19 5093.06 262.396   1
   1  -2 -19 5325.26 293.671   7
  -1  -2  19 5485.35 313.979   4
   1  -2 -17 2491.78 174.839   1
   1  -2 -17 2652.40 194.695   7
  -1  -2  17 2577.17 203.966   4
   1  -2 -17 2673.28 112.577   3
  -1  -2  15 393.454 72.9053   3
   1  -2 -15 256.781 58.0549   1
   1  -2 -15 321.543 68.9166   7
   1  -2 -15 341.444 35.6041   3
  -1  -2  15 269.475 71.3898   4
  -1  -2  13 518.557 82.1002   3
   1  -2 -13 687.175 82.2840   1
   1  -2 -13 606.623 83.7381   7
  -1  -2  13 815.410 104.397   4
   1  -2 -13 601.740 41.5202   3
   1  -2 -11 113.510 16.9943   3
  -1  -2  11 120.607 36.8147   3
  -1  -2  11 152.082 48.1074   4
   1  -2  -9 8124.30 148.740   3
  -1  -2   9 7964.15 285.169   4
   1  -2  -7 14545.3 238.614   3
   1  -2  -7 15085.7 365.950   2
   1  -2  -7 15165.1 376.152   7
  -1  -2   7 14750.2 236.347   7
  -1  -2   7 15016.1 385.762   4
   1  -2  -5 14156.5 242.922   3
   1  -2  -5 15015.4 341.916   2
  -1  -2   5 14779.3 312.452   2
  -1  -2   5 14515.7 350.032   5
   1  -2  -5 14957.3 342.327   7
   1  -2  -5 13439.5 253.542   3
   1  -2  -3 72130.4 1114.24   2
  -1  -2   3 71973.5 1083.05   2
   1  -2  -3 72933.2 1096.68   7
  -1  -2   3 70145.3 1140.77   3
   1  -2  -3 69714.7 1052.39   3
  -1  -2   1 7794.02 203.199   2
   1  -2  -1 7950.38 213.004   2
   1  -2  -1 7794.92 184.096   7
   1  -2  -1 7655.09 203.578   3
   1  -2   1 3227.45 133.973   3
  -1  -2  -1 3366.85 115.045   3
  -1  -2  -1 3241.03 127.187   2
   1  -2   1 3395.94 130.721   2
  -1  -2  -1 3299.98 141.663   5
   1  -2   3 9797.75 276.479   3
  -1  -2  -3 9620.73 216.181   3
   1  -2   3 10221.0 258.506   2
  -1  -2  -3 10400.8 265.142   2
  -1  -2  -3 9791.95 271.111   5
   1  -2   3 10128.9 277.553   4
  -1  -2  -5 480.315 56.4703   2
  -1  -2  -5 377.775 36.6893   3
   1  -2   5 386.659 55.6345   4
  -1  -2  -5 409.837 51.8459   5
  -1  -2  -7 16888.9 329.439   3
  -1  -2  -7 16252.9 380.284   5
  -1  -2  -9 2539.81 108.236   3
  -1  -2  -9 2514.12 125.813   5
   1  -2   9 2744.74 168.816   4
  -1  -2 -11 711.697 60.8574   3
   1  -2  11 749.690 91.2598   3
  -1  -2 -11 615.343 61.0367   5
   1  -2  11 917.840 107.970   4
  -1  -2 -13 3464.98 150.874   3
   1  -2  13 3747.93 220.310   3
  -1  -2 -13 3550.87 205.432   7
  -1  -2 -13 3336.43 143.795   5
   1  -2  13 3676.88 223.305   4
  -1  -2 -15 6768.82 231.034   3
  -1  -2 -15 6847.23 304.750   7
   1  -2  15 7306.36 335.081   4
  -1  -2 -17 161.836 40.4195   3
  -1  -2 -17 192.237 60.9173   7
  -1  -2 -17 180.479 30.5513   5
   1  -2  17 250.056 80.4779   4
  -1  -2 -19 129.932 39.9608   3
  -1  -2 -19 17.2450 58.6562   7
   1  -2  19 115.098 61.7735   4
  -1  -2 -19 89.6125 20.3330   5
  -1  -2 -21 82.6689 36.9072   3
   1  -2  21 83.5188 49.2478   4
  -1  -2 -23 329.860 83.8318   7
   1  -2  23 394.879 102.134   4
  -1  -2 -25 125.256 72.8388   7
   1  -2  25 263.813 88.0591   4
   1  -1 -26 125.059 52.4619   1
   1  -1 -26 7.84250 39.4023   7
  -1  -1  26 121.737 65.9844   4
   1  -1 -24 83.5127 41.8459   1
   1  -1 -24 34.9583 45.9330   7
  -1  -1  24 154.716 70.5582   4
   1  -1 -22 91.2041 41.0620   1
   1  -1 -22 63.5063 29.9982   6
   1  -1 -22-17.3562 50.3396   7
  -1  -1  22 169.430 73.1607   4
   1  -1 -20 261.199 54.2238   3
   1  -1 -20 65.6438 41.7599   1
   1  -1 -20 173.649 60.0778   7
   1  -1 -20 110.063 40.0288   6
  -1  -1  20 142.060 56.2288   4
  -1  -1  18 7706.83 321.405   3
   1  -1 -18 6968.17 287.755   1
   1  -1 -18 7292.25 280.543   6
   1  -1 -18 7972.90 332.516   7
  -1  -1  18 7454.93 346.307   4
   1  -1 -18 7111.25 253.948   3
  -1  -1  16 944.834 104.110   3
   1  -1 -16 997.372 97.0473   1
   1  -1 -16 920.087 90.1475   6
   1  -1 -16 993.794 108.641   7
   1  -1 -16 1024.40 83.8576   3
  -1  -1  16 900.728 114.409   4
   1  -1 -16 1082.93 113.067   4
  -1  -1  14 810.582 92.1256   3
   1  -1 -14 801.658 85.0623   1
   1  -1 -14 909.559 98.9722   7
   1  -1 -14 759.995 77.3198   6
   1  -1 -14 969.058 73.0333   3
  -1  -1  14 904.063 105.446   4
   1  -1 -14 940.830 97.1868   4
  -1  -1  12 8701.65 297.495   3
   1  -1 -12 8672.34 276.060   1
   1  -1 -12 8822.86 263.747   6
   1  -1 -12 9074.46 227.654   3
  -1  -1  12 9190.75 316.554   4
  -1  -1  10 1465.11 105.810   3
   1  -1 -10 1297.97 93.2485   1
   1  -1 -10 1498.21 92.6301   6
  -1  -1  10 1436.97 111.343   4
   1  -1 -10 1504.00 71.0383   3
   1  -1 -10 1563.74 104.395   4
  -1  -1   8 7695.00 237.072   3
   1  -1  -8 7488.49 220.970   1
  -1  -1   8 7256.51 178.142   7
   1  -1  -8 7588.01 157.325   3
   1  -1  -8 7857.99 222.657   4
  -1  -1   8 7674.04 241.185   4
   1  -1  -6 89161.3 1340.02   1
  -1  -1   6 87429.1 1260.58   7
  -1  -1   6 91107.8 1360.67   4
  -1  -1   6 92261.4 1368.39   3
   1  -1  -4 49500.4 792.665   1
   1  -1  -4 50424.2 772.223   2
  -1  -1   4 48936.4 771.034   5
  -1  -1   4 49835.1 791.953   4
   1  -1  -2 4096.33 92.3406   3
   1  -1  -2 4175.12 112.098   7
  -1  -1   2 4200.80 102.866   2
   1  -1  -2 4110.71 114.760   2
   1  -1   0 85560.7 1209.87   2
  -1  -1   0 86093.7 1199.08   2
   1  -1   0 82637.5 1210.23   3
  -1  -1   0 84130.2 1196.05   3
  -1  -1  -2 145138. 1991.79   3
  -1  -1  -2 145963. 2028.24   2
  -1  -1  -2 141980. 2038.63   5
   1  -1   2 144806. 2040.47   4
  -1  -1  -4 19235.4 329.930   3
  -1  -1  -4 19659.6 364.435   5
   1  -1   4 19086.0 390.437   4
   1  -1   6 17856.1 396.901   3
  -1  -1  -6 18533.5 335.934   3
  -1  -1  -6 16918.9 339.981   5
   1  -1   6 17907.3 402.390   4
  -1  -1  -8 3626.47 132.401   3
   1  -1   8 3595.34 164.406   3
  -1  -1  -8 3411.67 129.678   1
  -1  -1  -8 3294.96 121.451   5
  -1  -1  -8 3307.43 155.337   4
   1  -1   8 3581.77 172.456   4
   1  -1  10 41753.6 810.181   3
  -1  -1 -10 43539.5 737.017   3
  -1  -1 -10 42288.7 722.692   1
  -1  -1 -10 40515.4 689.026   5
   1  -1  10 44233.5 841.377   4
  -1  -1 -12 1000.83 84.0385   3
   1  -1  12 962.985 99.2061   3
  -1  -1 -12 1000.82 78.4532   1
  -1  -1 -12 1055.41 66.7689   5
  -1  -1 -12 962.745 69.6092   6
   1  -1  12 1027.74 107.275   4
  -1  -1 -12 1008.90 102.001   4
  -1  -1 -14 149.093 39.2652   3
   1  -1  14 136.319 46.5096   3
  -1  -1 -14 78.1022 27.0124   1
  -1  -1 -14 127.813 31.0814   6
  -1  -1 -14 54.6621 33.9357   7
   1  -1  14 244.899 71.3686   4
  -1  -1 -14 147.232 30.8903   5
  -1  -1 -14 186.312 48.3972   4
  -1  -1 -16 3825.35 192.815   3
   1  -1  16 4102.00 228.000   3
  -1  -1 -16 3641.58 175.990   1
  -1  -1 -16 3677.19 128.174   5
  -1  -1 -16 3452.19 159.343   6
  -1  -1 -16 4148.60 226.121   7
   1  -1  16 4001.56 247.038   4
  -1  -1 -18 1560.49 120.642   1
  -1  -1 -18 1572.88 71.5942   5
  -1  -1 -18 1513.96 109.785   6
  -1  -1 -18 1613.89 152.962   7
   1  -1  18 1548.69 167.544   4
  -1  -1 -18 1686.04 132.873   3
  -1  -1 -20 206.964 54.0052   3
  -1  -1 -20 172.637 51.1638   1
  -1  -1 -20 147.243 58.3294   7
   1  -1  20 123.464 64.6509   4
  -1  -1 -22 34.0733 31.8505   3
  -1  -1 -22 86.8623 38.5750   1
  -1  -1 -22 20.0655 40.5228   7
   1  -1  22 47.2919 63.7801   4
  -1  -1 -24-98.1653 44.7668   3
  -1  -1 -24 41.8048 58.2884   7
   1  -1  24 101.219 78.7949   4
  -1  -1 -26 195.503 74.3016   7
   1  -1  26 119.128 74.9930   4
  -1  -1 -28 83.2263 66.6247   7
  -1   0  27 114.176 71.6241   4
   1   0 -25 8.85867 37.1077   1
   1   0 -25-20.7415 44.2654   7
  -1   0  25 66.3957 58.6944   4
   1   0 -23 355.568 73.9855   1
   1   0 -23 266.884 74.9068   7
  -1   0  23 154.109 63.8764   4
  -1   0  21 451.881 75.6759   3
   1   0 -21 558.994 87.1998   1
   1   0 -21 385.274 69.8268   6
   1   0 -21 443.521 83.1460   7
  -1   0  21 378.418 91.7982   4
  -1   0  19 14604.1 440.998   3
   1   0 -19 15805.7 462.667   1
   1   0 -19 16490.5 478.989   7
   1   0 -19 15772.5 454.755   6
  -1   0  19 15862.1 529.077   4
   1   0 -19 16360.1 465.950   3
   1   0 -17 43.7648 35.1391   3
  -1   0  17 72.6745 34.7750   3
   1   0 -17 87.5809 38.7113   1
   1   0 -17 8.79147 36.5064   7
   1   0 -17 42.3117 31.2150   6
  -1   0  17-2.14415 33.5860   4
   1   0 -17 31.3451 38.3669   4
  -1   0  15 559.109 69.0208   3
   1   0 -15 580.704 73.9604   3
   1   0 -15 577.257 74.0976   1
   1   0 -15 651.332 73.8739   6
  -1   0  15 547.644 82.2002   4
   1   0 -15 650.771 89.5758   4
  -1   0  13 8561.25 267.272   3
   1   0 -13 8592.52 267.278   1
   1   0 -13 8392.50 264.330   6
   1   0 -13 8895.59 270.970   3
  -1   0  13 8694.30 304.323   4
   1   0 -11-15.5261 26.8713   3
  -1   0  11-7.81218 23.2030   3
   1   0 -11-19.4299 23.7049   1
   1   0 -11-19.4210 31.1464   7
  -1   0  11 35.6605 30.8604   6
   1   0 -11-1.96741 16.2666   6
  -1   0  11-8.09886 33.0419   4
   1   0 -11 19.0166 21.0316   4
  -1   0   9 4811.71 161.529   3
   1   0  -9 4850.57 168.927   1
  -1   0   9 4848.93 161.004   6
   1   0  -9 4809.07 163.330   6
   1   0  -9 5076.77 170.406   7
  -1   0   9 4803.90 183.057   4
   1   0  -9 4808.41 177.854   4
   1   0  -9 5171.06 164.695   3
  -1   0   7 2643.00 101.761   3
  -1   0   7 2599.41 104.353   1
   1   0  -7 3071.96 115.629   1
   1   0  -7 2618.26 107.696   7
   1   0  -7 2760.24 107.777   6
  -1   0   7 2502.47 101.271   6
  -1   0   7 2500.27 103.914   7
  -1   0   7 3037.83 123.734   4
   1   0  -7 2767.49 102.905   3
   1   0  -7 2669.38 113.431   4
  -1   0   5 371775. 5117.92   1
   1   0  -5 387273. 5122.19   1
   1   0  -5 365993. 5113.17   7
  -1   0   5 371080. 5113.72   7
  -1   0   5 384548. 5114.53   6
   1   0  -5 375999. 5116.43   6
  -1   0   5 385768. 5127.75   4
  -1   0   5 378346. 5101.52   3
   1   0  -5 378610. 5099.53   3
   1   0  -5 374090. 5121.66   4
   1   0  -3 27902.4 430.753   1
   1   0  -3 27025.0 429.649   6
  -1   0   3 27254.1 424.619   7
   1   0  -3 27219.9 417.900   4
  -1   0   3 28078.6 419.337   4
   1   0   3 10526.3 210.357   3
  -1   0  -3 10440.7 214.385   3
   1   0   3 10746.4 222.019   4
   1   0   5 21880.6 405.461   3
  -1   0  -5 22669.5 412.410   3
  -1   0  -5 23084.0 357.966   1
  -1   0  -5 21572.4 357.236   6
   1   0   5 23214.1 431.869   4
  -1   0  -7 13874.8 314.316   3
   1   0   7 13250.0 306.863   3
  -1   0  -7 13825.0 262.749   1
  -1   0  -7 13366.8 262.414   6
   1   0   7 14214.2 336.493   4
  -1   0  -9 210.361 42.7858   3
   1   0   9 255.222 42.2452   3
  -1   0  -9 238.287 33.3981   1
  -1   0  -9 228.616 31.2246   6
   1   0   9 282.361 54.2794   4
  -1   0 -11 12843.4 344.638   3
   1   0  11 12041.5 327.851   3
  -1   0 -11 11883.8 282.904   1
  -1   0 -11 11703.4 280.636   6
  -1   0 -11 11919.3 326.663   7
   1   0  11 12480.5 371.053   4
   1   0  13 33355.4 677.228   3
  -1   0 -13 34798.2 697.582   3
  -1   0 -13 33437.4 620.101   1
  -1   0 -13 32160.3 612.142   6
   1   0  13 34024.7 748.867   4
  -1   0 -13 32814.0 734.838   4
  -1   0 -15 213.125 58.0333   3
   1   0  15 263.372 56.0281   3
  -1   0 -15 286.675 48.2892   1
  -1   0 -15 224.501 43.2884   6
  -1   0 -15 256.387 36.8277   5
  -1   0 -15 198.839 48.5213   7
   1   0  15 177.769 66.4968   4
  -1   0 -15 300.263 65.8331   4
  -1   0 -17 258.031 61.8213   3
   1   0  17 216.871 51.9256   3
  -1   0 -17 257.422 50.3130   1
  -1   0 -17 285.155 49.8461   6
  -1   0 -17 168.070 31.0819   5
  -1   0 -17 185.992 50.2033   7
   1   0  17 382.456 87.6986   4
   1   0  19 2610.55 181.506   3
  -1   0 -19 2614.19 157.877   1
  -1   0 -19 2696.47 160.465   6
  -1   0 -19 2523.11 109.838   5
  -1   0 -19 2697.94 186.668   7
  -1   0 -19 2893.82 113.273   5
  -1   0 -19 2875.47 198.048   3
   1   0  19 2656.59 216.239   4
  -1   0 -21 752.603 107.952   3
  -1   0 -21 817.681 93.6774   1
  -1   0 -21 794.055 93.0838   6
  -1   0 -21 703.204 45.1218   5
  -1   0 -21 792.299 105.952   7
   1   0  21 630.893 116.980   4
  -1   0 -23-31.4473 49.1627   3
  -1   0 -23 0.28693 29.7822   1
  -1   0 -23-35.4966 42.1941   7
   1   0  23-106.534 73.3430   4
  -1   0 -25-0.43669 42.1138   3
  -1   0 -25 104.362 62.7897   7
   1   0  25 195.664 84.9545   4
  -1   0 -27 104.639 75.1298   7
  -1   0 -29 306.607 98.3028   7
  -1   1  28-45.4641 70.0693   4
   1   1 -26 79.3240 47.8438   1
  -1   1  26 21.6482 49.5179   4
   1   1 -24-13.0212 31.5232   1
  -1   1  24 28.7717 42.4959   4
   1   1 -22 32.1057 31.5091   1
   1   1 -22 29.4347 13.2251   5
  -1   1  22 40.0947 38.9125   4
  -1   1  20 131.979 34.8800   3
   1   1 -20 129.676 47.5197   1
   1   1 -20 152.600 45.8569   6
   1   1 -20 110.450 26.6490   5
  -1   1  20 151.073 63.0596   4
  -1   1  18 6922.04 240.877   3
   1   1 -18 7979.47 305.634   1
   1   1 -18 7595.97 295.472   6
  -1   1  18 7374.77 262.868   6
   1   1 -18 7209.82 212.157   5
   1   1 -18 7613.94 276.814   7
  -1   1  18 7407.98 334.138   4
   1   1 -18 7735.58 330.815   3
  -1   1  16 1092.04 82.9884   3
   1   1 -16 1004.60 99.4553   1
  -1   1  16 997.244 92.7010   1
   1   1 -16 959.554 71.0356   5
   1   1 -16 954.696 94.9449   6
  -1   1  16 1091.86 91.4522   6
   1   1 -16 1253.63 122.104   3
   1   1 -16 1083.16 119.865   4
  -1   1  16 977.157 109.787   4
  -1   1  14 816.605 65.7616   3
  -1   1  14 862.400 81.9471   1
   1   1 -14 878.213 86.4627   1
  -1   1  14 942.675 80.6500   6
   1   1 -14 910.858 86.3636   6
   1   1 -14 862.661 78.3493   7
   1   1 -14 892.854 66.4717   5
   1   1 -14 854.147 100.730   4
   1   1 -14 934.821 99.9609   3
  -1   1  14 1007.92 101.082   4
  -1   1  12 8641.36 217.889   3
  -1   1  12 9271.03 292.286   2
  -1   1  12 8549.04 261.393   1
   1   1 -12 9236.19 273.970   1
  -1   1  12 9561.08 259.014   6
   1   1 -12 8518.31 271.158   6
   1   1 -12 8786.09 245.373   7
   1   1 -12 8720.67 229.536   5
   1   1 -12 9341.03 307.951   3
  -1   1  12 9053.20 293.834   4
  -1   1  10 1369.63 65.7009   3
  -1   1  10 1401.72 98.8564   2
  -1   1  10 1350.40 89.4905   1
   1   1 -10 1543.65 82.0608   7
  -1   1  10 1389.40 87.6857   6
   1   1 -10 1521.40 82.2443   5
   1   1 -10 1436.35 96.6919   6
  -1   1  10 1475.22 102.729   4
   1   1 -10 1380.14 106.708   4
   1   1 -10 1527.33 110.943   3
  -1   1   8 7466.55 152.774   3
  -1   1   8 7349.92 215.933   1
  -1   1   8 7672.87 224.829   2
   1   1  -8 7736.60 198.860   5
  -1   1   8 7798.62 155.049   5
   1   1  -8 7216.02 217.565   6
  -1   1   8 8065.49 211.248   6
  -1   1   8 7664.60 223.990   4
   1   1  -8 8241.65 245.392   3
   1   1  -8 7677.81 241.086   4
  -1   1   6 87504.3 1333.05   1
  -1   1   6 89724.7 1329.07   2
  -1   1   6 88544.0 1314.32   6
   1   1  -6 90894.0 1311.32   5
  -1   1   6 89584.5 1259.60   5
  -1   1   6 87116.3 1340.71   7
   1   1  -6 89205.7 1360.15   4
  -1   1   6 89471.1 1319.36   4
  -1   1   4 50711.8 798.354   1
  -1   1   4 50556.6 775.549   2
  -1   1   4 49375.8 784.443   7
  -1   1   4 50794.1 748.195   5
   1   1  -4 50441.2 784.805   5
   1   1  -2 4166.32 103.548   2
  -1   1   2 4297.88 117.182   7
   1   1  -2 4166.25 128.997   5
  -1   1   2 4366.24 94.4042   3
   1   1   0 82462.2 1186.42   2
   1   1   0 83911.8 1184.62   3
  -1   1   0 83206.0 1165.16   7
   1   1   0 87359.8 1234.14   5
  -1   1   0 84341.9 1200.86   4
  -1   1   0 84259.6 1202.66   3
   1   1   2 143427. 2001.64   3
  -1   1  -2 148010. 2061.76   3
   1   1   2 146620. 2051.33   5
   1   1   4 19606.5 331.515   3
  -1   1  -4 19289.2 395.425   3
   1   1   4 19367.5 354.499   1
   1   1   4 19777.2 366.198   5
   1   1   4 20196.9 386.254   4
  -1   1  -6 18157.4 402.339   3
   1   1   6 18000.0 324.926   3
   1   1   6 17365.9 336.328   1
   1   1   6 18422.1 310.636   6
   1   1   6 18275.8 347.810   5
   1   1   6 18112.0 389.541   4
   1   1   8 3321.16 117.676   3
  -1   1  -8 3676.57 169.590   3
   1   1   8 3290.45 120.865   1
   1   1   8 3362.09 105.617   6
   1   1   8 3543.26 160.937   4
   1   1  10 40934.3 696.537   3
   1   1  10 40216.7 696.231   1
  -1   1 -10 42727.9 708.082   7
   1   1  10 40962.5 664.211   6
  -1   1 -10 44343.8 820.094   3
   1   1  10 43733.6 810.767   4
   1   1  12 1062.84 77.4142   3
   1   1  12 989.886 74.2214   1
  -1   1 -12 997.679 80.4345   6
  -1   1 -12 1138.79 83.7508   7
   1   1  12 1050.63 68.5980   6
   1   1  12 1093.51 105.688   4
  -1   1 -12 1110.27 108.270   3
   1   1  14 84.5071 25.3933   3
  -1   1 -14 109.693 44.4010   3
   1   1  14 149.062 34.4570   1
  -1   1 -14 98.8953 28.3647   1
  -1   1 -14 109.557 33.3018   6
  -1   1 -14 131.281 46.7087   4
   1   1  14 151.936 56.6020   4
   1   1  16 3745.95 174.686   3
  -1   1 -16 3865.94 183.521   1
  -1   1 -16 3498.36 177.041   6
  -1   1 -16 4239.44 240.246   3
   1   1  16 3779.74 230.005   4
   1   1  18 1658.00 121.842   3
  -1   1 -18 1770.71 128.697   1
  -1   1 -18 1764.59 134.458   7
  -1   1 -18 1695.84 127.256   6
  -1   1 -18 1766.66 114.364   5
  -1   1 -18 1788.54 165.456   3
   1   1  18 1820.26 169.993   4
  -1   1 -20 228.140 64.0967   3
   1   1  20 111.105 36.3453   3
  -1   1 -20 160.168 42.9189   1
  -1   1 -20 101.040 43.2052   7
  -1   1 -20 208.813 50.1903   6
  -1   1 -20 191.541 40.1467   5
   1   1  20 186.063 66.7786   4
  -1   1 -22-88.8334 61.8362   3
  -1   1 -22 26.4662 30.6515   1
  -1   1 -22-39.2432 41.8034   7
   1   1  22 31.9213 44.2427   4
  -1   1 -24-1.48818 43.3334   3
  -1   1 -24 94.7904 40.5620   1
   1   1  24 102.719 57.8066   4
  -1   1 -26 154.525 57.4763   7
   1   1  26 132.017 70.0903   4
  -1   2  27 106.827 72.3952   4
   1   2 -25 13.5765 37.0789   1
  -1   2  25 126.723 77.0804   4
   1   2 -23 223.513 64.7738   1
  -1   2  23 210.964 74.4566   4
   1   2 -21 1645.96 150.700   1
   1   2 -21 1560.78 120.878   5
  -1   2  21 1716.78 128.964   6
  -1   2  21 1611.84 172.533   4
  -1   2  19 4843.57 156.486   3
  -1   2  19 4813.00 236.404   1
   1   2 -19 5173.56 252.952   1
   1   2 -19 5236.90 222.722   5
  -1   2  19 5029.42 219.665   6
  -1   2  19 4904.25 278.839   4
  -1   2  17 2506.25 100.185   3
  -1   2  17 2509.62 160.727   1
   1   2 -17 2504.89 166.647   1
   1   2 -17 2618.33 154.592   5
  -1   2  17 2522.38 145.965   6
   1   2 -17 2565.57 172.928   6
  -1   2  17 2666.00 190.340   4
  -1   2  15 322.210 32.1090   3
  -1   2  15 304.258 59.6006   2
  -1   2  15 341.123 57.4190   1
   1   2 -15 304.420 60.8519   6
  -1   2  15 353.841 56.5294   6
  -1   2  15 432.643 75.7328   4
   1   2 -15 336.243 58.7007   5
   1   2 -15 442.950 78.4038   4
  -1   2  13 594.762 36.9112   3
  -1   2  13 729.081 86.2867   2
  -1   2  13 643.926 75.3679   1
  -1   2  13 546.050 62.6097   6
   1   2 -13 614.107 71.8053   5
   1   2 -13 540.905 74.0754   6
  -1   2  13 671.457 52.7916   5
   1   2 -13 694.482 95.2794   4
  -1   2  13 752.497 88.0622   4
  -1   2  11 106.135 13.6687   3
  -1   2  11 88.3984 29.7712   1
  -1   2  11 99.3996 32.3009   2
  -1   2  11 81.3314 26.4163   6
  -1   2  11 88.9534 33.3326   4
   1   2 -11 125.310 41.3233   4
  -1   2  11 90.1652 22.4519   5
   1   2 -11 107.345 35.6477   5
  -1   2   9 8399.19 269.819   2
  -1   2   9 8237.95 271.218   1
  -1   2   9 8265.82 229.484   5
  -1   2   9 8441.22 250.092   6
   1   2  -9 8869.75 271.525   5
  -1   2   9 8706.69 268.744   4
  -1   2   7 14450.8 374.890   1
   1   2  -7 14985.1 374.298   5
  -1   2   7 15219.0 337.092   5
  -1   2   5 13797.1 356.595   1
   1   2  -5 14746.7 360.324   5
  -1   2   5 14435.1 328.669   5
  -1   2   3 73212.1 1130.46   5
   1   2  -3 73754.9 1163.87   5
   1   2  -1 7804.05 201.916   2
   1   2  -1 7970.69 241.564   5
  -1   2   1 7871.79 231.818   5
   1   2   1 3148.12 123.369   2
  -1   2  -1 3413.90 147.919   5
   1   2   1 3299.61 148.061   5
  -1   2  -1 3517.88 140.456   4
  -1   2  -1 3466.46 140.797   3
   1   2   3 9774.43 255.663   2
   1   2   3 10040.9 281.202   5
  -1   2  -3 10298.3 284.175   5
  -1   2  -3 10084.4 282.924   3
  -1   2  -3 10754.8 288.383   4
  -1   2  -5 570.181 71.0469   3
   1   2   5 431.269 37.3047   3
  -1   2  -5 462.849 59.9776   4
   1   2   5 389.393 52.8354   5
   1   2   7 16575.2 318.094   3
   1   2   7 16595.4 388.896   1
   1   2   7 16767.5 387.580   5
   1   2   7 17059.1 417.206   4
  -1   2  -7 18297.8 454.073   3
   1   2   9 2662.58 102.854   3
   1   2   9 2563.37 132.307   1
  -1   2  -9 2674.94 82.7751   7
   1   2   9 2644.73 131.163   5
   1   2   9 2463.12 110.727   6
   1   2   9 2725.31 158.444   4
  -1   2  -9 2739.10 169.341   3
   1   2  11 761.036 56.0684   3
  -1   2 -11 683.050 92.4054   3
   1   2  11 775.820 74.7010   1
   1   2  11 699.357 84.8104   2
   1   2  11 780.137 69.2569   5
   1   2  11 755.769 61.7406   6
  -1   2 -11 774.317 80.5697   5
  -1   2 -11 735.376 50.8894   7
   1   2  11 810.754 91.3811   4
   1   2  13 3451.68 134.801   3
   1   2  13 4084.98 215.867   2
   1   2  13 3197.95 157.479   1
  -1   2 -13 3848.51 186.817   5
  -1   2 -13 3292.02 130.198   7
   1   2  13 3343.95 138.228   6
  -1   2 -13 3656.17 220.162   4
  -1   2 -13 3959.01 231.127   3
   1   2  13 3782.91 211.937   4
   1   2  15 6430.76 204.381   3
   1   2  15 5843.65 226.478   1
   1   2  15 6313.81 203.707   6
  -1   2 -15 6752.91 270.139   6
  -1   2 -15 7042.03 268.439   5
  -1   2 -15 6718.13 210.862   7
  -1   2 -15 6822.50 322.693   3
   1   2  15 6912.06 308.854   4
  -1   2 -17 271.557 77.7738   3
   1   2  17 181.825 34.3769   3
   1   2  17 143.588 40.5158   1
  -1   2 -17 219.388 54.2471   1
   1   2  17 172.653 36.9744   6
  -1   2 -17 140.810 42.6966   6
   1   2  17 178.058 64.7100   4
  -1   2 -17 137.787 38.5120   5
  -1   2 -19 107.318 42.6196   1
   1   2  19 95.3027 33.5540   1
  -1   2 -19 15.7554 51.8740   3
   1   2  19 119.245 31.1912   3
  -1   2 -19 91.2011 40.0144   5
   1   2  19 124.179 56.9694   4
  -1   2 -21 14.8379 28.2715   1
  -1   2 -21 51.4815 53.0847   3
  -1   2 -21 75.1196 36.9897   5
   1   2  21 106.894 61.1850   4
  -1   2 -23 325.895 69.5871   1
  -1   2 -23 530.173 112.161   3
   1   2  23 326.508 96.6210   4
   1   2  25 256.990 86.1693   4
   1   3 -26 43.0130 43.4111   1
  -1   3  26 306.260 93.0815   4
   1   3 -24 231.277 69.2504   1
  -1   3  24 330.041 96.8588   4
   1   3 -22 261.157 73.5781   1
  -1   3  22 333.006 63.7034   6
  -1   3  22 180.429 71.3106   4
   1   3 -22 223.383 59.0302   5
   1   3 -20 1125.90 123.685   5
  -1   3  20 1398.66 119.159   6
  -1   3  20 1066.53 139.982   4
  -1   3  18 3381.63 183.966   6
   1   3 -18 3410.15 211.042   5
  -1   3  18 3681.23 240.267   4
  -1   3  16 3740.63 213.530   1
  -1   3  16 3578.42 158.092   5
   1   3 -16 3713.90 217.605   5
  -1   3  16 3447.11 183.168   6
  -1   3  16 3864.53 233.635   4
  -1   3  14 301.036 60.3420   1
  -1   3  14 290.802 54.7147   6
  -1   3  14 251.292 44.2642   5
   1   3 -14 174.753 51.1414   5
  -1   3  14 268.269 60.8714   4
  -1   3  12 335.603 66.9228   1
  -1   3  12 385.103 67.1464   2
  -1   3  12 352.797 60.2577   6
   1   3 -12 381.931 76.6865   4
   1   3 -12 242.488 55.0666   5
  -1   3  12 345.370 53.5487   5
  -1   3  12 290.388 63.4793   4
  -1   3  10 1548.78 123.119   2
  -1   3  10 1739.85 137.055   1
   1   3 -10 1522.15 130.510   5
  -1   3  10 1674.06 119.954   5
   1   3 -10 1692.40 147.733   4
  -1   3  10 1421.05 119.936   4
  -1   3   8 4083.84 209.048   1
  -1   3   8 3957.63 186.935   5
   1   3  -8 4307.74 215.640   5
  -1   3   6 6343.29 259.458   1
   1   3  -6 6340.24 260.054   5
  -1   3   6 6182.20 239.164   5
  -1   3   4 2726.58 153.616   5
   1   3  -4 2643.21 163.434   5
   1   3  -2 20971.1 456.356   2
   1   3  -2 21689.4 526.621   5
  -1   3   2 21424.3 505.678   5
   1   3   0 49206.0 865.110   2
   1   3   0 51613.0 950.801   5
  -1   3   0 50297.7 933.963   5
  -1   3  -2 3278.23 177.855   5
   1   3   2 3237.68 177.558   5
  -1   3  -2 3163.27 167.738   4
   1   3   4 5778.71 242.531   5
  -1   3  -4 5613.75 241.508   5
  -1   3  -4 5973.94 246.258   4
  -1   3  -4 5781.31 242.715   3
   1   3   6 1109.08 104.127   5
  -1   3  -6 1093.66 106.809   5
  -1   3  -6 1169.27 111.638   4
  -1   3  -6 946.524 104.917   3
   1   3   8 4255.49 205.312   2
   1   3   8 4355.19 209.709   1
  -1   3  -8 4448.47 221.995   5
   1   3   8 4277.68 205.585   5
  -1   3  -8 4508.37 234.804   4
  -1   3  -8 4109.48 227.440   3
   1   3  10 7033.85 192.459   3
   1   3  10 7346.80 281.175   1
   1   3  10 7481.84 294.139   2
  -1   3 -10 7919.94 305.023   5
   1   3  10 7133.69 271.177   5
   1   3  10 7507.97 302.478   4
  -1   3 -10 7287.06 319.201   4
  -1   3 -10 7351.48 323.889   3
   1   3  12 18834.2 373.131   3
   1   3  12 19063.2 497.570   1
  -1   3 -12 19862.3 536.214   5
   1   3  12 18507.4 439.682   6
   1   3  12 19274.8 484.351   5
  -1   3 -12 20973.4 601.421   3
   1   3  12 20740.6 561.941   4
   1   3  14 5501.21 170.003   3
   1   3  14 5380.18 243.272   1
   1   3  14 5658.92 230.015   5
   1   3  14 5912.36 212.652   6
  -1   3 -14 5551.29 270.865   5
  -1   3 -14 5864.92 315.360   3
   1   3  14 5952.61 295.136   4
   1   3  16 5327.37 169.072   3
   1   3  16 5164.10 238.723   1
  -1   3 -16 5831.74 283.433   5
   1   3  16 5716.14 210.205   6
  -1   3 -16 5585.84 324.396   3
   1   3  16 5207.59 292.910   4
  -1   3 -18 587.031 112.850   3
   1   3  18 352.083 62.7322   1
   1   3  18 534.884 64.6368   6
  -1   3 -18 503.513 89.4769   5
   1   3  18 522.811 100.380   4
  -1   3 -20 591.927 119.519   3
   1   3  20 480.744 103.732   4
  -1   3 -20 766.329 108.060   5
  -1   3 -22 24.7318 35.1724   1
   1   3  22-25.3411 59.3532   4
  -1   3 -22-80.9652 49.8556   5
  -1   3 -24 74.3896 37.7659   1
   1   3  24 84.2022 62.3305   4
   1   4 -25 21.2493 40.6629   1
  -1   4  25 31.0857 48.1269   4
   1   4 -23 72.0239 53.7367   1
  -1   4  23-9.66497 52.0403   4
  -1   4  21 157.614 58.9333   4
   1   4 -21 97.8144 49.0786   5
  -1   4  19 66.4676 39.7130   6
  -1   4  19 8.16874 40.8320   4
   1   4 -19 116.961 60.3908   5
  -1   4  17 288.389 62.2324   6
  -1   4  17 383.605 64.6067   5
   1   4 -17 432.103 91.8293   5
  -1   4  17 396.548 86.4947   4
  -1   4  15 4595.48 238.036   6
   1   4 -15 4468.10 271.238   5
  -1   4  15 4448.98 226.635   5
  -1   4  15 4671.21 270.605   4
  -1   4  13 2597.00 176.481   5
  -1   4  13 2585.32 179.443   6
   1   4 -13 2489.21 199.841   5
  -1   4  13 2538.74 193.337   4
  -1   4  11 4144.79 242.685   1
  -1   4  11 4055.29 225.630   5
   1   4 -11 3776.55 239.704   5
  -1   4   9 363.724 72.4283   1
  -1   4   9 349.551 68.2612   5
   1   4  -9 230.511 66.0784   5
  -1   4   7 205.112 54.2403   1
  -1   4   7 267.942 53.6454   2
  -1   4   7 182.568 50.3948   5
   1   4  -7 244.996 62.8466   4
   1   4  -7 233.951 58.7398   5
  -1   4   5 1150.17 106.598   2
  -1   4   5 1086.99 116.117   5
   1   4  -5 1036.44 118.901   5
   1   4  -5 1234.27 126.619   4
   1   4  -3 200.127 47.0786   2
  -1   4   3 254.724 48.6378   2
   1   4  -3 275.572 67.5406   5
   1   4  -3 334.400 64.2322   4
  -1   4   3 187.036 50.2891   5
   1   4  -1 1226.01 105.075   2
  -1   4   1 1181.78 106.588   2
   1   4  -1 962.429 115.693   5
  -1   4   1 1176.10 122.173   5
   1   4   1 407.013 61.0435   2
  -1   4  -1 364.635 61.4142   2
  -1   4  -1 304.717 58.9143   4
  -1   4  -1 423.569 77.4615   5
   1   4   1 405.256 77.6976   5
   1   4   3 813.998 88.2259   2
   1   4   3 885.192 109.483   5
  -1   4  -3 840.565 109.533   5
  -1   4  -3 890.970 104.421   4
   1   4   5 276.242 51.8609   2
  -1   4  -5 359.420 71.6693   5
   1   4   5 283.809 65.6772   5
  -1   4  -5 366.197 74.9694   4
   1   4   7 2612.51 187.738   5
  -1   4  -7 2289.72 180.302   5
  -1   4  -7 2726.08 195.287   4
   1   4   9 3397.30 213.569   1
   1   4   9 3111.74 203.930   5
  -1   4  -9 2781.70 202.656   5
   1   4  11 6417.90 300.227   1
  -1   4 -11 6513.27 320.742   5
   1   4  11 6326.76 293.424   5
   1   4  11 6317.06 312.305   4
   1   4  13 318.513 71.1053   1
   1   4  13 284.096 62.9197   5
   1   4  13 374.862 63.4770   6
   1   4  13 275.189 76.0560   4
  -1   4 -13 283.987 74.0784   5
   1   4  15 349.315 59.2752   6
   1   4  15 418.783 74.4176   5
   1   4  15 412.152 95.3249   4
  -1   4 -15 388.616 83.9797   5
   1   4  17 40.9464 33.2099   5
   1   4  17 27.2753 23.9032   6
   1   4  17 90.0552 48.2701   4
  -1   4 -17 141.863 59.2531   5
  -1   4 -19 48.3814 39.4838   5
   1   4  19 4.45124 41.4118   4
   1   4  21-49.2103 61.0117   4
  -1   4 -21 24.9544 37.8143   5
  -1   4 -23 87.5176 54.3918   1
   1   4  23 110.820 60.0886   4
  -1   5  22 244.392 85.8282   4
   1   5 -22 130.896 62.7311   5
   1   5 -20 180.459 78.6233   5
  -1   5  20 119.548 66.8111   4
  -1   5  18 61.0039 41.2481   6
   1   5 -18 27.8897 49.3683   5
  -1   5  18 114.641 64.5428   4
  -1   5  16 891.128 116.645   5
  -1   5  16 865.482 116.550   6
  -1   5  16 820.697 128.784   4
   1   5 -16 841.798 139.404   5
  -1   5  14 751.415 111.571   6
   1   5 -14 739.535 129.192   5
  -1   5  14 787.257 114.337   5
  -1   5  14 884.604 129.563   4
  -1   5  12 683.524 108.667   5
   1   5 -12 486.563 107.039   5
  -1   5  10 20.9264 39.7118   5
   1   5 -10-64.1832 47.5129   5
  -1   5   8 36.1156 43.5492   5
   1   5  -8 98.3028 57.9600   5
   1   5  -6 11.4699 47.9557   5
  -1   5   6-22.4175 55.2869   5
   1   5  -4 1667.91 172.581   5
  -1   5   4 1612.38 164.192   5
   1   5  -2 883.907 124.304   5
  -1   5   2 769.365 114.965   5
  -1   5   0 193.359 72.1822   5
   1   5   0 279.048 79.8631   5
  -1   5  -2 820.718 119.618   5
   1   5   2 929.870 130.723   5
   1   5   4 519.179 100.202   5
  -1   5  -4 557.952 102.582   5
   1   5   6 1844.95 180.888   5
  -1   5  -6 1656.31 172.727   5
   1   5   8 582.111 108.087   5
  -1   5  -8 593.019 107.583   5
   1   5  10 4451.45 278.036   5
  -1   5 -10 4351.89 287.531   5
  -1   5 -12 4217.67 291.717   5
   1   5  12 4708.14 282.749   5
   1   5  12 4960.58 307.318   4
   1   5  14 1112.53 139.636   5
  -1   5 -14 1263.12 164.233   5
   1   5  14 1177.45 125.057   6
   1   5  14 1283.03 165.420   4
   1   5  16 164.671 60.6131   5
   1   5  16 209.162 54.2055   6
  -1   5 -16 61.5726 59.5402   5
   1   5  16 233.072 77.6788   4
  -1   5 -18 160.504 69.7129   5
   1   5  18 64.1966 61.6676   4
  -1   5 -20 77.0145 46.6113   5
   1   5  20-14.3253 66.6633   4
   1   6 -19 23.2579 48.9343   5
  -1   6  19 15.1132 53.1390   4
   1   6 -17 413.585 116.923   5
  -1   6  17 539.472 118.011   4
  -1   6  15 2455.24 219.398   6
  -1   6  15 2091.51 202.795   5
   1   6 -15 2493.85 252.295   5
  -1   6  15 2659.06 246.630   4
   1   6 -13 1777.68 210.690   5
  -1   6  13 1475.11 177.505   5
  -1   6  13 1596.07 189.197   4
   1   6 -11 272.725 94.9646   5
  -1   6  11 513.768 116.097   5
   1   6  -9 200.737 83.6765   5
  -1   6   9 228.675 82.5227   5
   1   6  -7 268.032 85.5023   5
  -1   6   7 344.224 91.6592   5
  -1   6   5-48.2711 59.1906   5
   1   6  -5 130.775 83.0456   5
  -1   6   3 1098.63 152.981   5
   1   6  -3 1178.12 166.126   5
  -1   6   1 289.618 88.2709   5
   1   6  -1 239.322 79.2534   5
  -1   6  -1 435.543 102.397   5
   1   6   1 391.845 99.3428   5
   1   6   3 50.5578 52.0294   5
  -1   6  -3 106.700 60.2700   5
   1   6   5 1868.11 204.030   5
  -1   6  -5 2047.80 215.814   5
   1   6   7 2277.95 225.969   5
  -1   6  -7 2464.28 236.289   5
   1   6   9 2621.57 239.710   5
  -1   6  -9 3089.48 269.442   5
   1   6  11 569.898 117.092   5
  -1   6 -11 737.574 139.308   5
   1   6  13 750.116 132.537   5
   1   6  13 695.913 132.336   4
  -1   6 -13 664.412 132.651   5
   1   6  15 68.7134 48.3988   5
   1   6  15-34.4649 55.6666   4
  -1   6 -15 98.7259 67.0727   5
  -1   6 -17 54.8176 64.7047   5
   1   6  17 71.5002 62.6351   4
  -1   6 -19 85.5774 63.1574   5
  -1   7  14 165.608 74.2604   4
  -1   7  12 232.973 92.2404   5
   1   7 -10 121.418 73.5441   5
  -1   7  10 335.915 99.5941   5
   1   7  -8 95.3942 63.9518   5
  -1   7   8 71.7004 63.0458   5
  -1   7   6 114.894 61.6796   5
   1   7  -6 86.9360 60.9206   5
   1   7  -4-114.515 82.7611   5
  -1   7   4-44.7537 67.5279   5
   1   7  -2 133.157 74.9327   5
  -1   7   2 104.870 68.0591   5
   1   7   0-70.7656 71.5070   5
  -1   7   0-32.6366 63.6016   5
   1   7   2 34.9816 62.9948   5
  -1   7  -2-24.6165 51.9762   5
   1   7   4 31.4752 62.0137   5
  -1   7  -4 57.0609 57.6954   5
   1   7   6 40.6570 59.9850   5
  -1   7  -6 177.164 89.9133   5
  -1   7  -8 63.5687 55.4602   5
   1   7   8 206.517 70.3672   5
   1   7  10-31.9589 62.2703   5
  -1   7 -10 141.688 78.7159   5
   1   7  12 202.945 87.1950   5
  -2  -8   4 112.387 42.7354   3
  -2  -8   2-81.0461 53.2217   3
   2  -8   0 95.2968 47.1527   3
  -2  -8   0-83.0264 50.2840   3
   2  -8   2 93.8459 55.5528   3
   2  -8   4 102.634 47.2324   3
  -2  -7  15 117.913 57.2460   2
  -2  -7  13 492.569 98.4119   2
  -2  -7  11 82.9874 56.9088   3
  -2  -7  11 170.676 65.9172   2
  -2  -7   9 220.751 79.9931   3
   2  -7  -9 57.2151 57.4672   2
  -2  -7   9 165.293 65.9398   2
  -2  -7   7 76.3478 46.6046   3
   2  -7  -7 22.1942 40.5091   2
  -2  -7   7 9.45903 37.1043   2
   2  -7  -5 263.733 60.2053   3
  -2  -7   5 351.939 84.8610   3
   2  -7  -5 325.836 91.8240   2
  -2  -7   5 450.042 93.7883   2
   2  -7  -3 488.934 80.7983   3
  -2  -7   3 580.243 100.961   3
  -2  -7   3 658.766 113.537   2
   2  -7  -3 701.050 122.695   2
   2  -7  -1 177.655 56.3832   3
  -2  -7   1 70.4807 46.3546   3
  -2  -7   1 70.8203 51.7302   2
   2  -7  -1 118.880 65.5576   2
  -2  -7  -1 68.4722 39.5095   3
   2  -7   1 64.6923 60.5486   2
  -2  -7  -1 31.9816 47.0477   2
  -2  -7  -3 179.371 51.1609   3
  -2  -7  -3 64.6480 41.1110   7
   2  -7   3 208.971 74.5061   2
  -2  -7  -3 225.405 78.7805   2
  -2  -7  -5 9.60836 32.0224   3
  -2  -7  -5-11.1419 38.4188   7
  -2  -7  -5 44.7971 56.8418   2
   2  -7   5 55.3579 48.3188   2
  -2  -7  -7 17.1159 34.0205   7
   2  -7   7 87.1284 57.2137   2
  -2  -7  -7 72.5757 49.3346   2
  -2  -7  -9 43.6209 35.6801   7
   2  -7   9-0.99128 44.0336   2
  -2  -7 -11 3.17490 46.0824   7
   2  -7  11 7.97476 41.4757   2
  -2  -6  20 23.4245 37.1496   2
   2  -6 -18 496.270 113.095   7
  -2  -6  18 305.254 79.1286   2
   2  -6 -16 158.537 73.8768   7
  -2  -6  16 154.338 58.1758   2
   2  -6 -14 68.0500 48.5737   7
   2  -6 -14 227.468 79.0072   2
  -2  -6  14 179.823 64.8278   2
   2  -6 -12 384.988 90.3583   7
   2  -6 -12 449.014 97.1556   2
  -2  -6  12 437.297 82.4427   2
   2  -6 -10 207.455 63.4284   7
   2  -6 -10 279.853 83.5323   2
  -2  -6  10 192.938 60.2840   2
   2  -6  -8-3.85603 23.8072   3
   2  -6  -8-0.86981 41.2227   7
   2  -6  -8-10.9009 56.0123   2
  -2  -6   8-32.6776 43.8448   2
   2  -6  -6 689.355 77.4423   3
   2  -6  -6 526.013 78.9956   3
  -2  -6   6 624.990 100.535   3
  -2  -6   6 659.790 101.682   2
   2  -6  -6 703.246 112.081   2
   2  -6  -4 670.269 84.9377   3
  -2  -6   4 795.927 109.697   3
   2  -6  -4 750.194 98.6878   3
  -2  -6   4 741.640 65.7904   7
   2  -6  -4 833.343 124.996   2
  -2  -6   4 824.398 110.187   2
  -2  -6   2 599.200 91.8078   3
  -2  -6   2 610.606 70.1942   7
   2  -6  -2 743.788 114.570   2
  -2  -6   2 529.930 93.3257   2
  -2  -6   0 225.102 56.3827   3
  -2  -6   0 212.484 52.0958   7
   2  -6   0 207.288 61.7087   2
  -2  -6   0 233.841 72.9535   2
  -2  -6  -2 1189.92 117.786   3
  -2  -6  -2 1211.15 120.497   7
   2  -6   2 1393.90 148.757   2
  -2  -6  -2 1306.66 144.208   2
  -2  -6  -4 839.527 97.5741   3
  -2  -6  -4 853.002 107.877   7
  -2  -6  -4 1003.69 133.000   2
   2  -6   4 924.383 124.430   2
  -2  -6  -6 1297.33 116.340   3
  -2  -6  -6 1330.49 141.631   7
   2  -6   6 1251.08 144.952   2
  -2  -6  -6 1266.51 152.391   2
  -2  -6  -8 40.2190 27.8125   3
  -2  -6  -8 34.5403 48.8040   7
  -2  -6  -8 14.4285 45.3892   2
   2  -6   8 147.976 66.1697   2
  -2  -6 -10 697.945 81.8522   3
  -2  -6 -10 601.081 107.206   7
   2  -6  10 734.440 114.169   2
  -2  -6 -12 1106.21 150.213   7
   2  -6  12 1385.61 159.731   2
  -2  -6 -14 332.874 95.0016   7
   2  -6  14 122.016 59.7868   2
  -2  -6 -16 211.886 74.3464   7
   2  -6  16 389.688 97.6503   2
  -2  -5  23 130.696 63.0935   2
  -2  -5  21 197.900 64.4965   2
   2  -5 -19 282.579 93.7880   7
  -2  -5  19 241.456 68.6364   2
   2  -5 -17 23.5107 52.4582   7
  -2  -5  17 81.0938 46.4516   2
   2  -5 -15 54.2847 40.0165   7
  -2  -5  15 102.213 45.5319   2
   2  -5 -13 631.364 103.426   7
   2  -5 -13 784.303 120.903   2
  -2  -5  13 474.096 80.7091   2
   2  -5 -11 214.175 30.9207   3
   2  -5 -11 251.034 30.8974   3
   2  -5 -11 196.242 58.1714   7
  -2  -5  11 332.175 68.8613   2
   2  -5 -11 234.822 69.7992   2
   2  -5  -9 1343.62 84.2212   3
   2  -5  -9 1165.52 87.3595   3
   2  -5  -9 1333.97 135.426   7
  -2  -5   9 1512.44 131.708   2
   2  -5  -9 1536.03 152.653   2
   2  -5  -7 2830.28 153.626   3
   2  -5  -7 3075.94 140.704   3
   2  -5  -7 2953.38 187.269   7
   2  -5  -7 3134.08 210.078   2
  -2  -5   7 3048.66 185.667   2
   2  -5  -5 143.075 37.3405   3
   2  -5  -5 139.473 45.1321   7
  -2  -5   5 137.542 26.7529   7
  -2  -5   5 151.360 48.6227   2
   2  -5  -5 154.674 59.1015   2
  -2  -5   3 655.642 85.4299   3
   2  -5  -3 630.927 81.0909   3
  -2  -5   3 600.328 62.7043   7
  -2  -5   3 733.399 93.9646   2
   2  -5  -3 641.861 94.5917   2
  -2  -5   1 324.145 68.3625   3
   2  -5  -1 213.525 48.1807   3
  -2  -5   1 308.965 62.2919   3
  -2  -5   1 385.460 56.6421   7
  -2  -5   1 352.440 60.7307   2
   2  -5  -1 396.310 76.7975   2
  -2  -5  -1 528.448 84.4524   3
   2  -5   1 477.926 82.4886   3
  -2  -5  -1 495.956 73.2908   3
  -2  -5  -1 589.666 74.6440   7
  -2  -5  -1 502.403 78.3320   2
   2  -5   1 615.479 93.6073   2
  -2  -5  -3 518.716 81.7992   3
  -2  -5  -3 419.434 65.9978   3
  -2  -5  -3 546.216 80.7378   7
   2  -5   3 661.034 97.3485   2
  -2  -5  -3 428.142 82.9404   2
  -2  -5  -5 227.127 47.7034   3
  -2  -5  -5 252.743 64.3832   7
   2  -5   5 337.039 73.3640   2
  -2  -5  -5 314.194 79.9622   2
  -2  -5  -7 7729.45 271.813   3
  -2  -5  -7 8314.16 342.474   7
  -2  -5  -7 8617.20 369.331   2
   2  -5   7 8582.32 350.414   2
  -2  -5  -9 4799.54 205.435   3
  -2  -5  -9 4825.17 268.814   7
   2  -5   9 5321.55 275.947   2
  -2  -5 -11 169.358 40.8723   3
  -2  -5 -11 142.237 58.7849   7
   2  -5  11 148.409 59.4934   2
  -2  -5 -13 1542.53 109.353   3
   2  -5  13 1333.87 149.438   2
  -2  -5 -13 1320.62 157.467   7
   2  -5  15 417.726 91.6991   2
  -2  -5 -15 595.836 114.939   7
   2  -5  17 99.0853 59.3565   2
  -2  -5 -17 76.9532 59.1048   7
   2  -5  19 124.547 57.4831   2
   2  -4 -22 168.026 73.0404   7
  -2  -4  22 163.990 78.8478   4
  -2  -4  20 306.539 77.1712   2
   2  -4 -20 341.573 97.8377   7
  -2  -4  20 399.725 96.3621   4
   2  -4 -18 446.767 93.1067   7
  -2  -4  18 483.685 83.6567   2
   2  -4 -16 913.441 125.945   7
  -2  -4  16 851.978 105.205   2
   2  -4 -14 440.068 90.1813   7
  -2  -4  14 610.838 83.2962   2
   2  -4 -12 2722.40 192.567   7
   2  -4 -12 2792.03 198.122   2
  -2  -4  12 2832.25 167.253   2
   2  -4 -10 197.471 23.9897   3
   2  -4 -10 193.615 25.6042   3
   2  -4 -10 154.059 50.1258   7
  -2  -4  10 155.154 47.0707   2
   2  -4 -10 141.395 51.7543   2
   2  -4  -8 312.353 35.8397   3
  -2  -4   8 344.343 75.8316   3
   2  -4  -8 299.610 38.1750   3
   2  -4  -8 328.560 65.3939   7
   2  -4  -8 405.706 76.8613   2
  -2  -4   8 387.894 61.5877   2
   2  -4  -6 438.524 54.8882   3
   2  -4  -6 422.580 45.8691   3
  -2  -4   6 447.587 76.7502   3
   2  -4  -6 428.683 72.7171   2
  -2  -4   6 497.156 67.6417   2
   2  -4  -6 543.916 75.7285   7
   2  -4  -4 1595.33 111.642   3
   2  -4  -4 1572.46 128.232   2
  -2  -4   4 1642.25 118.753   2
   2  -4  -4 1570.10 109.973   7
  -2  -4   4 1811.91 150.199   5
  -2  -4   4 1628.32 141.767   3
  -2  -4   2 1728.60 121.933   3
  -2  -4   2 1432.92 113.671   2
   2  -4  -2 1316.49 115.146   2
  -2  -4   2 1726.85 147.001   5
  -2  -4   2 1522.75 131.787   3
  -2  -4   0 1602.58 114.909   3
  -2  -4   0 1547.98 138.709   5
  -2  -4   0 1586.62 121.931   2
   2  -4   0 1665.23 126.359   2
   2  -4   2 2392.09 165.013   3
  -2  -4  -2 2450.58 137.079   3
  -2  -4  -2 2477.26 176.959   5
  -2  -4  -2 2503.37 155.352   2
   2  -4   2 2278.27 152.029   2
   2  -4   4 2330.61 171.724   3
  -2  -4  -4 2519.62 132.686   3
  -2  -4  -4 2691.36 184.093   5
  -2  -4  -4 2487.83 163.644   2
   2  -4   4 2785.56 167.758   2
  -2  -4  -6 3068.27 146.573   3
   2  -4   6 2913.55 200.470   3
   2  -4   6 2958.90 179.734   2
  -2  -4  -6 3519.32 203.559   2
  -2  -4  -6 3209.86 200.293   5
  -2  -4  -8 463.185 61.0678   3
   2  -4   8 564.997 89.6648   2
  -2  -4  -8 604.285 89.7912   7
  -2  -4  -8 447.583 74.9406   5
  -2  -4 -10 5280.93 200.220   3
   2  -4  10 5322.01 261.512   2
  -2  -4 -10 4837.19 246.774   5
  -2  -4 -10 4875.21 258.218   7
   2  -4  10 5095.74 285.989   4
  -2  -4 -12 332.492 51.6091   3
   2  -4  12 366.767 74.1420   2
  -2  -4 -12 258.740 71.2694   7
   2  -4  12 257.263 70.3374   4
  -2  -4 -12 252.688 60.4470   5
  -2  -4 -14 627.355 69.3977   3
  -2  -4 -14 590.875 101.069   7
  -2  -4 -14 493.085 77.5370   5
   2  -4  14 565.660 107.448   4
  -2  -4 -16 645.443 67.9042   3
  -2  -4 -16 862.200 127.469   7
  -2  -4 -16 607.934 83.4536   5
   2  -4  16 749.257 131.434   4
  -2  -4 -18 576.567 113.334   7
   2  -4  18 382.147 97.8679   4
  -2  -4 -20 218.794 80.1755   7
   2  -4  20 103.937 52.5371   4
   2  -3 -25-7.77219 51.8346   7
  -2  -3  25 99.9850 68.5628   4
   2  -3 -23-42.9336 49.0308   7
  -2  -3  23 12.6743 43.6504   4
   2  -3 -21 403.385 94.7636   7
  -2  -3  21 289.404 88.3442   4
   2  -3 -19 1887.60 181.417   7
  -2  -3  19 1509.18 174.174   4
   2  -3 -17 145.400 57.5532   7
  -2  -3  17 92.7584 50.2687   4
   2  -3 -15 971.771 118.067   7
  -2  -3  15 892.079 119.988   4
   2  -3 -13 502.036 82.2921   7
  -2  -3  13 375.228 73.4286   4
  -2  -3  11 2004.26 125.464   2
   2  -3 -11 2111.65 151.074   2
   2  -3 -11 1959.38 147.482   7
  -2  -3  11 2033.35 163.162   3
   2  -3  -9 590.700 28.4090   3
   2  -3  -9 560.886 29.3154   3
  -2  -3   9 614.319 85.2964   3
   2  -3  -9 539.164 77.0766   7
  -2  -3   9 612.534 30.0656   7
   2  -3  -9 631.405 79.5674   2
  -2  -3   9 610.154 67.2857   2
   2  -3  -7 507.983 36.8821   3
   2  -3  -7 566.818 43.7126   3
   2  -3  -7 587.603 73.1639   7
  -2  -3   7 570.966 74.7719   5
   2  -3  -7 619.983 74.8164   2
  -2  -3   7 586.181 62.8940   2
  -2  -3   5 30399.9 658.260   5
   2  -3  -5 30495.6 594.379   7
   2  -3  -5 30968.3 621.145   2
  -2  -3   5 29350.7 570.424   2
   2  -3  -3 35991.5 664.086   3
   2  -3  -3 37935.2 669.583   7
   2  -3  -3 37317.1 714.009   2
  -2  -3   3 37704.2 679.419   2
  -2  -3   1 85.9134 33.2684   2
   2  -3  -1 138.629 39.7296   2
  -2  -3   1 198.344 42.8014   3
   2  -3  -1 147.963 34.8622   3
   2  -3   1 1758.18 114.183   2
  -2  -3  -1 1570.78 105.461   2
  -2  -3  -1 1718.58 100.593   3
   2  -3   1 1687.57 117.400   3
  -2  -3  -3 5748.93 218.696   2
   2  -3   3 5685.94 216.660   2
  -2  -3  -3 5474.58 183.050   3
  -2  -3  -5 1546.75 117.261   2
   2  -3   5 1809.21 122.497   2
  -2  -3  -5 1472.28 90.6904   3
   2  -3   7 6250.73 243.942   2
  -2  -3  -7 5789.35 190.494   3
   2  -3   7 5381.51 257.829   3
   2  -3   7 5908.64 261.188   4
   2  -3   9 4269.78 239.311   3
  -2  -3  -9 5061.31 180.801   3
   2  -3   9 4779.13 245.880   4
  -2  -3 -11 12126.3 318.112   3
  -2  -3 -11 12060.8 411.727   7
   2  -3  11 11935.1 430.747   4
  -2  -3 -13 16210.7 395.708   3
  -2  -3 -13 17017.7 518.861   7
   2  -3  13 16552.6 544.160   4
  -2  -3 -15 1072.90 92.3998   3
  -2  -3 -15 1095.34 130.619   7
   2  -3  15 1159.84 149.291   4
  -2  -3 -17 500.568 62.9749   3
  -2  -3 -17 360.912 76.9074   7
   2  -3  17 601.038 117.056   4
  -2  -3 -17 363.715 54.8728   5
  -2  -3 -19-5.22743 21.7733   3
  -2  -3 -19-64.9025 65.0079   7
   2  -3  19-67.3791 72.8132   4
  -2  -3 -21-48.6680 62.8155   7
   2  -3  21 81.4771 74.6877   4
  -2  -3 -23 991.400 156.688   7
   2  -3  23 627.103 132.472   4
   2  -2 -26 56.2912 47.1489   1
   2  -2 -26 113.184 59.5452   7
  -2  -2  26 118.179 65.8409   4
   2  -2 -24 689.489 111.692   1
   2  -2 -24 651.069 117.460   7
  -2  -2  24 834.123 144.611   4
   2  -2 -22 2576.16 200.043   1
   2  -2 -22 2899.16 229.241   7
  -2  -2  22 2526.33 229.630   4
   2  -2 -20 435.182 82.6842   1
   2  -2 -20 515.719 99.7031   7
   2  -2 -18 1664.50 152.919   1
   2  -2 -18 1760.54 161.952   7
  -2  -2  18 1584.77 162.988   4
  -2  -2  16 1662.67 152.570   3
   2  -2 -16 1724.92 146.283   1
   2  -2 -16 1720.41 148.939   7
  -2  -2  16 1619.11 156.263   4
  -2  -2  14 442.792 77.4769   3
   2  -2 -14 518.902 76.4878   1
   2  -2 -14 423.715 74.0016   7
  -2  -2  14 483.981 85.1622   4
   2  -2 -12 743.660 85.8723   1
  -2  -2  12 614.866 84.1473   3
  -2  -2  12 648.739 89.0014   4
   2  -2 -10 5727.61 235.812   1
  -2  -2  10 5742.33 152.758   7
  -2  -2  10 5949.11 250.950   3
  -2  -2  10 5994.10 243.610   4
   2  -2  -8 23683.9 502.539   2
  -2  -2   8 23795.3 501.153   5
  -2  -2   8 23080.5 389.644   7
  -2  -2   8 23677.4 529.223   4
   2  -2  -6 67980.8 953.094   3
   2  -2  -6 68459.4 964.639   3
   2  -2  -6 71798.5 1119.58   7
  -2  -2   6 69483.2 1131.58   5
   2  -2  -6 73074.5 1115.41   2
  -2  -2   6 68953.1 1052.44   2
   2  -2  -4 46673.7 724.616   3
  -2  -2   4 47168.9 833.018   5
   2  -2  -4 49628.5 793.187   7
   2  -2  -4 48359.4 804.124   2
  -2  -2   4 47672.8 759.624   2
   2  -2  -2 9448.49 241.375   2
  -2  -2   2 9014.40 219.544   2
  -2  -2   2 9119.39 233.909   3
   2  -2  -2 8924.42 220.818   3
   2  -2   0 16968.2 354.902   2
  -2  -2   0 16290.1 337.862   2
   2  -2   0 15684.7 350.777   3
  -2  -2   0 16246.7 334.807   3
  -2  -2  -2 298.548 41.0146   2
   2  -2   2 335.517 45.8703   2
   2  -2   2 261.806 43.8241   3
  -2  -2  -2 313.833 37.0353   3
  -2  -2  -2 284.668 46.1096   5
   2  -2   2 303.728 43.4505   4
  -2  -2  -4 2777.24 110.531   3
   2  -2   4 2623.07 141.223   3
  -2  -2  -4 2720.68 131.976   2
  -2  -2  -4 2554.22 135.222   5
   2  -2   4 2772.10 141.273   4
  -2  -2  -6 23960.8 450.703   3
  -2  -2  -6 23641.0 509.983   5
   2  -2   6 24950.1 550.307   4
  -2  -2  -8 13216.9 307.453   3
  -2  -2  -8 13054.5 347.401   5
   2  -2   8 13976.0 399.970   4
   2  -2  10 4883.43 237.547   3
  -2  -2 -10 4901.62 180.204   3
  -2  -2 -10 4501.74 187.871   5
   2  -2  10 4680.26 236.920   4
  -2  -2 -12 3523.11 162.364   3
   2  -2  12 3435.55 210.994   3
  -2  -2 -12 3119.10 154.162   5
   2  -2  12 3752.62 222.706   4
  -2  -2 -14 105.962 35.5925   3
  -2  -2 -14 52.4715 37.2356   7
  -2  -2 -14 93.2845 31.7535   5
   2  -2  14 89.4478 51.7126   4
  -2  -2 -16 603.797 76.3450   3
  -2  -2 -16 562.254 63.6460   5
  -2  -2 -16 519.601 87.6485   7
   2  -2  16 568.815 105.370   4
  -2  -2 -18 373.131 66.1958   3
  -2  -2 -18 228.529 64.3205   7
   2  -2  18 217.850 71.0723   4
  -2  -2 -18 285.984 43.2743   5
  -2  -2 -20 399.981 68.9717   3
  -2  -2 -20 173.375 64.2240   7
   2  -2  20 381.514 99.1273   4
  -2  -2 -22 228.972 54.3659   3
  -2  -2 -22 250.017 82.7957   7
   2  -2  22 395.632 115.793   4
  -2  -2 -24 96.0405 66.6231   7
   2  -2  24 60.5330 56.3101   4
   2  -1 -27-22.8669 45.2949   1
  -2  -1  27 5.88413 47.8118   4
   2  -1 -25 25.2033 32.4588   1
   2  -1 -25 32.9243 36.9860   7
  -2  -1  25-33.5495 51.2078   4
   2  -1 -23 69.3337 46.2472   1
   2  -1 -23 147.494 59.4917   7
  -2  -1  23 259.904 91.2460   4
   2  -1 -21 170.648 58.9350   1
   2  -1 -21 275.675 81.7466   7
   2  -1 -21 177.710 50.6834   6
  -2  -1  21 257.830 84.1829   4
  -2  -1  19 1392.98 136.260   3
   2  -1 -19 1370.72 129.934   1
   2  -1 -19 1473.31 145.771   7
   2  -1 -19 1439.20 128.729   6
  -2  -1  19 1426.61 150.650   4
  -2  -1  17 1385.23 128.176   3
   2  -1 -17 1088.19 112.168   1
   2  -1 -17 1072.01 105.386   6
   2  -1 -17 1257.60 125.396   7
  -2  -1  17 1404.54 142.420   4
   2  -1 -17 1131.08 115.887   4
  -2  -1  15 4405.91 218.810   3
   2  -1 -15 4185.23 210.492   1
   2  -1 -15 4494.47 205.269   6
   2  -1 -15 4401.24 220.375   7
  -2  -1  15 4487.24 234.181   4
   2  -1 -15 4334.83 216.671   4
  -2  -1  13 6278.92 249.376   3
   2  -1 -13 6383.61 241.978   1
   2  -1 -13 5846.47 230.769   6
  -2  -1  13 6471.77 261.105   4
  -2  -1  11 8848.31 283.513   3
   2  -1 -11 9143.74 284.474   1
  -2  -1  11 8521.69 231.805   7
   2  -1 -11 9048.44 273.888   6
  -2  -1  11 9004.96 291.100   4
   2  -1 -11 8834.71 267.770   4
   2  -1  -9 10477.4 288.847   1
   2  -1  -9 9871.61 279.841   6
  -2  -1   9 10334.9 241.235   7
  -2  -1   9 10660.4 297.911   3
   2  -1  -9 10068.9 266.228   4
  -2  -1   9 10600.7 294.927   4
   2  -1  -7 19637.7 413.452   1
  -2  -1   7 20087.5 353.752   7
  -2  -1   7 18791.1 368.411   5
  -2  -1   7 19540.8 420.057   3
  -2  -1   7 19187.4 411.471   4
   2  -1  -5 332784. 4546.11   2
   2  -1  -5 331781. 4585.61   1
  -2  -1   5 333438. 4554.87   5
  -2  -1   5 341422. 4576.93   4
   2  -1  -3 568706. 7724.86   3
  -2  -1   3 574020. 7782.57   3
  -2  -1   3 565800. 7811.55   5
   2  -1  -3 594766. 7829.01   1
  -2  -1   3 582174. 7730.76   2
   2  -1  -3 585597. 7775.27   2
  -2  -1   1 85687.5 1194.62   2
   2  -1  -1 85054.9 1220.36   2
  -2  -1   1 85479.6 1224.86   3
   2  -1  -1 83114.2 1215.68   3
  -2  -1  -1 80729.7 1171.99   3
   2  -1   1 81132.0 1182.45   4
  -2  -1  -3 47339.4 731.897   3
  -2  -1  -3 46943.2 767.622   5
   2  -1   3 47333.6 773.007   4
  -2  -1  -5 24388.2 436.472   3
  -2  -1  -5 23652.6 456.889   5
   2  -1   5 24178.7 491.584   4
   2  -1   7 20161.7 463.292   3
  -2  -1  -7 21142.3 414.912   3
  -2  -1  -7 19480.7 409.893   5
   2  -1   7 21153.9 474.447   4
   2  -1   9 3471.46 175.282   3
  -2  -1  -9 4004.02 161.465   3
  -2  -1  -9 3848.63 149.772   5
   2  -1   9 3698.83 189.534   4
   2  -1  11 7685.72 287.135   3
  -2  -1 -11 7921.19 257.782   3
  -2  -1 -11 7300.34 211.880   1
  -2  -1 -11 6940.65 217.484   5
   2  -1  11 7590.39 297.332   4
  -2  -1 -11 7125.21 280.375   4
   2  -1  13 8289.67 316.760   3
  -2  -1 -13 8060.92 278.667   3
  -2  -1 -13 7887.57 235.900   1
  -2  -1 -13 7095.73 225.916   5
   2  -1  13 8264.62 334.807   4
  -2  -1 -13 8176.48 321.417   4
   2  -1  15 387.946 69.3159   3
  -2  -1 -15 312.252 59.6873   3
  -2  -1 -15 267.644 44.3319   1
  -2  -1 -15 310.541 66.5087   7
  -2  -1 -15 302.127 42.5377   5
   2  -1  15 241.099 64.3840   4
  -2  -1 -17 78.4416 36.5981   3
  -2  -1 -17 82.6844 33.2572   1
  -2  -1 -17 37.3894 44.3648   7
   2  -1  17 72.0156 50.3817   4
  -2  -1 -17 125.643 32.8878   5
  -2  -1 -19 149.912 53.1827   3
  -2  -1 -19 71.2368 28.9115   1
  -2  -1 -19 21.2712 44.7747   7
   2  -1  19 19.4192 54.2495   4
  -2  -1 -19 151.247 31.2772   5
  -2  -1 -21 46.5362 42.8631   3
  -2  -1 -21 56.9155 31.2347   1
  -2  -1 -21 49.1866 48.6642   7
   2  -1  21 43.5976 50.0866   4
  -2  -1 -23 42.1631 33.9571   3
  -2  -1 -23-29.6193 46.6568   7
   2  -1  23-30.7894 60.4176   4
  -2  -1 -25-35.8260 48.4594   7
   2  -1  25 12.1699 59.7256   4
  -2  -1 -27 75.6442 59.4940   7
   2   0 -28 36.3592 43.8344   1
  -2   0  28 61.2656 67.4539   4
   2   0 -26 177.818 62.3878   1
  -2   0  26 159.092 79.2247   4
   2   0 -24 38.1167 34.0909   1
  -2   0  24 134.777 76.3974   4
   2   0 -22-28.2815 39.3860   1
  -2   0  22 25.8828 31.9576   3
  -2   0  22-50.4181 66.1610   4
  -2   0  20 2307.02 158.742   3
   2   0 -20 2404.36 178.231   1
   2   0 -20 2108.01 162.323   6
   2   0 -20 2215.28 167.382   7
  -2   0  20 2190.34 188.997   4
  -2   0  18 2844.42 167.348   3
   2   0 -18 3115.09 190.752   1
   2   0 -18 2648.90 170.954   6
   2   0 -18 2998.65 183.138   7
  -2   0  18 2884.97 201.551   4
   2   0 -18 2718.65 193.785   4
  -2   0  16 10946.2 333.599   3
   2   0 -16 11628.6 362.778   1
   2   0 -16 11656.2 361.904   6
   2   0 -16 11547.5 358.036   7
   2   0 -16 11870.2 391.576   4
  -2   0  16 11797.3 393.368   4
  -2   0  14 352.400 53.5428   3
   2   0 -14 453.221 64.1838   1
   2   0 -14 443.386 60.9529   6
  -2   0  14 321.605 55.2290   6
  -2   0  14 332.817 63.5178   4
  -2   0  12 2894.53 137.221   3
   2   0 -12 3006.18 149.713   1
  -2   0  12 3016.48 146.231   7
   2   0 -12 3296.48 153.329   7
   2   0 -12 2939.81 149.514   6
  -2   0  12 2986.25 145.280   6
   2   0 -12 2981.03 156.451   4
  -2   0  12 3227.00 164.106   4
  -2   0  10 1083.94 73.6472   3
   2   0 -10 1086.96 84.3467   1
  -2   0  10 1049.86 78.7198   7
   2   0 -10 1200.51 87.2857   6
  -2   0  10 1244.25 84.8697   6
   2   0 -10 1100.23 83.6660   7
  -2   0  10 1080.09 86.6994   4
   2   0 -10 1063.24 83.4316   4
  -2   0   8 25945.3 489.746   1
   2   0  -8 26151.2 498.512   1
  -2   0   8 26328.4 488.618   6
   2   0  -8 25521.2 491.566   6
  -2   0   8 26484.0 486.366   7
  -2   0   8 25715.5 464.281   3
  -2   0   8 26845.9 492.126   4
   2   0  -8 26021.6 484.174   4
  -2   0   6 923714. 12715.7   1
   2   0  -6 951430. 12723.5   1
  -2   0   6 943190. 12628.1   5
   2   0  -6 961158. 12723.0   6
  -2   0   6 922175. 12703.9   7
  -2   0   6 959652. 12695.9   4
   2   0  -6 921262. 12689.0   4
  -2   0   4 196891. 2582.77   3
  -2   0   4 191025. 2566.72   2
   2   0  -4 186496. 2627.73   1
  -2   0   4 199214. 2585.91   5
   2   0  -4 189817. 2632.10   6
   2   0  -4 192502. 2583.95   4
  -2   0   4 195162. 2584.99   4
  -2   0   2 5427.77 117.029   3
   2   0  -2 5561.80 126.657   1
   2   0  -2 5255.14 130.039   6
  -2   0   0 759.080 41.5763   3
   2   0   0 862.891 32.6838   1
  -2   0   0 747.449 30.5968   1
  -2   0   0 786.105 35.3117   6
   2   0   0 810.819 36.4841   4
  -2   0   0 790.956 35.5161   4
  -2   0  -2 22816.9 400.821   3
   2   0   2 23470.8 398.317   4
   2   0   4 8424.33 210.001   3
  -2   0  -4 8705.39 218.448   3
   2   0   4 8821.20 223.385   4
  -2   0  -6 0.41315 8.78523   1
   2   0   6 32.4239 20.7660   3
   2   0   6 4.01425 28.1292   4
  -2   0  -8 1437.49 99.6795   3
   2   0   8 1396.92 94.1362   3
  -2   0  -8 1332.60 61.7219   1
  -2   0  -8 1375.13 63.9956   6
   2   0   8 1524.25 111.492   4
  -2   0 -10 5713.91 219.813   3
   2   0  10 5210.44 207.244   3
  -2   0 -10 5372.59 154.966   1
  -2   0 -10 5211.35 156.629   6
   2   0  10 5978.38 240.140   4
  -2   0 -12 15078.9 410.011   3
   2   0  12 13815.9 380.451   3
  -2   0 -12 13640.7 307.666   1
  -2   0 -12 13654.7 311.282   6
  -2   0 -12 14102.3 424.509   4
   2   0  12 14575.5 432.852   4
  -2   0 -14 1590.40 131.870   3
   2   0  14 1356.84 114.955   3
  -2   0 -14 1377.19 90.3943   1
  -2   0 -14 1317.50 93.3088   5
  -2   0 -14 1401.50 90.7344   6
  -2   0 -14 1536.67 121.044   7
   2   0  14 1313.85 133.349   4
  -2   0 -14 1578.01 140.300   4
   2   0  16 6490.13 273.222   3
  -2   0 -16 6328.45 282.741   3
  -2   0 -16 6027.22 213.764   1
  -2   0 -16 5702.34 205.875   5
  -2   0 -16 6047.38 262.380   7
  -2   0 -16 5577.71 208.350   6
   2   0  16 6588.18 318.923   4
   2   0  18 4151.91 228.220   3
  -2   0 -18 3991.90 182.711   1
  -2   0 -18 4108.73 186.663   6
  -2   0 -18 3915.29 167.936   5
  -2   0 -18 4212.07 231.594   7
  -2   0 -18 4400.99 246.544   3
   2   0  18 4501.16 278.840   4
  -2   0 -20 1198.41 103.174   1
  -2   0 -20 1145.58 128.612   7
  -2   0 -20 1148.36 102.724   6
  -2   0 -20 1264.54 88.7746   5
  -2   0 -20 1595.11 155.320   3
   2   0  20 1342.42 163.398   4
  -2   0 -22-13.0480 37.1255   3
  -2   0 -22 12.1005 23.6204   1
  -2   0 -22 14.1613 39.0789   7
   2   0  22-65.8635 67.6877   4
  -2   0 -24-9.74182 40.9381   3
  -2   0 -24 14.8027 39.4470   7
   2   0  24-73.2310 78.0694   4
  -2   0 -26 1.47866 47.3672   3
  -2   0 -26 17.5241 40.5887   7
   2   0  26 15.1828 64.5323   4
  -2   0 -28-13.1580 34.4662   7
  -2   1  29-75.6128 58.0928   4
   2   1 -27 104.813 56.6494   1
  -2   1  27-30.3161 47.9589   4
   2   1 -25 34.7423 43.0761   1
  -2   1  25 20.0410 53.2826   4
   2   1 -23 133.676 54.0191   1
  -2   1  23-7.02313 48.7764   4
  -2   1  21 227.110 44.0107   3
   2   1 -21 176.718 22.2090   5
  -2   1  21 178.037 66.0049   4
  -2   1  19 1446.25 102.542   3
   2   1 -19 1528.62 138.071   1
   2   1 -19 1463.76 131.030   6
  -2   1  19 1453.54 120.138   6
   2   1 -19 1314.40 75.6926   5
  -2   1  19 1355.13 143.748   4
  -2   1  17 1246.93 87.0308   3
  -2   1  17 1303.23 120.272   2
   2   1 -17 1543.73 128.878   1
  -2   1  17 1194.73 110.223   1
   2   1 -17 1175.32 76.1753   5
   2   1 -17 1149.00 109.853   6
  -2   1  17 1388.99 114.038   6
   2   1 -17 1394.85 135.840   4
  -2   1  17 1327.62 132.234   4
  -2   1  15 4339.85 155.616   3
  -2   1  15 4496.62 214.355   2
  -2   1  15 4676.30 206.203   1
   2   1 -15 4412.45 208.113   1
  -2   1  15 4745.10 196.139   6
   2   1 -15 4121.75 151.697   5
   2   1 -15 4246.09 201.004   6
  -2   1  15 4643.11 222.547   4
   2   1 -15 4818.09 238.234   4
  -2   1  13 5916.11 170.636   3
  -2   1  13 6260.79 238.962   2
  -2   1  13 6041.54 228.985   1
   2   1 -13 6586.91 239.657   1
  -2   1  13 6002.48 217.379   6
   2   1 -13 6118.90 183.392   5
   2   1 -13 6140.24 234.914   6
  -2   1  13 5974.34 235.305   4
  -2   1  11 8729.12 195.358   3
  -2   1  11 8721.46 265.187   1
  -2   1  11 9334.34 274.693   2
   2   1 -11 9100.95 230.123   5
   2   1 -11 8817.16 272.746   6
  -2   1  11 9394.39 288.549   7
  -2   1  11 9388.04 264.514   6
  -2   1  11 9209.14 272.573   4
   2   1 -11 8324.11 287.321   4
  -2   1   9 10427.6 193.037   3
  -2   1   9 10694.1 276.913   2
  -2   1   9 10004.7 279.007   1
  -2   1   9 11012.1 279.176   6
  -2   1   9 10896.5 185.337   5
   2   1  -9 10722.5 289.268   6
   2   1  -9 10331.3 250.680   5
  -2   1   9 10328.3 289.892   7
   2   1  -9 10307.1 297.561   4
  -2   1   9 10523.3 270.245   4
  -2   1   7 19149.0 383.896   2
  -2   1   7 19907.8 414.346   1
   2   1  -7 20474.1 390.726   5
   2   1  -7 20020.6 412.122   6
  -2   1   7 19806.1 402.881   6
  -2   1   7 20164.8 416.144   7
  -2   1   7 20260.2 328.238   5
   2   1  -7 19522.7 417.112   4
  -2   1   7 19683.7 378.306   4
  -2   1   5 335845. 4537.93   2
   2   1  -5 342092. 4571.43   5
  -2   1   5 328039. 4568.60   7
  -2   1   5 328673. 4572.50   6
   2   1  -5 331355. 4566.69   6
  -2   1   5 343048. 4514.60   4
   2   1  -5 321687. 4575.85   4
  -2   1   3 580273. 7721.78   3
   2   1  -3 577231. 7725.27   2
  -2   1   3 568034. 7764.45   2
   2   1  -3 571873. 7814.64   5
  -2   1   3 582465. 7784.71   7
  -2   1   1 85701.1 1227.60   3
   2   1  -1 84598.5 1201.10   2
   2   1  -1 86198.1 1277.33   5
  -2   1   1 86060.8 1210.34   4
  -2   1  -1 82332.3 1207.74   3
   2   1   1 80665.0 1172.91   3
   2   1   1 78838.8 1172.55   2
   2   1   1 81961.5 1221.89   5
  -2   1  -1 82176.3 1184.48   4
  -2   1  -3 48228.1 798.808   3
   2   1   3 49022.1 740.275   3
   2   1   3 48192.9 781.219   5
  -2   1  -3 46180.8 775.563   4
  -2   1  -5 24915.3 501.211   3
   2   1   5 23709.7 426.189   3
   2   1   5 23832.6 405.415   1
   2   1   5 24340.4 460.078   5
  -2   1  -5 24127.9 484.812   4
   2   1   5 24747.1 486.174   4
   2   1   7 19890.9 389.435   3
  -2   1  -7 21499.3 475.013   3
   2   1   7 19162.2 357.720   1
   2   1   7 20034.4 315.975   6
   2   1   7 20794.6 458.345   4
  -2   1  -9 3624.46 187.074   3
   2   1   9 3814.10 146.310   3
   2   1   9 3695.18 122.533   1
   2   1   9 3733.39 102.408   6
   2   1   9 4145.80 190.654   4
   2   1  11 7340.46 201.448   1
   2   1  11 7148.39 226.984   3
  -2   1 -11 7507.18 288.252   3
   2   1  11 7205.96 281.173   4
  -2   1 -13 8439.81 323.657   3
   2   1  13 7368.56 243.621   3
   2   1  13 7386.07 216.180   1
  -2   1 -13 8147.11 239.516   1
  -2   1 -13 7340.93 238.686   6
   2   1  13 8327.69 320.864   4
  -2   1 -13 8582.84 331.858   4
   2   1  15 319.018 52.5758   3
  -2   1 -15 293.313 71.6964   3
  -2   1 -15 304.845 48.6564   1
  -2   1 -15 307.048 49.8990   6
   2   1  15 324.902 71.7186   4
   2   1  17 139.574 43.1212   3
  -2   1 -17 148.739 58.1830   3
  -2   1 -17 154.579 40.2571   1
  -2   1 -17 49.7850 33.9405   7
  -2   1 -17 114.798 36.5698   6
   2   1  17 141.388 59.6513   4
  -2   1 -19 90.9476 49.7780   3
   2   1  19 104.136 33.0229   3
  -2   1 -19 88.9695 31.1139   1
  -2   1 -19 127.471 39.6889   6
  -2   1 -19 123.261 41.3779   7
   2   1  19 182.360 69.5365   4
  -2   1 -21 64.9315 48.3090   3
  -2   1 -21 75.4478 35.0413   1
  -2   1 -21 94.7490 36.1759   6
  -2   1 -21-40.4210 47.8581   7
   2   1  21 59.8440 49.7703   4
  -2   1 -21 120.980 37.1124   5
  -2   1 -23 14.4886 25.6068   1
  -2   1 -23 1.44081 30.5835   7
   2   1  23-38.8483 47.2903   4
  -2   1 -25 59.2627 55.1791   3
  -2   1 -25 33.6838 44.0826   7
   2   1  25-42.4382 45.9576   4
  -2   1 -27 245.726 78.3777   3
   2   2 -28 76.2781 49.0705   1
  -2   2  28 38.1593 65.1781   4
   2   2 -26 78.2058 54.8519   1
  -2   2  26 132.166 65.0668   4
   2   2 -24 509.188 93.3588   1
  -2   2  24 635.471 121.999   4
   2   2 -22 2498.11 194.761   1
   2   2 -22 2355.43 142.893   5
  -2   2  22 2740.83 174.959   6
  -2   2  22 2316.94 205.763   4
  -2   2  20 514.652 41.8841   3
   2   2 -20 580.201 92.2860   1
  -2   2  20 522.001 76.9090   6
   2   2 -20 514.848 70.1895   5
  -2   2  20 630.475 102.520   4
  -2   2  18 1569.69 66.7286   3
   2   2 -18 1778.24 146.722   1
  -2   2  18 1631.87 135.749   1
   2   2 -18 1864.28 128.955   5
  -2   2  18 1592.85 124.837   6
  -2   2  18 1853.18 161.893   4
  -2   2  16 1670.92 57.9092   3
  -2   2  16 1868.79 146.947   2
  -2   2  16 1522.37 125.332   1
   2   2 -16 1656.72 118.586   5
  -2   2  16 1770.08 128.786   6
   2   2 -16 1772.40 141.564   6
  -2   2  16 1671.26 138.631   4
  -2   2  14 422.133 65.4106   1
  -2   2  14 557.928 76.0893   2
  -2   2  14 486.185 65.2599   6
  -2   2  14 429.111 35.8286   5
   2   2 -14 469.281 70.2142   6
   2   2 -14 500.313 79.6103   4
  -2   2  14 536.036 76.2163   4
   2   2 -14 405.954 59.7612   5
  -2   2  12 721.446 82.1145   1
  -2   2  12 697.202 78.0222   2
  -2   2  12 750.730 56.8359   5
   2   2 -12 664.109 79.4883   6
  -2   2  12 739.780 76.8043   6
   2   2 -12 524.708 67.6660   5
   2   2 -12 691.562 92.0130   4
  -2   2  12 799.681 83.0766   4
  -2   2  10 5548.82 226.717   1
  -2   2  10 5701.87 218.434   2
  -2   2  10 5489.13 211.827   6
  -2   2  10 5824.86 177.198   5
   2   2 -10 5736.77 217.240   5
  -2   2  10 5713.00 208.499   4
  -2   2   8 22897.4 489.727   2
  -2   2   8 22780.8 521.969   1
   2   2  -8 24091.9 517.680   5
  -2   2   8 23724.0 453.143   5
  -2   2   8 23439.0 510.123   7
  -2   2   8 23264.7 473.098   4
  -2   2   6 71500.7 1175.67   1
  -2   2   6 70597.3 1120.15   2
  -2   2   6 68603.3 1127.87   7
   2   2  -6 72019.9 1165.29   5
  -2   2   6 71456.7 1099.54   5
  -2   2   4 47077.0 787.457   2
   2   2  -4 46187.5 748.803   2
   2   2  -4 48577.3 843.136   5
  -2   2   4 46091.1 784.269   7
  -2   2   4 48005.7 798.951   5
   2   2  -2 8295.95 210.430   2
   2   2  -2 8851.05 270.190   5
  -2   2   2 9074.91 219.561   7
  -2   2   2 9454.91 222.726   3
   2   2   0 15991.5 333.616   2
   2   2   0 16559.9 396.755   5
  -2   2   0 16162.2 300.636   7
  -2   2   0 16353.1 352.927   4
  -2   2   0 16642.8 359.168   3
  -2   2  -2 218.620 41.1262   3
   2   2   2 286.593 34.3403   3
   2   2   2 301.671 39.7338   2
  -2   2  -2 361.418 26.9847   7
   2   2   2 332.651 50.7993   5
  -2   2  -2 297.518 43.2701   4
   2   2   4 2773.70 108.621   3
   2   2   4 2892.99 131.896   2
   2   2   4 2744.63 142.074   5
  -2   2  -4 2873.84 149.174   3
  -2   2  -4 2626.42 140.919   4
   2   2   6 23511.5 440.710   3
   2   2   6 24025.0 511.329   5
  -2   2  -6 23610.2 539.953   4
  -2   2  -6 25007.7 557.060   3
   2   2   8 13049.1 292.811   3
   2   2   8 12458.3 317.478   1
   2   2   8 11952.7 266.896   6
   2   2   8 13289.2 346.031   5
  -2   2  -8 14485.4 410.149   3
   2   2   8 13870.9 385.208   4
   2   2  10 4622.48 160.845   3
   2   2  10 4444.02 172.434   1
  -2   2 -10 4648.69 139.746   7
   2   2  10 4461.15 140.907   6
   2   2  10 4570.89 187.269   5
  -2   2 -10 4570.76 231.152   4
  -2   2 -10 4836.00 241.572   3
   2   2  10 4825.43 225.511   4
   2   2  12 3112.28 137.713   3
   2   2  12 3191.47 190.173   2
   2   2  12 3347.64 149.849   1
   2   2  12 3277.39 117.736   6
  -2   2 -12 3254.14 130.592   7
   2   2  12 3167.21 196.614   4
  -2   2 -12 3631.49 215.840   4
  -2   2 -12 3618.85 218.966   3
  -2   2 -14 73.9004 47.7528   3
   2   2  14 77.5142 23.8673   3
   2   2  14 73.3923 27.4126   1
  -2   2 -14 101.526 24.7659   7
   2   2  14 52.8474 20.5909   6
   2   2  14 76.4098 36.6703   4
  -2   2 -16 677.843 114.988   3
   2   2  16 541.151 64.6033   3
   2   2  16 624.009 68.6078   1
  -2   2 -16 582.546 79.6833   6
   2   2  16 582.962 97.7247   4
  -2   2 -18 218.977 69.3058   3
   2   2  18 349.555 54.4881   3
  -2   2 -18 432.831 68.6366   1
   2   2  18 314.145 52.2591   1
  -2   2 -18 213.385 50.6517   6
   2   2  18 298.358 78.2286   4
  -2   2 -18 228.826 57.4768   5
  -2   2 -20 278.387 83.7607   3
  -2   2 -20 420.610 72.9433   1
  -2   2 -20 267.176 52.1777   7
   2   2  20 395.192 95.2935   4
  -2   2 -20 382.170 68.5491   5
  -2   2 -22 230.192 77.7012   3
  -2   2 -22 198.844 53.4193   1
  -2   2 -22 290.124 59.0906   7
   2   2  22 271.584 82.3247   4
  -2   2 -22 229.972 55.0497   5
  -2   2 -24 155.978 81.4669   3
   2   2  24 4.30971 44.6378   4
   2   3 -27-10.7563 42.0430   1
  -2   3  27 48.5664 58.7225   4
   2   3 -25-46.8018 47.9308   1
  -2   3  25 79.4178 53.8969   4
   2   3 -23 38.7012 41.5976   1
  -2   3  23 75.7017 40.1297   6
  -2   3  23 38.4487 44.9713   4
   2   3 -21 110.932 49.6598   1
  -2   3  21 223.755 51.1234   6
  -2   3  21 298.916 76.1755   4
   2   3 -21 205.459 60.3952   5
   2   3 -19 1512.75 142.958   5
  -2   3  19 1540.57 129.041   6
  -2   3  19 1524.07 155.302   4
  -2   3  17 124.890 41.3404   6
  -2   3  17 223.196 36.4559   5
   2   3 -17 298.682 66.6801   5
  -2   3  17 285.679 71.8516   4
  -2   3  15 895.750 105.791   1
  -2   3  15 1016.03 102.503   6
   2   3 -15 918.034 108.583   5
  -2   3  15 857.093 78.8209   5
  -2   3  15 1147.75 118.751   4
  -2   3  13 428.669 74.2285   1
  -2   3  13 575.200 79.9962   2
  -2   3  13 457.285 73.9089   6
  -2   3  13 444.539 72.8385   4
   2   3 -13 368.163 66.8629   5
  -2   3  13 482.594 61.4747   5
  -2   3  11 2223.75 148.175   2
  -2   3  11 1968.45 151.195   1
  -2   3  11 1921.97 125.998   5
  -2   3  11 2247.31 149.321   6
   2   3 -11 2077.51 152.950   5
  -2   3  11 2016.01 141.639   4
   2   3 -11 2063.40 163.948   4
  -2   3   9 654.471 86.5638   1
  -2   3   9 613.833 74.3852   2
  -2   3   9 613.476 72.7326   5
   2   3  -9 634.245 91.5801   4
   2   3  -9 533.552 78.3168   5
  -2   3   7 578.614 78.5171   1
  -2   3   7 721.617 77.4679   5
   2   3  -7 584.025 79.0668   5
   2   3  -5 29868.3 672.622   5
  -2   3   5 29697.1 628.881   5
   2   3  -3 36254.9 677.572   2
   2   3  -3 36597.9 773.232   5
   2   3  -1 134.072 31.7103   2
   2   3  -1 141.251 48.0942   5
  -2   3   1 148.613 41.9081   5
  -2   3  -1 1629.37 125.976   5
   2   3   1 1602.11 128.499   5
  -2   3  -1 1772.54 121.339   3
  -2   3  -1 1584.58 115.905   4
  -2   3  -3 5670.03 242.697   5
   2   3   3 5843.40 249.187   5
  -2   3  -3 5475.68 234.148   3
  -2   3  -3 5291.35 230.148   4
   2   3   5 1278.90 103.883   2
   2   3   5 1320.08 115.074   5
  -2   3  -5 1628.60 129.576   5
  -2   3  -5 1755.05 134.779   4
  -2   3  -5 1600.19 130.274   3
   2   3   7 5613.30 180.492   3
   2   3   7 5974.86 244.565   2
  -2   3  -7 6186.90 263.640   5
   2   3   7 5475.86 242.730   5
  -2   3  -7 5711.07 267.796   3
  -2   3  -7 5794.24 265.250   4
   2   3   9 4598.44 162.349   3
   2   3   9 4589.28 215.042   1
   2   3   9 4885.06 232.078   2
   2   3   9 4667.74 224.675   5
  -2   3  -9 4814.26 237.223   5
   2   3   9 5036.93 245.492   4
  -2   3  -9 4937.84 255.520   4
  -2   3  -9 4626.24 251.674   3
   2   3  11 11893.8 291.534   3
   2   3  11 11626.4 360.756   1
   2   3  11 11345.6 300.189   6
  -2   3 -11 12098.8 404.037   5
   2   3  11 12007.3 376.845   5
   2   3  11 11599.9 413.954   4
  -2   3 -11 12508.1 446.741   3
   2   3  13 14565.8 345.858   3
   2   3  13 15363.6 426.750   1
   2   3  13 15508.8 434.983   5
   2   3  13 15256.3 355.842   6
  -2   3 -13 16850.4 494.042   5
   2   3  13 17282.9 526.522   4
  -2   3 -13 16653.7 549.881   3
   2   3  15 975.891 77.6639   3
   2   3  15 959.471 97.4540   1
  -2   3 -15 1149.48 124.236   5
   2   3  15 1206.34 82.5948   6
   2   3  15 1147.85 137.002   4
  -2   3 -15 1357.14 158.760   3
   2   3  17 417.477 52.6189   3
  -2   3 -17 364.715 88.6356   3
   2   3  17 427.209 66.0007   1
   2   3  17 528.211 53.7994   6
  -2   3 -17 360.610 76.6339   5
   2   3  17 425.764 91.1967   4
  -2   3 -19-124.759 79.8218   3
   2   3  19-28.3165 52.3283   4
  -2   3 -19-41.3436 44.9716   5
  -2   3 -21-55.8002 34.3433   1
  -2   3 -21-106.315 84.6779   3
  -2   3 -21-7.66424 37.5666   5
   2   3  21-16.3146 36.6384   4
  -2   3 -23 706.775 103.229   1
  -2   3 -23 805.335 152.505   3
   2   3  23 760.882 141.673   4
   2   4 -26 114.388 60.8979   1
  -2   4  26-56.8286 50.5415   4
   2   4 -24 138.866 61.8129   1
  -2   4  24 87.5194 61.1076   4
   2   4 -22 86.3167 50.9042   5
  -2   4  22 289.090 79.8445   4
  -2   4  20 289.113 67.7126   6
  -2   4  20 299.039 76.9504   4
   2   4 -20 186.082 60.1114   5
  -2   4  18 581.592 88.6568   6
  -2   4  18 456.890 65.3727   5
  -2   4  18 456.223 90.5111   4
   2   4 -18 556.160 104.982   5
  -2   4  16 817.827 94.2652   5
  -2   4  16 750.607 99.0920   6
   2   4 -16 736.948 114.160   5
  -2   4  16 923.105 120.756   4
  -2   4  14 622.928 91.4454   6
   2   4 -14 470.038 93.4270   5
  -2   4  14 573.628 82.4806   5
  -2   4  14 535.945 91.9163   4
  -2   4  12 2661.22 180.865   5
   2   4 -12 2706.76 205.925   5
  -2   4  12 2938.61 194.807   4
   2   4 -10 199.891 60.6956   5
  -2   4  10 269.685 63.0040   5
  -2   4   8 389.430 74.7406   1
  -2   4   8 421.997 76.8307   5
   2   4  -8 336.330 73.5042   5
  -2   4   6 370.924 70.0595   1
  -2   4   6 465.404 68.3669   2
   2   4  -6 448.889 86.5764   5
  -2   4   6 360.856 67.5143   5
   2   4  -6 481.569 79.9049   4
  -2   4   4 1704.72 130.569   2
   2   4  -4 1857.81 128.174   2
   2   4  -4 1687.97 153.760   5
  -2   4   4 1720.41 144.967   5
   2   4  -4 1616.94 141.476   4
  -2   4   2 1592.56 126.432   2
   2   4  -2 1509.63 115.945   2
   2   4  -2 1633.28 149.759   5
  -2   4   2 1567.57 138.227   5
   2   4   0 1635.97 121.946   2
  -2   4   0 1567.53 123.214   2
   2   4   0 1896.56 160.699   5
  -2   4   0 1494.29 138.006   5
  -2   4   0 1644.12 134.037   4
   2   4   2 2102.24 141.882   2
   2   4   2 2675.20 190.998   5
  -2   4  -2 2323.77 176.295   5
  -2   4  -2 2278.36 162.149   4
   2   4   4 2617.54 163.680   2
   2   4   4 2851.73 198.147   5
  -2   4  -4 2823.10 195.232   5
  -2   4  -4 2786.52 189.194   4
   2   4   6 3177.70 188.123   2
   2   4   6 2995.65 206.534   5
  -2   4  -6 3256.58 213.410   5
  -2   4  -6 3114.38 208.684   3
  -2   4  -6 3096.94 207.686   4
  -2   4  -8 358.664 79.0155   3
   2   4   8 448.595 81.3730   5
  -2   4  -8 541.581 97.8495   5
   2   4  10 5339.65 270.041   1
   2   4  10 5087.87 270.763   5
  -2   4 -10 5321.42 287.584   5
   2   4  10 5627.87 296.523   4
  -2   4 -10 5548.64 307.070   3
  -2   4 -12 339.307 92.0165   3
   2   4  12 295.264 68.1298   1
   2   4  12 257.374 51.8591   6
   2   4  12 236.769 61.7839   5
   2   4  12 235.818 73.2472   4
  -2   4 -12 214.394 69.7212   5
  -2   4 -14 698.099 119.811   3
   2   4  14 661.596 95.8387   1
   2   4  14 673.261 95.0210   5
   2   4  14 564.433 69.7780   6
   2   4  14 607.301 107.882   4
  -2   4 -14 470.366 95.3178   5
  -2   4 -16 704.995 129.605   3
   2   4  16 752.767 76.3861   6
   2   4  16 620.867 90.8319   5
  -2   4 -16 575.844 103.626   5
   2   4  16 785.878 124.758   4
  -2   4 -18 624.502 127.552   3
  -2   4 -18 395.421 93.2868   5
   2   4  18 665.447 120.277   4
   2   4  20 175.628 76.9823   4
  -2   4 -20 79.4070 52.8946   5
  -2   4 -22-49.9563 41.8272   5
   2   4  22 14.3088 49.8313   4
  -2   5  23-3.60327 38.2412   4
   2   5 -21 156.256 73.6079   5
  -2   5  21 137.616 73.8031   4
  -2   5  19 163.773 53.9222   6
  -2   5  19 220.843 76.2025   4
   2   5 -19 117.262 69.8078   5
  -2   5  17 47.2390 41.1223   6
  -2   5  17 38.8334 54.6955   4
  -2   5  17 8.55649 31.7647   5
   2   5 -17 22.8891 45.8735   5
  -2   5  15 70.0388 40.1540   6
  -2   5  15 136.162 44.2921   5
  -2   5  15 144.307 56.6904   4
   2   5 -13 535.270 109.102   5
  -2   5  13 634.462 104.623   5
  -2   5  13 604.583 103.052   4
  -2   5  11 242.756 66.8387   5
   2   5 -11 308.632 79.0243   5
  -2   5   9 1415.66 153.380   5
   2   5  -9 1423.14 167.482   5
   2   5  -7 3482.89 253.217   5
  -2   5   7 3038.45 222.430   5
   2   5  -5 155.594 64.8706   5
  -2   5   5 174.685 61.6542   5
  -2   5   3 526.094 95.5369   5
   2   5  -3 689.099 115.354   5
  -2   5   1 252.355 70.5805   5
   2   5  -1 398.534 94.2311   5
  -2   5  -1 353.348 78.3074   5
   2   5   1 496.561 94.4334   5
   2   5   3 533.576 102.906   5
  -2   5  -3 431.992 85.6348   5
  -2   5  -5 159.289 61.9415   5
   2   5   5 275.530 82.6834   5
   2   5   7 8195.00 390.279   5
  -2   5  -7 8480.86 398.310   5
   2   5   9 4922.89 297.943   5
  -2   5  -9 5066.69 309.304   5
   2   5  11 207.184 75.3873   5
  -2   5 -11 200.393 70.5845   5
   2   5  11 219.856 76.2163   4
   2   5  13 1434.50 132.671   6
  -2   5 -13 1394.42 172.398   5
   2   5  13 1295.82 151.825   5
   2   5  13 1516.70 177.812   4
   2   5  15 429.447 87.4136   5
   2   5  15 328.581 88.4697   4
  -2   5 -15 255.383 81.2658   5
   2   5  17 189.281 83.2748   4
  -2   5 -17 106.672 65.8334   5
  -2   5 -19 154.424 77.4799   5
   2   5  19 125.083 65.1145   4
  -2   5 -21 34.7151 42.9917   5
   2   6 -20 76.1683 64.5391   5
  -2   6  20 18.2145 45.0063   4
  -2   6  18 508.344 114.725   4
   2   6 -18 440.352 114.513   5
  -2   6  16 152.068 61.0591   6
  -2   6  16 236.832 78.7176   4
   2   6 -16 191.345 84.2108   5
   2   6 -14 162.821 81.9158   5
  -2   6  14 179.749 82.4206   5
  -2   6  14 148.019 67.0873   4
   2   6 -12 517.235 122.635   5
  -2   6  12 424.368 96.0162   5
  -2   6  10 179.321 67.8762   5
   2   6 -10 183.728 73.1760   5
   2   6  -8-82.9325 68.3142   5
  -2   6   8-40.2954 64.9702   5
   2   6  -6 542.699 117.609   5
  -2   6   6 695.009 119.941   5
   2   6  -4 744.376 137.988   5
  -2   6   4 921.859 141.763   5
  -2   6   2 578.279 114.422   5
   2   6  -2 464.564 101.896   5
   2   6   0 242.681 89.7097   5
  -2   6   0 244.860 77.3879   5
   2   6   2 1339.40 171.910   5
  -2   6  -2 1143.72 157.193   5
   2   6   4 966.800 152.577   5
  -2   6  -4 965.646 149.384   5
  -2   6  -6 1556.26 187.835   5
   2   6   6 1279.03 168.410   5
   2   6   8 190.062 85.3583   5
  -2   6  -8 204.267 88.2268   5
  -2   6 -10 824.035 145.077   5
   2   6  10 682.938 128.067   5
   2   6  12 1342.19 173.378   5
  -2   6 -12 1384.74 187.844   5
   2   6  12 1448.75 182.830   4
   2   6  14 253.548 84.9521   5
  -2   6 -14 268.619 99.1076   5
   2   6  14 359.432 105.543   4
   2   6  16 259.771 93.2828   4
  -2   6 -16 444.567 118.819   5
  -2   6 -18-63.1716 58.3048   5
  -2   7  15 127.406 62.5096   6
  -2   7  15 253.441 93.9216   4
  -2   7  13 545.247 125.506   5
   2   7 -11 66.3683 79.7271   5
  -2   7  11-15.8040 55.8134   5
   2   7  -9 201.724 96.0589   5
  -2   7   9 122.418 72.9540   5
   2   7  -7-38.1283 72.8610   5
  -2   7   7 156.661 82.5566   5
  -2   7   5 359.061 103.036   5
   2   7  -5 430.471 126.388   5
  -2   7   3 566.762 128.834   5
   2   7  -3 641.167 141.014   5
  -2   7   1 98.0537 71.4438   5
   2   7  -1 97.1893 74.6685   5
  -2   7  -1 73.4279 80.1778   5
   2   7   1 50.9176 54.3536   5
   2   7   3 130.241 71.9419   5
  -2   7  -3 19.1000 54.7666   5
  -2   7  -5 69.6411 82.7224   5
   2   7   5 101.538 66.1525   5
   2   7   7 20.8115 49.3433   5
  -2   7  -7 19.8114 43.9870   5
  -2   7  -9 38.3989 60.6083   5
   2   7   9 23.5063 63.8401   5
   2   7  11 75.5476 73.1830   5
   2   7  13 268.387 90.9208   5
  -3  -8   3-40.8315 42.3298   3
  -3  -8   1 184.498 67.0104   3
  -3  -8  -1 141.400 61.3070   3
   3  -8   1 135.511 57.2814   3
  -3  -7  16 308.980 83.4140   2
  -3  -7  14 138.086 65.0021   2
  -3  -7  12 509.978 103.187   2
  -3  -7  10 715.141 131.637   3
  -3  -7  10 547.092 98.0860   2
   3  -7 -10 551.957 116.673   2
  -3  -7   8 230.842 75.6602   3
  -3  -7   8 284.471 79.7724   2
   3  -7  -8 284.609 85.8067   2
  -3  -7   6 39.3787 44.6339   3
   3  -7  -6 34.8157 60.6041   2
  -3  -7   6 46.1671 46.5881   2
  -3  -7   4 265.340 73.9313   3
   3  -7  -4 208.481 54.0655   3
   3  -7  -4 262.440 82.9860   2
  -3  -7   4 193.276 61.4565   2
   3  -7  -2 154.214 52.5506   3
  -3  -7   2 100.253 47.9197   3
  -3  -7   2 46.7417 44.9540   2
   3  -7  -2 100.531 53.7912   2
  -3  -7   0 893.163 118.720   3
  -3  -7   0 733.034 124.458   2
   3  -7   0 945.386 138.027   2
  -3  -7  -2 27.8196 33.7440   3
  -3  -7  -2 36.1040 36.7358   7
  -3  -7  -2 111.593 51.5553   2
   3  -7   2 84.0335 56.1302   2
  -3  -7  -4 98.0723 45.4346   3
  -3  -7  -4 95.0768 48.8634   7
  -3  -7  -4 193.529 76.4897   2
  -3  -7  -6 245.103 62.7823   3
  -3  -7  -6 128.526 62.2769   7
  -3  -7  -6 191.475 79.4673   2
   3  -7   6 161.908 57.7040   2
  -3  -7  -8 58.7487 50.1892   7
   3  -7   8 206.590 79.6336   2
  -3  -7 -10 100.292 54.9262   7
  -3  -7 -12 58.2264 65.1277   7
  -3  -6  19 155.251 57.4081   2
  -3  -6  17-60.9256 47.5216   2
  -3  -6  15 337.604 78.4250   2
   3  -6 -15 241.876 78.2661   2
   3  -6 -13-45.7522 52.5231   2
  -3  -6  13-23.7146 32.9269   2
  -3  -6  11 70.7030 49.4805   3
   3  -6 -11 8.01732 47.5372   2
  -3  -6  11-3.31167 36.7726   2
  -3  -6   9 720.513 116.440   3
   3  -6  -9 640.944 63.2932   3
   3  -6  -9 686.705 117.709   2
  -3  -6   9 638.356 97.6388   2
   3  -6  -7 1483.83 109.494   3
  -3  -6   7 1611.93 161.699   3
   3  -6  -7 1436.64 160.645   2
  -3  -6   7 1464.40 144.412   2
  -3  -6   5 739.532 109.278   3
   3  -6  -5 618.910 76.6975   3
   3  -6  -5 494.373 78.1252   3
  -3  -6   5 597.736 61.4388   7
   3  -6  -5 702.683 115.112   2
  -3  -6   5 621.633 97.8140   2
  -3  -6   3 189.267 57.0888   3
   3  -6  -3 98.0375 43.7057   3
  -3  -6   3 232.191 47.5192   7
   3  -6  -3 256.593 73.7318   2
  -3  -6   3 237.665 70.2806   2
  -3  -6   1 269.274 67.1049   3
  -3  -6   1 386.608 64.1761   7
  -3  -6   1 280.558 72.8395   2
   3  -6  -1 300.144 78.9091   2
  -3  -6  -1 644.631 91.7015   3
  -3  -6  -1 739.919 94.4468   7
  -3  -6  -1 673.224 103.698   2
   3  -6   1 801.330 117.468   2
  -3  -6  -3 955.568 107.272   3
  -3  -6  -3 892.098 109.432   7
  -3  -6  -3 883.384 123.553   2
   3  -6   3 741.115 113.611   2
  -3  -6  -5 201.362 49.9127   3
  -3  -6  -5 323.094 71.9621   7
  -3  -6  -5 162.752 61.9473   2
   3  -6   5 355.412 84.3021   2
  -3  -6  -7 944.143 103.208   3
  -3  -6  -7 869.679 119.296   7
   3  -6   7 1223.55 145.614   2
  -3  -6  -7 955.313 137.505   2
  -3  -6  -9 656.995 84.9683   3
  -3  -6  -9 581.595 106.743   7
   3  -6   9 838.841 124.242   2
  -3  -6 -11 235.934 77.0818   7
   3  -6  11 362.290 90.4967   2
  -3  -6 -13 4.73200 54.6300   7
   3  -6  13 59.1062 56.1374   2
  -3  -6 -15 191.701 74.9111   7
   3  -6  15 258.626 81.9083   2
  -3  -5  22-32.8101 45.8009   2
   3  -5 -20 299.749 87.6503   7
  -3  -5  20 480.101 89.9216   2
   3  -5 -18 33.4003 50.7293   7
  -3  -5  18 170.170 56.0187   2
   3  -5 -16 221.255 74.0581   7
  -3  -5  16 67.7202 39.5049   2
   3  -5 -14 219.345 67.6356   7
  -3  -5  14 319.112 67.1502   2
   3  -5 -14 398.816 89.6891   2
   3  -5 -12 459.798 87.0275   7
   3  -5 -12 429.536 87.9743   2
  -3  -5  12 437.267 72.1888   2
   3  -5 -10 57.0659 19.9182   3
   3  -5 -10 80.0796 24.8444   3
   3  -5 -10 85.4937 47.3733   7
  -3  -5  10 81.3880 37.8623   2
   3  -5 -10 69.5251 39.6874   2
   3  -5  -8 925.835 82.0759   3
   3  -5  -8 970.283 73.2996   3
  -3  -5   8 1055.73 53.1465   7
  -3  -5   8 1138.55 123.812   3
   3  -5  -8 1120.35 129.796   2
  -3  -5   8 1008.04 106.037   2
  -3  -5   6 386.953 73.9677   3
   3  -5  -6 464.763 56.0765   3
  -3  -5   6 389.250 45.0440   7
   3  -5  -6 440.504 80.2353   2
  -3  -5   6 346.657 68.4454   2
  -3  -5   4-2.33820 33.4598   2
   3  -5  -4-74.7406 60.5615   2
  -3  -5   4-27.6565 47.9345   3
  -3  -5   2 930.223 102.680   2
   3  -5  -2 1124.83 121.821   2
   3  -5  -2 905.480 103.970   3
  -3  -5   2 1026.23 107.968   3
   3  -5   0 814.909 105.559   2
  -3  -5   0 746.617 93.8767   2
  -3  -5   0 757.588 90.2768   3
   3  -5   0 755.063 98.7093   3
  -3  -5   0 1028.47 118.496   3
  -3  -5  -2 5424.84 239.261   3
   3  -5   2 5788.85 280.173   2
  -3  -5  -2 5520.13 272.836   2
  -3  -5  -4 9502.40 320.663   3
  -3  -5  -4 9806.83 383.380   2
   3  -5   4 10266.1 385.364   2
  -3  -5  -6 7689.21 278.687   3
  -3  -5  -6 8109.50 336.273   7
   3  -5   6 7916.44 341.817   2
  -3  -5  -6 7662.52 348.772   2
  -3  -5  -8 689.890 83.5896   3
  -3  -5  -8 515.768 91.3238   7
   3  -5   8 686.789 103.719   2
  -3  -5 -10 156.379 43.6565   3
  -3  -5 -10 7.15655 38.1599   7
   3  -5  10 75.5516 49.2490   2
  -3  -5 -12 291.058 55.3403   3
   3  -5  12 461.440 93.4045   2
  -3  -5 -12 456.498 94.6490   7
   3  -5  14 77.9798 58.6982   2
  -3  -5 -14-77.1304 70.0250   7
   3  -5  16-47.7875 52.4230   2
  -3  -5 -16-105.881 72.4546   7
   3  -5  18-19.9028 45.2836   2
  -3  -5 -18-73.3944 74.3610   7
  -3  -4  25 274.666 75.8543   2
  -3  -4  23 60.1322 42.5278   2
   3  -4 -23 48.2495 61.0863   7
  -3  -4  23 40.1971 51.1291   4
   3  -4 -21 813.291 136.631   7
  -3  -4  21 592.005 94.1388   2
   3  -4 -19 417.955 95.2617   7
  -3  -4  19 314.714 67.9653   2
   3  -4 -17 24.9231 52.0367   7
  -3  -4  17-30.9209 34.8100   2
   3  -4 -15 936.110 122.837   7
  -3  -4  15 751.380 93.6965   2
   3  -4 -13 1162.24 129.666   7
   3  -4 -13 1330.99 140.976   2
  -3  -4  13 1207.79 109.811   2
   3  -4 -11 423.539 79.8932   7
   3  -4 -11 292.003 64.7559   2
  -3  -4  11 343.227 59.3517   2
   3  -4  -9 1434.70 75.4836   3
   3  -4  -9 1437.98 66.8443   3
   3  -4  -9 1450.63 134.488   2
  -3  -4   9 1675.26 121.244   2
   3  -4  -9 1819.37 145.741   7
  -3  -4   9 1755.16 152.041   5
   3  -4  -7 476.508 52.8992   3
  -3  -4   7 519.343 89.3557   3
   3  -4  -7 545.928 50.4937   3
   3  -4  -7 638.239 87.5073   2
  -3  -4   7 515.476 67.2630   2
   3  -4  -7 643.849 82.0111   7
  -3  -4   7 554.679 87.4673   5
   3  -4  -5 3605.27 164.916   3
  -3  -4   5 4418.23 208.778   3
  -3  -4   5 3822.64 185.526   2
   3  -4  -5 4055.93 210.554   2
  -3  -4   5 3726.49 221.391   5
  -3  -4   5 4278.10 235.929   3
   3  -4  -3 5105.73 216.584   3
  -3  -4   3 5787.23 238.370   3
  -3  -4   3 5579.57 274.217   5
  -3  -4   3 5657.73 225.357   2
   3  -4  -3 5665.46 247.516   2
  -3  -4   1 905.225 89.9641   3
  -3  -4   1 780.251 84.6933   2
   3  -4  -1 823.772 89.6953   2
  -3  -4   1 821.607 105.175   5
  -3  -4  -1 287.273 53.6686   2
   3  -4   1 336.282 62.5820   2
   3  -4   1 260.782 55.6822   3
  -3  -4  -1 304.575 53.6006   3
  -3  -4  -1 282.466 63.4573   5
   3  -4   3 1751.79 145.764   3
  -3  -4  -3 1616.53 111.824   3
  -3  -4  -3 1768.33 153.158   5
  -3  -4  -3 1782.67 139.662   2
   3  -4   3 1695.22 133.044   2
   3  -4   5 2389.94 178.782   3
  -3  -4  -5 2521.45 140.378   3
  -3  -4  -5 2412.59 179.382   5
  -3  -4  -5 2525.15 173.503   2
   3  -4   5 2344.19 167.670   2
  -3  -4  -7 16136.9 408.546   3
   3  -4   7 16936.4 484.525   2
  -3  -4  -7 15970.9 498.258   5
  -3  -4  -9 2501.93 142.840   3
   3  -4   9 2287.94 171.248   2
  -3  -4  -9 2234.96 172.862   5
   3  -4   9 2411.17 195.173   4
  -3  -4 -11 592.284 73.0245   3
   3  -4  11 681.610 100.324   2
  -3  -4 -11 657.726 106.536   7
   3  -4  11 746.277 117.624   4
  -3  -4 -11 586.201 89.4049   5
  -3  -4 -13 2257.81 142.721   3
  -3  -4 -13 2094.20 182.669   7
  -3  -4 -13 1627.76 145.444   5
   3  -4  13 2038.32 197.309   4
  -3  -4 -15 276.286 53.2005   3
  -3  -4 -15 115.033 50.3868   7
   3  -4  15 176.559 74.8665   4
  -3  -4 -15 135.256 48.8838   5
  -3  -4 -17 81.5346 55.6678   7
   3  -4  17 12.8108 63.6686   4
  -3  -4 -19-14.1648 37.4753   7
   3  -4  19-13.7760 46.8166   4
  -3  -3  26 51.4032 58.9303   4
   3  -3 -24 210.761 83.0702   7
  -3  -3  24-4.39462 49.2641   4
   3  -3 -22 844.335 133.706   7
  -3  -3  22 572.756 113.781   4
   3  -3 -20 125.432 63.3054   7
  -3  -3  20 22.3865 53.0534   4
   3  -3 -18 969.193 130.251   7
  -3  -3  18 835.998 129.304   4
   3  -3 -16-94.2597 69.6832   7
  -3  -3  16-45.7977 59.1153   4
   3  -3 -14 2202.85 169.898   7
  -3  -3  14 1892.59 162.688   4
   3  -3 -12 1320.32 124.542   2
  -3  -3  12 1430.68 104.732   2
  -3  -3  12 1263.45 65.7231   7
   3  -3 -12 1519.09 137.301   7
  -3  -3  12 1304.66 137.675   3
  -3  -3  10 566.134 84.8985   3
  -3  -3  10 474.496 59.2029   2
   3  -3 -10 521.452 72.8555   2
   3  -3 -10 505.879 76.7890   7
  -3  -3  10 654.403 81.4812   5
   3  -3  -8 3851.44 95.4775   3
   3  -3  -8 3927.15 106.004   3
   3  -3  -8 4463.15 199.802   7
  -3  -3   8 4545.90 217.430   5
  -3  -3   8 4188.95 164.808   2
   3  -3  -8 4185.75 197.109   2
   3  -3  -6 1918.60 91.7146   3
  -3  -3   6 2139.60 147.458   5
  -3  -3   6 2153.68 113.576   2
   3  -3  -6 2275.06 137.528   2
  -3  -3   4 5206.43 184.952   2
   3  -3  -4 5035.35 205.181   2
   3  -3  -4 4812.82 171.035   3
  -3  -3   4 5206.42 203.973   3
  -3  -3   2 838.078 71.8620   2
   3  -3  -2 805.627 79.1827   2
  -3  -3   2 827.351 78.9459   3
   3  -3  -2 787.238 74.1447   3
  -3  -3   0 3288.49 154.169   2
   3  -3   0 3206.00 165.045   2
  -3  -3   0 3173.45 151.933   3
   3  -3   0 2722.28 152.828   3
  -3  -3  -2 6734.37 237.388   2
   3  -3   2 6353.35 236.499   2
  -3  -3  -2 6595.92 213.831   3
  -3  -3  -4 9589.13 303.801   2
   3  -3   4 9786.11 308.591   2
  -3  -3  -4 9362.57 265.717   3
   3  -3   4 9370.77 316.590   4
   3  -3   6 19013.9 475.208   2
  -3  -3  -6 18385.0 412.206   3
   3  -3   6 17756.4 486.925   4
   3  -3   8 4783.35 252.025   3
  -3  -3  -8 4917.69 192.860   3
  -3  -3 -10 6530.30 234.262   3
   3  -3  10 6995.40 315.764   4
  -3  -3 -12 2114.64 134.240   3
   3  -3  12 2067.90 183.169   4
  -3  -3 -14 443.031 64.8597   3
  -3  -3 -14 388.652 80.8759   7
   3  -3  14 562.965 105.371   4
  -3  -3 -16 62.8216 34.0589   3
  -3  -3 -16 0.84698 51.2557   7
   3  -3  16 35.7064 66.7570   4
  -3  -3 -18 390.208 65.8019   3
  -3  -3 -18 326.839 90.8029   7
   3  -3  18 569.184 122.942   4
  -3  -3 -20 1797.99 194.625   7
   3  -3  20 1883.07 217.690   4
  -3  -3 -22 1112.57 163.203   7
   3  -3  22 1248.84 189.871   4
   3  -2 -27 346.320 91.8083   1
  -3  -2  27 455.207 117.849   4
   3  -2 -25 983.840 137.930   1
  -3  -2  25 1132.89 164.660   4
   3  -2 -23 1092.61 141.972   1
   3  -2 -23 1701.83 183.255   7
  -3  -2  23 1662.23 189.800   4
   3  -2 -21 2251.56 188.222   1
   3  -2 -21 2775.47 219.134   7
  -3  -2  21 2664.26 225.804   4
   3  -2 -19 43.5514 38.4520   1
   3  -2 -19-29.5358 51.7994   7
  -3  -2  17 1175.48 130.253   3
   3  -2 -17 1208.42 127.888   1
   3  -2 -17 1224.25 133.065   7
  -3  -2  17 1190.17 134.546   4
  -3  -2  15 745.268 97.3205   3
   3  -2 -15 754.482 96.7915   1
   3  -2 -15 737.206 101.218   7
  -3  -2  15 679.915 64.2208   7
  -3  -2  15 815.471 105.853   4
  -3  -2  13 83.5693 42.1721   3
   3  -2 -13 103.074 42.9628   1
   3  -2 -13 140.633 52.5231   7
  -3  -2  13 47.1095 19.7019   7
  -3  -2  13 61.0585 44.8567   4
   3  -2 -11 7377.84 284.742   1
  -3  -2  11 7451.68 248.120   5
  -3  -2  11 7255.40 197.764   7
  -3  -2  11 7830.05 299.193   3
  -3  -2  11 7294.80 275.826   4
   3  -2  -9 62509.4 1115.77   1
   3  -2  -9 63027.9 1065.28   2
  -3  -2   9 61544.9 1055.98   5
  -3  -2   9 64549.3 1131.93   3
  -3  -2   9 62599.9 1096.31   4
   3  -2  -7 2286.13 122.626   2
  -3  -2   7 2268.77 96.2897   2
   3  -2  -7 2434.84 132.464   7
  -3  -2   7 2290.97 128.914   5
   3  -2  -5 496.314 56.2286   2
  -3  -2   5 427.355 39.4038   2
   3  -2  -5 408.562 34.3553   3
  -3  -2   5 511.692 57.5028   3
  -3  -2   5 368.715 53.6392   5
  -3  -2   3 11678.7 251.324   2
   3  -2  -3 11105.5 276.869   2
  -3  -2   3 11683.1 286.490   3
   3  -2  -3 11010.4 252.195   3
   3  -2  -1 20040.5 409.268   2
  -3  -2   1 19311.0 377.902   2
  -3  -2   1 19970.4 402.779   3
   3  -2  -1 19151.9 401.068   3
   3  -2   1 6690.11 222.617   3
  -3  -2  -1 7181.53 203.711   3
   3  -2   1 7149.89 217.050   2
  -3  -2  -1 7141.48 207.077   2
  -3  -2  -1 6773.65 240.342   5
   3  -2   1 7460.44 217.200   4
   3  -2   3 8216.92 265.755   3
  -3  -2  -3 8554.29 229.977   3
  -3  -2  -3 8576.31 275.825   5
   3  -2   3 8540.61 258.906   4
  -3  -2  -5 14723.8 332.968   3
  -3  -2  -5 14693.9 387.666   5
   3  -2   5 14437.5 384.902   4
  -3  -2  -7 74164.4 1169.54   3
  -3  -2  -7 72993.4 1237.34   5
   3  -2   7 73104.5 1272.47   4
   3  -2   9 23755.7 597.973   3
  -3  -2  -9 25276.0 516.778   3
  -3  -2  -9 22892.2 540.128   5
   3  -2   9 24467.7 600.500   4
   3  -2  11 1327.65 128.454   3
  -3  -2 -11 1498.22 108.672   3
  -3  -2 -11 1152.12 100.050   5
   3  -2  11 1438.38 136.991   4
  -3  -2 -13 72.6161 37.6935   3
  -3  -2 -13 56.3189 29.9318   5
  -3  -2 -15 1117.35 107.762   3
  -3  -2 -15 983.540 92.9246   5
   3  -2  15 1025.11 136.106   4
  -3  -2 -17 1244.57 117.867   3
  -3  -2 -17 1182.07 137.028   7
  -3  -2 -17 1054.45 93.5832   5
   3  -2  17 1139.29 149.026   4
  -3  -2 -19 747.505 96.2642   3
  -3  -2 -19 694.549 112.770   7
   3  -2  19 659.313 117.475   4
  -3  -2 -21 188.186 56.3003   3
  -3  -2 -21 170.315 77.0235   7
   3  -2  21 221.341 85.3304   4
  -3  -2 -23 876.326 140.909   7
   3  -2  23 761.292 142.867   4
  -3  -2 -25 80.1288 60.5909   7
   3  -1 -28 27.7981 35.1730   1
  -3  -1  28-1.57536 50.3870   4
   3  -1 -26-3.89110 41.2213   1
  -3  -1  26 10.4095 53.6761   4
   3  -1 -24 3379.79 239.881   1
  -3  -1  24 3801.75 278.332   4
   3  -1 -22 3818.79 247.831   1
  -3  -1  22 4291.69 280.638   4
  -3  -1  20 1052.95 118.230   3
   3  -1 -20 1078.91 124.419   1
   3  -1 -20 1482.89 147.380   7
   3  -1 -20 1059.94 118.810   6
  -3  -1  20 1318.19 147.824   4
  -3  -1  18 241.599 61.4722   3
   3  -1 -18 197.305 57.3567   1
   3  -1 -18 218.323 61.5075   7
   3  -1 -18 151.326 46.7064   6
   3  -1 -18 175.993 50.6805   4
  -3  -1  18 247.927 67.7272   4
  -3  -1  16 291.486 59.6519   3
   3  -1 -16 399.059 66.9048   1
   3  -1 -16 364.226 63.9568   6
   3  -1 -16 335.386 69.1978   7
  -3  -1  16 305.180 66.6430   4
   3  -1 -16 328.418 59.4857   4
  -3  -1  14 233.802 49.0476   3
   3  -1 -14 194.891 46.5515   1
   3  -1 -14 157.841 47.7730   7
  -3  -1  14 173.359 35.5059   7
   3  -1 -14 197.026 46.8388   6
  -3  -1  14 351.445 68.2386   4
   3  -1 -12 11365.5 348.705   1
   3  -1 -12 11368.6 340.082   6
  -3  -1  12 11622.6 299.654   7
   3  -1 -12 11397.3 312.726   4
  -3  -1  12 11913.0 346.961   4
  -3  -1  12 12160.9 350.198   3
   3  -1 -10 4091.01 182.099   1
   3  -1 -10 3955.63 176.764   6
  -3  -1  10 3981.33 146.027   7
  -3  -1  10 3843.52 137.374   5
   3  -1 -10 3728.82 149.367   4
  -3  -1  10 3932.88 172.659   4
  -3  -1  10 3988.46 178.055   3
   3  -1  -8 49321.6 802.608   2
   3  -1  -8 49757.0 858.876   1
  -3  -1   8 47742.0 791.303   5
  -3  -1   8 49703.7 833.343   4
   3  -1  -6 405767. 5450.56   3
  -3  -1   6 402642. 5554.98   3
  -3  -1   6 403324. 5570.30   5
   3  -1  -6 407945. 5612.64   1
   3  -1  -6 406514. 5541.69   2
  -3  -1   4 78963.4 1150.95   3
   3  -1  -4 75606.7 1082.57   3
  -3  -1   4 74786.5 1178.02   5
   3  -1  -4 77380.3 1126.18   2
   3  -1  -4 77191.7 1182.89   1
  -3  -1   4 76934.2 1063.95   2
   3  -1  -2 29725.8 495.395   2
   3  -1  -2 30848.1 538.210   1
  -3  -1   2 30220.3 460.462   2
  -3  -1   2 31077.2 514.682   3
   3  -1  -2 29569.1 491.919   3
   3  -1   0 70620.9 1083.88   3
  -3  -1   0 72437.3 1077.11   3
   3  -1   0 72238.2 1051.47   4
  -3  -1  -2 105593. 1537.77   3
  -3  -1  -2 104342. 1585.79   5
   3  -1   2 106903. 1552.47   4
  -3  -1  -4 32688.7 567.182   3
  -3  -1  -4 30958.9 595.901   5
   3  -1   4 32394.7 601.774   4
  -3  -1  -6 6592.43 206.120   3
  -3  -1  -6 6034.72 208.022   5
   3  -1   6 6678.86 233.221   4
   3  -1   8 9164.60 302.484   3
  -3  -1  -8 9532.74 279.120   3
  -3  -1  -8 9094.95 271.655   5
   3  -1   8 9807.05 318.392   4
   3  -1  10 8166.99 298.804   3
  -3  -1 -10 8856.06 282.502   3
  -3  -1 -10 7742.27 253.666   5
   3  -1  10 8608.58 317.239   4
   3  -1  12 533.861 82.0899   3
  -3  -1 -12 633.522 78.4587   3
  -3  -1 -12 523.728 63.6167   5
  -3  -1 -12 342.196 65.8858   4
   3  -1  12 392.800 72.3908   4
  -3  -1 -14 906.234 101.911   3
   3  -1  14 794.693 100.083   3
  -3  -1 -14 778.526 77.9612   5
   3  -1  14 876.224 117.207   4
  -3  -1 -16 819.259 101.744   3
  -3  -1 -16 652.728 94.8088   7
  -3  -1 -16 701.153 74.7891   5
   3  -1  16 694.310 111.886   4
  -3  -1 -18 1448.95 140.748   3
  -3  -1 -18 1240.44 97.6782   5
  -3  -1 -18 1434.84 148.481   7
   3  -1  18 1442.16 167.968   4
  -3  -1 -20 151.625 58.6211   3
  -3  -1 -20 143.612 60.3939   7
   3  -1  20 144.840 76.5967   4
  -3  -1 -22 228.166 63.4323   3
  -3  -1 -22 202.753 75.2499   7
   3  -1  22 171.333 69.7435   4
  -3  -1 -24 274.456 77.0724   3
  -3  -1 -24 129.404 60.9502   7
   3  -1  24 256.846 104.867   4
  -3  -1 -26 187.683 71.3328   7
   3   0 -29-104.003 57.6597   1
  -3   0  29-5.18704 55.6365   4
   3   0 -27 161.947 60.1281   1
  -3   0  27 277.411 93.8237   4
   3   0 -25 627.127 109.029   1
  -3   0  25 941.509 146.266   4
   3   0 -23 673.832 107.542   1
  -3   0  23 880.183 102.981   3
  -3   0  23 768.505 122.789   4
   3   0 -21 88.5692 47.1720   1
  -3   0  21 50.1634 30.5182   3
  -3   0  21 29.0438 45.7243   4
  -3   0  19 129.623 38.9335   3
   3   0 -19 98.6470 49.8841   1
   3   0 -19 125.838 47.4068   6
  -3   0  19 75.5182 46.4265   4
   3   0 -19 76.6038 39.5102   4
  -3   0  17 45.8181 30.5526   3
   3   0 -17 87.9176 48.6516   1
   3   0 -17 45.1685 32.5105   6
   3   0 -17 10.7035 30.2930   4
  -3   0  17 77.0780 50.1168   4
  -3   0  15 5371.87 216.212   3
   3   0 -15 7217.74 275.143   1
   3   0 -15 5280.67 236.983   6
  -3   0  15 7029.56 257.370   6
  -3   0  15 6651.66 270.141   4
  -3   0  13 2552.17 131.184   3
   3   0 -13 2795.08 155.396   1
   3   0 -13 2725.48 154.314   6
  -3   0  13 2946.63 152.245   6
  -3   0  13 2659.06 144.982   7
  -3   0  13 2719.37 153.824   4
   3   0 -13 2650.50 147.427   4
   3   0 -11 30595.8 612.889   1
   3   0 -11 31204.3 618.325   6
  -3   0  11 31911.4 604.335   6
  -3   0  11 30129.3 596.322   7
  -3   0  11 29556.9 561.507   3
   3   0 -11 29961.7 588.185   4
  -3   0  11 29915.5 591.340   4
  -3   0   9 3548.50 153.640   1
   3   0  -9 3666.68 159.683   1
  -3   0   9 3664.49 95.9941   5
   3   0  -9 3509.54 157.109   6
  -3   0   9 3710.43 150.339   7
  -3   0   9 3706.52 154.247   6
  -3   0   9 3679.07 143.571   4
   3   0  -9 4361.91 152.173   4
  -3   0   9 3706.00 136.147   3
  -3   0   7 50575.0 747.620   3
  -3   0   7 49002.9 737.719   2
   3   0  -7 49814.5 819.322   1
   3   0  -7 48226.0 821.063   6
  -3   0   7 48832.3 736.228   5
  -3   0   7 49984.5 769.363   4
   3   0  -7 48001.6 764.747   4
  -3   0   5 35907.4 551.400   3
   3   0  -5 34598.8 548.158   3
  -3   0   5 34888.2 514.934   2
   3   0  -5 36779.9 607.101   1
   3   0  -5 34748.4 605.095   6
  -3   0   5 35310.9 565.106   5
  -3   0   5 36412.5 540.866   4
   3   0  -5 35604.8 539.700   4
   3   0  -3 74689.5 1106.61   3
  -3   0   3 77434.6 1107.72   3
   3   0  -3 79185.7 1132.34   1
   3   0  -3 77467.8 1143.86   6
  -3   0   1 218370. 2919.89   3
   3   0  -1 216965. 2897.05   1
  -3   0   1 204342. 2892.00   1
   3   0  -1 207276. 2913.57   6
  -3   0   1 216176. 2912.71   6
   3   0  -1 209579. 2877.57   4
  -3   0  -1 171761. 2367.46   3
   3   0   1 171562. 2291.25   1
  -3   0  -1 169340. 2287.09   1
  -3   0  -1 164331. 2313.49   6
   3   0   1 167919. 2348.42   4
  -3   0  -1 167401. 2345.75   4
  -3   0  -3 5786.13 178.997   3
  -3   0  -3 5702.78 172.962   4
   3   0   3 5815.74 175.311   4
  -3   0  -5 18065.2 393.943   3
   3   0   5 17083.4 375.470   3
  -3   0  -5 17502.5 388.679   4
   3   0   5 17635.1 391.886   4
  -3   0  -7 31292.9 473.067   1
   3   0   7 32126.9 610.901   3
   3   0   7 32420.1 642.182   4
   3   0   9 67.5601 30.1758   3
  -3   0  -9 164.083 50.4988   3
  -3   0  -9 131.559 21.9408   1
  -3   0  -9 120.403 23.3020   6
   3   0   9 173.615 51.6567   4
   3   0  11 1999.90 130.128   3
  -3   0 -11 2048.95 142.634   3
  -3   0 -11 1943.26 84.4385   1
  -3   0 -11 1965.52 88.8752   6
   3   0  11 2000.30 148.229   4
  -3   0 -13 415.684 72.8638   3
   3   0  13 375.645 64.7070   3
  -3   0 -13 392.715 42.5355   1
  -3   0 -13 373.600 43.9624   6
  -3   0 -13 387.251 72.0901   4
   3   0  13 513.379 87.1329   4
   3   0  15 2664.89 175.031   3
  -3   0 -15 3081.59 202.009   3
  -3   0 -15 2788.25 126.272   1
  -3   0 -15 2740.84 129.580   6
  -3   0 -15 2768.59 153.735   5
   3   0  15 3152.08 219.452   4
   3   0  17 1369.23 131.034   3
  -3   0 -17 1385.81 141.298   3
  -3   0 -17 1216.50 88.6996   1
  -3   0 -17 1227.98 125.191   7
  -3   0 -17 1226.97 91.1438   6
  -3   0 -17 1099.01 97.8241   5
   3   0  17 1347.58 153.981   4
  -3   0 -19 142.427 58.8382   3
  -3   0 -19 91.7378 31.2388   1
  -3   0 -19 65.1843 28.1602   6
  -3   0 -19 51.9290 25.5106   5
  -3   0 -19 103.292 51.9162   7
   3   0  19 153.935 64.1545   4
  -3   0 -21 40.0054 49.2351   3
  -3   0 -21 67.9551 30.9118   1
  -3   0 -21 60.6722 52.8895   7
   3   0  21 97.4431 77.6232   4
  -3   0 -23 1598.31 167.545   7
   3   0  23 1791.82 209.241   4
  -3   0 -23 1870.20 188.785   3
  -3   0 -25 899.724 136.081   3
  -3   0 -25 802.015 128.612   7
   3   0  25 1015.10 171.822   4
  -3   0 -27-0.26308 43.0225   7
  -3   1  30-256.620 86.9097   4
   3   1 -28-28.5617 43.6974   1
  -3   1  28 21.0702 45.9269   4
   3   1 -26 96.3095 65.0877   1
  -3   1  26 102.507 57.4321   4
   3   1 -24 3616.59 244.748   1
  -3   1  24 3370.27 258.278   4
   3   1 -22 3791.24 238.899   1
  -3   1  22 4121.14 265.039   4
  -3   1  20 1061.95 86.5347   3
   3   1 -20 1208.11 128.750   1
   3   1 -20 1098.39 55.7610   5
  -3   1  20 1329.53 125.125   6
  -3   1  20 1294.58 139.789   4
  -3   1  18 189.693 35.1399   3
  -3   1  18 198.228 51.3621   1
  -3   1  18 88.7010 37.8265   2
   3   1 -18 225.652 59.5180   1
   3   1 -18 326.814 64.1024   6
  -3   1  18 281.411 59.8879   6
   3   1 -18 215.141 32.7565   5
  -3   1  18 261.826 66.0851   4
   3   1 -18 258.861 67.2439   4
  -3   1  16 288.822 39.9610   3
  -3   1  16 368.829 62.7138   1
  -3   1  16 377.146 60.3524   2
   3   1 -16 288.883 60.5282   1
  -3   1  16 342.828 58.7625   6
   3   1 -16 395.631 63.5459   6
   3   1 -16 428.121 74.6128   4
  -3   1  16 322.656 66.6700   4
   3   1 -16 283.726 39.3564   5
  -3   1  14 195.220 29.4248   3
   3   1 -14 173.563 48.1826   1
  -3   1  14 216.010 45.1251   2
  -3   1  14 179.184 43.4145   1
   3   1 -14 267.531 53.2603   6
  -3   1  14 177.532 41.1848   7
  -3   1  14 149.364 38.7216   6
   3   1 -14 266.954 37.0845   5
  -3   1  14 237.503 51.7795   4
  -3   1  12 11474.2 240.612   3
   3   1 -12 11954.6 342.531   1
  -3   1  12 12089.5 321.580   2
  -3   1  12 11702.8 337.636   1
  -3   1  12 11997.5 347.613   7
   3   1 -12 11332.2 280.466   5
  -3   1  12 12294.5 331.806   6
   3   1 -12 12039.9 343.856   6
  -3   1  12 11476.4 317.459   4
  -3   1  10 3978.82 93.5961   3
  -3   1  10 3845.30 103.775   3
  -3   1  10 3876.87 152.836   2
  -3   1  10 3735.45 166.442   1
   3   1 -10 3801.04 171.636   6
  -3   1  10 4141.52 170.627   6
  -3   1  10 3785.70 172.632   7
  -3   1  10 3991.30 92.9623   5
   3   1 -10 3870.91 145.562   5
   3   1 -10 3789.55 170.976   4
  -3   1  10 3702.79 147.642   4
  -3   1   8 47617.7 684.413   3
  -3   1   8 48264.4 839.997   1
  -3   1   8 49538.6 788.601   2
   3   1  -8 49281.4 803.754   5
  -3   1   8 48015.5 836.033   7
   3   1  -8 49088.0 841.903   6
  -3   1   8 50277.0 836.519   6
  -3   1   8 48703.1 696.060   3
   3   1  -8 48575.5 829.061   4
  -3   1   8 48572.1 769.476   4
  -3   1   6 399650. 5476.59   3
  -3   1   6 402312. 5552.79   2
   3   1  -6 410613. 5604.25   5
  -3   1   6 410355. 5616.26   7
  -3   1   6 407084. 5625.10   6
   3   1  -6 406157. 5615.02   6
  -3   1   6 412041. 5519.08   4
   3   1  -6 405426. 5600.53   4
  -3   1   4 76715.2 1097.86   3
  -3   1   4 77110.4 1130.60   2
   3   1  -4 77689.8 1193.54   5
   3   1  -4 78713.1 1172.36   6
  -3   1   2 30687.3 495.220   3
   3   1  -2 29590.7 452.695   2
  -3   1   2 29981.9 493.633   2
  -3   1   2 28749.6 524.862   1
   3   1  -2 30244.6 502.922   6
   3   1  -2 29759.8 549.451   5
  -3   1   2 29808.4 454.947   4
  -3   1   0 74768.2 1110.46   3
  -3   1   0 73295.4 1102.76   1
   3   1   0 73035.8 1063.49   2
   3   1   0 75728.9 1146.41   5
   3   1   0 71409.0 1052.94   6
  -3   1   0 72124.2 1066.23   4
   3   1   2 108820. 1558.05   3
  -3   1  -2 106338. 1603.27   3
   3   1   2 108246. 1607.08   5
   3   1   2 107188. 1477.50   6
  -3   1  -2 105489. 1567.83   4
  -3   1  -4 33005.8 622.351   3
   3   1   4 32663.3 563.144   3
   3   1   4 32517.4 602.652   5
   3   1   4 31708.7 604.870   4
  -3   1  -4 32427.3 601.867   4
   3   1   6 6199.16 143.889   1
   3   1   6 6449.84 193.267   3
  -3   1  -6 6754.52 240.858   3
  -3   1  -6 6560.15 226.804   4
   3   1   6 6562.55 229.585   4
   3   1   8 9169.23 194.781   1
   3   1   8 9596.19 259.955   3
  -3   1  -8 9659.25 318.689   3
   3   1   8 8490.21 293.004   4
   3   1  10 7933.46 191.614   1
  -3   1 -10 8855.99 318.939   3
   3   1  10 8159.44 250.642   3
   3   1  10 8329.15 302.655   4
  -3   1 -12 490.505 50.4000   1
  -3   1 -12 377.175 73.5341   3
   3   1  12 426.585 57.2832   3
  -3   1 -12 373.029 69.2834   4
   3   1  12 306.364 66.0931   4
  -3   1 -14 790.735 108.977   3
   3   1  14 867.384 86.1421   3
  -3   1 -14 806.054 71.1654   1
  -3   1 -14 778.718 72.7177   6
   3   1  14 862.628 110.825   4
  -3   1 -16 783.133 112.142   3
   3   1  16 725.589 84.7497   3
  -3   1 -16 854.306 76.8656   1
  -3   1 -16 748.622 88.8494   7
  -3   1 -16 721.947 74.4308   6
   3   1  16 834.109 119.487   4
   3   1  18 1337.04 122.388   3
  -3   1 -18 1216.69 96.7778   1
  -3   1 -18 1129.36 99.4820   6
  -3   1 -18 1474.61 128.775   7
  -3   1 -18 1375.77 155.978   3
   3   1  18 1599.30 171.301   4
  -3   1 -20 3.55796 51.0163   3
  -3   1 -20 174.050 40.0759   1
  -3   1 -20 117.030 39.8396   6
  -3   1 -20 124.365 51.6609   7
   3   1  20 172.836 66.0338   4
  -3   1 -22 247.327 85.2993   3
  -3   1 -22 227.660 55.4552   7
   3   1  22 165.263 72.8957   4
  -3   1 -24 325.616 91.8087   3
  -3   1 -24 207.366 63.7973   7
   3   1  24 277.588 88.0538   4
  -3   1 -26 9.78367 44.7045   3
   3   2 -29 16.8368 47.5161   1
  -3   2  29 218.736 93.2734   4
   3   2 -27 368.697 89.2650   1
  -3   2  27 333.799 97.2711   4
   3   2 -25 1170.01 145.862   1
  -3   2  25 1134.19 123.832   6
  -3   2  25 959.941 145.857   4
   3   2 -23 1433.78 154.053   1
  -3   2  23 1399.26 135.569   6
  -3   2  23 1394.18 161.728   4
   3   2 -21 2289.46 184.458   1
   3   2 -21 2290.84 139.438   5
  -3   2  21 2446.24 170.392   6
  -3   2  21 2427.99 199.055   4
   3   2 -19 71.2284 48.2441   1
  -3   2  19 22.1204 33.1677   6
  -3   2  19 75.2110 47.2190   4
   3   2 -19 74.4239 30.4424   5
   3   2 -17 1114.29 115.867   1
  -3   2  17 1213.95 118.270   2
  -3   2  17 1208.70 118.187   1
  -3   2  17 1187.71 110.132   6
   3   2 -17 1187.55 100.869   5
  -3   2  17 1554.58 134.433   4
  -3   2  15 703.825 85.1171   2
  -3   2  15 773.293 89.6602   1
   3   2 -15 929.021 90.1807   5
  -3   2  15 811.956 89.1682   6
  -3   2  15 742.800 37.1339   5
   3   2 -15 627.223 86.9905   6
   3   2 -15 674.477 94.6316   4
  -3   2  15 740.681 86.5079   4
  -3   2  13 96.4837 39.0946   2
  -3   2  13 14.4151 21.2141   1
   3   2 -13 39.6745 25.8463   6
  -3   2  13 2.67761 26.9880   6
   3   2 -13 70.9434 34.9029   5
  -3   2  13 53.9407 31.5837   4
   3   2 -13 23.5053 34.3054   4
  -3   2  13 93.5839 20.9160   5
  -3   2  11 7146.43 273.947   1
  -3   2  11 7505.38 255.887   2
  -3   2  11 7685.06 280.156   7
  -3   2  11 7232.21 200.420   5
  -3   2  11 7201.78 258.006   6
   3   2 -11 7832.49 276.992   6
   3   2 -11 7276.12 261.358   5
  -3   2  11 7487.64 242.145   4
  -3   2   9 61248.8 1038.54   2
  -3   2   9 61393.1 1101.56   1
   3   2  -9 62180.0 1078.84   5
  -3   2   9 63992.0 1083.70   6
   3   2  -9 61444.5 1074.49   6
  -3   2   9 62971.5 986.834   5
  -3   2   9 64678.7 1087.52   7
  -3   2   9 61827.1 1009.92   4
  -3   2   7 2211.99 117.395   2
   3   2  -7 2282.61 138.423   5
  -3   2   7 2233.80 126.555   7
  -3   2   7 2251.65 111.068   5
   3   2  -7 2320.07 138.064   4
  -3   2   5 356.869 44.0424   2
  -3   2   5 392.660 49.1906   7
   3   2  -5 411.281 53.2971   4
   3   2  -5 429.351 61.1714   5
  -3   2   5 420.435 34.6795   3
  -3   2   3 11461.0 255.758   3
  -3   2   3 11324.9 278.753   2
   3   2  -3 10755.0 242.862   2
  -3   2   3 11190.3 270.868   7
   3   2  -3 11617.4 329.130   5
   3   2  -1 18810.9 393.380   3
  -3   2   1 19639.2 406.926   3
   3   2  -1 19467.0 374.391   2
  -3   2   1 19467.5 372.160   7
   3   2  -1 19228.4 457.271   5
  -3   2   1 19697.6 390.836   4
   3   2   1 7432.16 207.017   3
  -3   2  -1 6842.40 227.695   3
   3   2   1 6872.25 200.703   2
   3   2   1 7143.34 248.943   5
  -3   2  -1 7099.70 216.993   4
  -3   2  -3 8212.28 269.928   3
   3   2   3 8516.46 226.076   3
   3   2   3 8087.50 238.726   2
   3   2   3 8435.24 274.707   5
  -3   2  -3 8226.13 254.922   4
  -3   2  -5 14067.5 396.456   3
   3   2   5 14554.3 325.890   3
   3   2   5 14399.0 367.526   2
   3   2   5 14591.1 384.175   5
  -3   2  -5 13988.9 383.894   4
  -3   2  -7 74502.6 1291.75   3
   3   2   7 74000.0 1156.76   3
   3   2   7 71907.9 1158.94   1
   3   2   7 72301.8 1225.33   5
  -3   2  -7 74100.9 1276.11   4
   3   2   7 75941.8 1272.56   4
   3   2   9 23739.2 482.104   3
  -3   2  -9 23180.7 596.281   3
   3   2   9 23108.2 467.841   1
   3   2   9 23993.9 535.874   5
   3   2   9 23444.7 388.964   6
   3   2   9 24553.4 582.208   4
  -3   2  -9 24188.7 596.591   4
  -3   2 -11 1224.31 127.120   3
   3   2  11 1169.60 87.4336   3
   3   2  11 1097.14 108.961   2
   3   2  11 1227.08 83.0245   1
   3   2  11 1229.79 53.8681   6
   3   2  11 1218.27 123.229   4
  -3   2 -11 1223.83 124.369   4
  -3   2 -13 73.7532 47.7710   3
   3   2  13 41.9764 23.2951   3
   3   2  13 78.7060 24.7517   1
  -3   2 -13 111.548 32.9451   7
   3   2  13 20.2779 45.0594   4
   3   2  15 1006.33 81.0780   1
   3   2  15 995.354 89.1029   3
  -3   2 -15 1032.85 134.104   3
   3   2  15 1081.46 131.483   4
  -3   2 -17 1028.52 143.330   3
   3   2  17 994.910 93.6400   3
  -3   2 -17 1164.18 102.211   1
   3   2  17 1107.15 87.2173   1
  -3   2 -17 1144.18 110.552   6
   3   2  17 1188.07 144.988   4
  -3   2 -19 615.090 119.465   3
   3   2  19 660.565 79.7693   3
  -3   2 -19 654.989 83.4617   1
  -3   2 -19 722.510 84.3596   7
  -3   2 -19 784.988 100.484   5
   3   2  19 725.962 121.472   4
  -3   2 -21-19.3652 62.4943   3
  -3   2 -21 152.399 44.3154   1
  -3   2 -21 119.118 35.6691   7
   3   2  21 364.545 100.289   4
  -3   2 -21 246.931 65.6362   5
  -3   2 -23 600.590 130.942   3
   3   2  23 860.653 143.694   4
  -3   2 -25 171.199 76.6032   3
   3   3 -28 25.3623 38.2357   1
  -3   3  28 94.8895 60.9944   4
   3   3 -26 24.8134 43.8159   1
  -3   3  26 187.674 75.1034   4
   3   3 -24 79.6826 48.9448   1
  -3   3  24 63.9082 39.5977   6
  -3   3  24-31.6704 41.3240   4
   3   3 -22 688.624 111.972   1
  -3   3  22 465.085 80.7362   6
   3   3 -22 636.371 91.5972   5
  -3   3  22 727.117 118.356   4
   3   3 -20 131.369 51.2657   1
  -3   3  20 161.807 53.3052   6
  -3   3  20 139.030 59.4930   4
   3   3 -20 124.873 49.9296   5
   3   3 -18 852.500 107.554   5
  -3   3  18 672.399 50.1332   5
  -3   3  18 841.667 101.641   6
  -3   3  18 859.907 112.401   4
  -3   3  16 38.5740 38.8099   6
   3   3 -16 44.5357 38.3631   5
  -3   3  16 20.5424 40.6805   4
  -3   3  16-16.2339 25.1873   5
  -3   3  14 2408.52 178.153   1
   3   3 -14 2048.64 161.971   5
  -3   3  14 2125.96 154.182   6
  -3   3  14 2152.21 125.394   5
  -3   3  14 2347.11 157.518   4
  -3   3  12 1271.48 126.510   1
  -3   3  12 1239.96 111.724   2
   3   3 -12 1345.20 130.986   5
  -3   3  12 1288.43 101.245   5
  -3   3  12 1377.73 123.826   6
  -3   3  12 1324.52 114.267   4
   3   3 -12 1107.39 125.988   4
  -3   3  10 559.658 72.1092   2
  -3   3  10 603.899 85.7848   1
  -3   3  10 526.176 64.1263   5
   3   3 -10 448.866 74.3356   5
   3   3 -10 521.818 80.5278   4
  -3   3  10 461.289 63.5355   4
  -3   3   8 4273.72 192.978   2
  -3   3   8 4276.08 223.268   1
  -3   3   8 4310.16 202.178   7
   3   3  -8 4137.70 220.781   5
  -3   3   8 4313.06 193.315   5
   3   3  -8 4525.89 228.666   4
  -3   3   6 2009.63 128.160   2
  -3   3   6 2053.12 127.578   7
  -3   3   6 2171.02 136.981   5
   3   3  -6 2078.89 154.600   5
   3   3  -4 5001.69 180.945   2
  -3   3   4 5423.23 223.259   5
  -3   3   4 4847.78 185.759   7
   3   3  -4 5099.51 241.471   5
   3   3  -2 776.293 67.4326   2
  -3   3   2 794.933 66.0281   7
   3   3  -2 739.987 90.2284   5
  -3   3   2 726.886 82.1012   5
  -3   3   2 674.541 69.1195   3
   3   3   0 2692.40 136.681   2
   3   3   0 2980.22 186.677   5
  -3   3   0 2632.83 113.761   7
  -3   3   0 3350.00 169.089   3
  -3   3   0 2843.06 153.497   4
   3   3   2 6676.40 276.087   5
  -3   3  -2 6160.41 164.251   7
  -3   3  -2 6882.98 262.448   3
  -3   3  -2 6633.07 251.142   4
   3   3   4 9437.56 259.315   3
   3   3   4 9089.91 328.841   5
  -3   3  -4 8754.47 182.999   7
  -3   3  -4 9427.74 322.385   4
  -3   3  -4 9686.58 334.594   3
   3   3   6 18037.2 395.727   3
   3   3   6 17305.3 457.356   2
  -3   3  -6 16730.9 275.733   7
   3   3   6 18089.2 490.482   5
  -3   3  -6 17705.6 493.502   4
  -3   3  -6 18652.6 516.539   3
   3   3   8 4948.94 183.317   3
   3   3   8 4879.24 217.517   1
   3   3   8 5323.34 240.543   2
   3   3   8 5000.86 240.243   5
   3   3   8 5340.27 257.215   4
  -3   3  -8 5082.60 256.867   4
  -3   3  -8 5437.99 271.224   3
   3   3  10 6545.03 216.940   3
   3   3  10 6253.69 246.237   1
   3   3  10 6474.07 197.141   6
   3   3  10 6638.87 277.233   5
  -3   3 -10 6130.59 131.937   7
  -3   3 -10 6736.63 321.465   3
  -3   3 -10 6896.60 315.137   4
   3   3  10 7284.30 315.850   4
   3   3  12 1687.61 106.869   3
   3   3  12 1711.03 123.140   1
   3   3  12 1715.50 138.475   5
   3   3  12 1897.80 93.9925   6
  -3   3 -12 1817.96 71.2422   7
  -3   3 -12 2041.16 186.403   3
   3   3  12 1990.78 172.497   4
   3   3  14 401.198 53.6363   3
  -3   3 -14 438.920 97.4353   3
   3   3  14 450.972 65.4532   1
  -3   3 -14 409.048 40.3906   7
   3   3  14 398.738 40.2565   6
   3   3  14 343.610 79.3471   4
  -3   3 -16 36.2312 61.4941   3
   3   3  16 37.3129 23.3172   3
   3   3  16-44.4210 26.4215   1
   3   3  16 2.08892 11.7688   6
  -3   3 -16 5.78050 14.2376   7
  -3   3 -16-11.0375 43.4656   5
   3   3  16-11.7287 46.9492   4
  -3   3 -18 289.570 83.4395   3
   3   3  18 391.762 92.4068   4
  -3   3 -18 399.040 79.3123   5
  -3   3 -20 1417.70 133.372   1
  -3   3 -20 1447.69 153.272   5
  -3   3 -20 1397.17 185.728   3
   3   3  20 1590.75 187.863   4
  -3   3 -22 1093.52 172.490   3
   3   3  22 1422.46 187.399   4
  -3   3 -24 118.862 91.6722   3
   3   4 -25 214.689 80.4514   1
  -3   4  25 181.040 76.1282   4
   3   4 -23 47.3391 42.8354   1
  -3   4  23-7.58232 34.6479   6
  -3   4  23 13.1569 48.7906   4
  -3   4  21 625.261 98.6028   6
  -3   4  21 518.610 101.576   4
   3   4 -21 461.493 95.2478   5
  -3   4  19 424.186 80.0730   6
  -3   4  19 360.681 81.8496   4
   3   4 -19 359.155 85.1646   5
  -3   4  17 3.70650 32.0857   6
  -3   4  17-13.1442 32.7310   5
  -3   4  17-2.61102 36.3096   4
   3   4 -17-37.0714 46.2120   5
  -3   4  15 817.900 95.4924   5
  -3   4  15 881.607 114.358   6
   3   4 -15 763.451 117.143   5
  -3   4  15 879.187 110.970   4
  -3   4  13 1318.87 122.663   5
   3   4 -13 1335.49 152.852   5
  -3   4  13 1203.10 132.293   6
  -3   4  13 1398.53 134.741   4
   3   4 -11 338.322 79.2079   5
  -3   4  11 276.105 59.1299   5
   3   4  -9 1602.57 156.923   5
  -3   4   9 1533.15 132.568   5
  -3   4   7 594.724 94.7776   1
  -3   4   7 527.825 75.5195   2
   3   4  -7 640.492 104.914   5
   3   4  -7 602.691 93.6587   4
  -3   4   7 588.016 85.1327   5
   3   4  -5 4206.39 198.410   2
  -3   4   5 4325.65 214.932   2
  -3   4   5 4128.67 236.283   1
   3   4  -5 4010.29 243.687   5
  -3   4   5 4280.94 229.940   5
   3   4  -5 4140.70 235.753   4
   3   4  -3 5705.49 231.529   2
  -3   4   3 6025.25 252.722   2
   3   4  -3 5706.76 291.411   5
  -3   4   3 5445.48 266.980   5
  -3   4   1 752.089 86.8231   2
   3   4  -1 740.425 81.0093   2
   3   4  -1 891.934 115.254   5
  -3   4   1 773.327 103.564   5
  -3   4   1 813.949 93.1448   4
   3   4   1 256.937 49.7510   2
  -3   4  -1 301.075 64.5218   3
  -3   4  -1 196.774 64.1632   5
   3   4   1 279.221 70.3423   5
  -3   4  -1 259.324 57.5188   4
   3   4   3 1624.15 127.656   2
   3   4   3 1870.25 167.090   5
  -3   4  -3 1912.44 163.986   5
  -3   4  -3 1899.38 156.147   3
  -3   4  -3 1956.65 155.077   4
   3   4   5 2740.84 174.072   2
   3   4   5 2466.78 191.066   5
  -3   4  -5 2485.90 189.605   5
  -3   4  -5 2635.90 192.345   3
  -3   4  -5 2292.10 177.002   4
  -3   4  -7 16835.6 533.195   5
   3   4   7 16552.5 526.963   5
  -3   4  -7 17174.2 545.018   3
   3   4   9 2503.78 181.592   1
  -3   4  -9 2261.90 187.712   5
   3   4   9 2037.32 175.785   5
  -3   4  -9 2348.14 199.946   3
  -3   4 -11 716.391 122.913   3
   3   4  11 678.128 70.1987   3
   3   4  11 642.117 91.6280   1
   3   4  11 619.188 98.3857   5
  -3   4 -11 715.745 112.340   5
   3   4  11 488.708 95.5014   4
   3   4  13 1955.45 118.826   3
   3   4  13 2016.50 159.276   1
  -3   4 -13 2174.05 190.325   5
   3   4  13 2018.32 121.647   6
   3   4  13 1891.74 164.038   5
   3   4  13 2007.57 192.232   4
  -3   4 -13 2324.62 216.434   3
  -3   4 -15 429.416 108.181   3
   3   4  15 279.454 41.9947   6
   3   4  15 244.762 60.3111   5
  -3   4 -15 223.577 72.4083   5
   3   4  15 235.357 83.0640   4
  -3   4 -17 6.20537 55.1861   3
  -3   4 -17 55.4795 51.2303   5
   3   4  17 88.1626 49.9014   4
  -3   4 -19-29.5004 46.1079   3
   3   4  19 61.5005 55.5604   4
  -3   4 -19 9.28941 42.3116   5
  -3   4 -21 50.2731 74.6257   3
   3   4  21-111.590 81.7915   4
  -3   4 -21 0.25550 44.0829   5
  -3   5  24 27.2516 56.8719   4
   3   5 -22-4.08960 49.3879   5
  -3   5  22 96.9005 48.7675   4
  -3   5  20 220.902 68.3040   6
   3   5 -20 157.742 70.5349   5
  -3   5  18 252.693 76.5566   6
   3   5 -18 138.298 68.1735   5
  -3   5  18 198.000 67.6833   4
  -3   5  16 231.661 75.1511   6
  -3   5  16 93.4585 55.5478   4
   3   5 -16 13.4972 51.4254   5
  -3   5  16 239.277 64.3393   5
  -3   5  14 269.683 71.0281   6
  -3   5  14 256.051 66.8982   5
  -3   5  14 379.775 83.0254   4
   3   5 -14 251.510 76.0897   5
  -3   5  12 359.154 82.9076   5
   3   5 -12 461.523 101.858   5
   3   5 -10 92.5538 46.0718   5
  -3   5  10 25.1365 35.6396   5
  -3   5   8 946.509 124.357   5
   3   5  -8 1255.93 157.876   5
   3   5  -6 549.050 101.529   5
  -3   5   6 362.405 84.3257   5
  -3   5   4-54.1601 47.3065   5
   3   5  -4 47.0545 52.0974   5
   3   5  -2 1037.14 142.446   5
  -3   5   2 768.487 102.103   4
  -3   5   2 942.181 125.392   5
   3   5   0 710.813 121.980   5
  -3   5   0 644.919 107.266   5
   3   5   2 5983.98 334.076   5
  -3   5  -2 5332.13 306.086   5
   3   5   4 9925.67 436.794   5
  -3   5  -4 10468.6 443.459   5
   3   5   6 7752.88 383.826   5
  -3   5  -6 8327.64 395.522   5
   3   5   8 887.024 132.217   5
  -3   5  -8 628.857 115.174   5
   3   5  10 95.0784 64.2488   5
  -3   5 -10 116.634 70.0824   5
   3   5  12 385.556 88.9775   5
  -3   5 -12 216.443 77.1931   5
   3   5  12 342.411 93.7630   4
   3   5  14-20.3882 38.3301   5
   3   5  14 58.7550 59.0948   4
  -3   5 -14-8.71835 48.8813   5
   3   5  16-20.2535 37.7629   5
   3   5  16-16.3993 51.6853   4
  -3   5 -16 37.2885 53.3220   5
  -3   5 -18 48.9714 63.1603   5
   3   5  18 25.6616 48.7006   4
  -3   5 -20 102.035 71.5398   5
   3   6 -21 346.137 108.666   5
  -3   6  19 213.170 80.4830   4
   3   6 -19 273.097 94.5205   5
  -3   6  17-117.441 60.4015   6
  -3   6  17-30.9201 51.5460   4
   3   6 -17-185.520 80.0216   5
  -3   6  15 258.762 79.0008   6
  -3   6  15 347.985 90.4105   5
  -3   6  15 153.398 64.6841   4
  -3   6  13-22.2513 48.5915   5
   3   6 -13 44.6240 53.2767   5
  -3   6  11 24.8649 43.8744   5
   3   6 -11-35.1239 69.1086   5
  -3   6   9 582.431 112.527   5
   3   6  -9 702.475 135.842   5
  -3   6   7 1299.92 162.651   5
   3   6  -7 1373.56 183.145   5
   3   6  -5 673.561 132.793   5
  -3   6   5 768.763 130.679   5
   3   6  -3 209.421 77.8396   5
  -3   6   3 306.916 91.1224   5
  -3   6   1 492.883 111.043   5
   3   6  -1 306.211 94.4979   5
  -3   6  -1 845.873 136.836   5
   3   6   1 754.417 132.326   5
   3   6   3 848.996 141.456   5
  -3   6  -3 1125.73 160.534   5
  -3   6  -5 353.567 96.6393   5
   3   6   5 443.421 114.017   5
   3   6   7 937.234 152.767   5
  -3   6  -7 948.926 152.841   5
  -3   6  -9 760.327 138.459   5
   3   6   9 641.298 121.242   5
   3   6  11 367.848 96.1576   5
  -3   6 -11 315.537 101.409   5
   3   6  13 82.7041 72.7721   5
  -3   6 -13 2.54621 52.8303   5
   3   6  13 172.597 83.3629   4
   3   6  15 106.192 66.8822   5
   3   6  15 256.510 88.3110   4
  -3   6 -15 207.830 91.1181   5
  -3   6 -17 182.004 85.8093   5
  -3   7  16 180.793 87.9178   6
  -3   7  16 122.257 76.9348   4
  -3   7  14 144.906 67.2762   5
  -3   7  14 38.5682 41.7161   4
  -3   7  12 140.497 77.5897   5
   3   7 -10 902.451 167.469   5
  -3   7  10 579.084 131.778   5
   3   7  -8 222.489 86.0293   5
  -3   7   8 203.619 87.6980   5
  -3   7   6 30.7821 57.7341   5
   3   7  -6-39.9514 80.0099   5
  -3   7   4 122.385 62.4683   5
   3   7  -4 255.937 94.6224   5
   3   7  -2 134.050 84.1314   5
  -3   7   2 200.931 95.1128   5
  -3   7   0 1007.30 167.420   5
   3   7   0 999.435 170.595   5
   3   7   2 123.849 75.8254   5
  -3   7  -2 43.2129 70.5911   5
  -3   7  -4 273.258 100.551   5
   3   7   4 302.787 104.123   5
  -3   7  -6 417.625 119.684   5
   3   7   6 303.346 98.8636   5
   3   7   8 162.406 83.5496   5
   3   7  10-6.98945 47.3714   5
   3   7  12-57.2308 61.2751   5
  -4  -8   6-17.0907 41.9189   2
  -4  -8   2 149.648 64.6602   3
  -4  -8   0 5.35895 38.0224   3
  -4  -7  13 220.791 63.9296   2
  -4  -7  11 171.738 65.7108   3
  -4  -7  11 22.1391 39.8624   2
  -4  -7   9 86.9373 54.4731   3
  -4  -7   9 92.8437 51.4373   2
   4  -7  -9 42.0563 51.2829   2
  -4  -7   7 36.3173 45.7413   3
  -4  -7   7 47.1420 45.8648   2
   4  -7  -7 52.8572 57.8192   2
   4  -7  -5 343.701 65.2602   3
  -4  -7   5 323.352 86.2416   3
   4  -7  -5 447.710 103.985   2
  -4  -7   5 349.571 85.4227   2
  -4  -7   3 61.7815 44.0735   3
   4  -7  -3-13.4460 42.5622   2
  -4  -7   1 220.843 68.4212   3
  -4  -7   1 174.158 71.0920   2
   4  -7  -1 192.402 71.8970   2
  -4  -7  -1 594.879 98.9070   3
  -4  -7  -1 747.152 102.963   7
  -4  -7  -1 468.212 100.056   2
   4  -7   1 464.672 103.088   2
  -4  -7  -3 579.066 96.3363   3
  -4  -7  -3 493.790 89.6841   7
  -4  -7  -3 753.268 130.364   2
   4  -7   3 644.068 121.060   2
  -4  -7  -5-3.93105 33.0587   3
  -4  -7  -5 54.5170 37.3072   7
  -4  -7  -5 118.738 70.3582   2
   4  -7   5 76.6487 44.7317   2
  -4  -7  -7 33.0089 40.0416   7
   4  -7   7 82.3737 54.5547   2
  -4  -7  -9 187.215 77.9682   7
  -4  -7 -11-69.1200 59.6452   7
  -4  -6  18 50.2422 43.8081   2
  -4  -6  16 42.4585 57.2765   3
  -4  -6  16 61.2599 36.9477   2
  -4  -6  14 23.5902 43.3387   3
   4  -6 -14 3.96285 47.4544   2
  -4  -6  14 32.5385 34.7662   2
  -4  -6  12 47.0556 47.3074   3
   4  -6 -12 24.4660 50.2325   2
  -4  -6  12 40.9320 38.7181   2
  -4  -6  10 44.0385 52.5198   3
   4  -6 -10 145.794 62.4904   2
  -4  -6  10 106.972 44.0456   2
   4  -6  -8 342.024 50.8880   3
  -4  -6   8 421.376 89.8485   3
  -4  -6   8 302.764 70.2561   2
   4  -6  -8 426.360 100.385   2
  -4  -6   6 278.985 72.0719   3
   4  -6  -6 408.973 60.3989   3
   4  -6  -6 285.826 58.4957   3
  -4  -6   6 332.986 48.5658   7
  -4  -6   6 379.176 79.2574   2
  -4  -6   4 267.468 72.8242   3
   4  -6  -4 204.702 53.5018   3
  -4  -6   4 158.451 42.6857   7
  -4  -6   4 250.723 68.6219   2
   4  -6  -4 295.773 83.9720   2
  -4  -6   2 535.782 89.5391   3
  -4  -6   2 558.604 77.8452   7
   4  -6  -2 622.065 105.967   2
  -4  -6   2 534.316 88.6608   2
  -4  -6   0-9.41696 32.5585   3
  -4  -6   0-53.3949 43.4385   7
   4  -6   0-26.9865 44.3656   2
  -4  -6   0-42.2324 52.3634   2
  -4  -6  -2 33.4626 31.1605   3
  -4  -6  -2 82.0097 42.4366   7
  -4  -6  -2 82.0357 45.9163   2
   4  -6   2 43.2499 43.1912   2
  -4  -6  -4 246.390 62.4486   3
  -4  -6  -4 268.378 70.1153   7
  -4  -6  -4 287.927 75.7440   2
   4  -6   4 318.161 83.8322   2
  -4  -6  -6 749.583 95.8213   3
  -4  -6  -6 702.382 109.729   7
   4  -6   6 845.037 124.853   2
  -4  -6  -8 1021.70 109.873   3
  -4  -6  -8 1031.43 133.858   7
   4  -6   8 1089.50 142.686   2
  -4  -6 -10 1200.43 117.819   3
  -4  -6 -10 1225.34 156.398   7
   4  -6  10 1335.68 162.766   2
  -4  -6 -12 250.319 78.7655   7
   4  -6  12 296.630 85.5734   2
  -4  -6 -14-13.2999 66.9662   7
   4  -6  14 31.1344 41.9304   2
  -4  -5  21 10.4821 30.5179   2
  -4  -5  19-43.8692 32.6410   2
  -4  -5  17 186.898 56.5810   2
   4  -5 -15 396.327 89.2180   2
  -4  -5  15 333.810 67.1805   2
   4  -5 -13 1441.39 161.226   2
  -4  -5  13 1283.76 122.668   2
   4  -5 -11 207.213 24.4824   3
   4  -5 -11 252.999 25.7115   3
  -4  -5  11 277.915 73.0860   3
   4  -5 -11 267.267 74.9107   2
  -4  -5  11 230.427 56.6147   2
  -4  -5   9 398.144 80.6150   3
   4  -5  -9 421.068 46.3151   3
   4  -5  -9 437.135 51.3118   3
   4  -5  -9 470.532 89.0809   2
  -4  -5   9 450.181 71.2911   2
  -4  -5   7 531.857 88.0265   3
   4  -5  -7 493.193 64.4067   3
   4  -5  -7 633.537 98.3313   2
  -4  -5   7 562.488 81.4100   2
  -4  -5   5-52.9022 49.1403   3
  -4  -5   5 51.5168 37.1888   2
   4  -5  -5-82.0482 63.1364   2
   4  -5  -3 379.046 69.9593   3
  -4  -5   3 370.414 70.9111   3
  -4  -5   3 462.082 72.6296   2
   4  -5  -3 411.672 76.1725   2
  -4  -5   1 3350.17 199.569   3
   4  -5  -1 3015.25 196.450   3
  -4  -5   1 3207.70 197.200   2
   4  -5  -1 3303.86 212.038   2
  -4  -5  -1 3859.38 209.653   3
   4  -5   1 3717.97 229.872   3
   4  -5   1 4278.36 242.612   2
  -4  -5  -1 3975.28 227.906   2
  -4  -5  -3 11813.0 380.708   3
  -4  -5  -3 13100.9 443.747   2
   4  -5   3 12386.1 437.959   2
  -4  -5  -5 583.920 80.5790   3
  -4  -5  -5 612.774 98.0252   2
   4  -5   5 570.134 100.135   2
  -4  -5  -7 320.635 62.9348   3
   4  -5   7 290.077 78.8093   2
  -4  -5  -9 306.225 59.1802   3
   4  -5   9 422.532 87.4022   2
  -4  -5 -11 62.4268 32.1252   3
  -4  -5 -11-16.4316 53.7320   7
   4  -5  11 72.5954 50.3471   2
  -4  -5 -13 91.6519 41.4339   3
   4  -5  13 4.49700 51.7496   2
  -4  -5 -13 40.3348 42.3219   7
   4  -5  15 109.813 50.3309   2
  -4  -5 -15 109.098 67.5345   7
   4  -5  17 168.320 71.1797   2
  -4  -5 -17 174.743 85.6537   7
   4  -5  17 140.138 76.0821   4
  -4  -4  24 570.280 96.6685   2
  -4  -4  22 314.238 69.3083   2
  -4  -4  20 122.275 50.8235   2
  -4  -4  18 86.5286 38.2238   2
  -4  -4  16 1465.33 121.151   2
  -4  -4  14 664.044 40.3065   7
   4  -4 -14 652.944 102.166   2
  -4  -4  14 695.122 81.5203   2
  -4  -4  12 1489.37 68.9449   7
   4  -4 -12 1823.75 159.340   2
  -4  -4  12 1563.03 116.392   2
   4  -4 -10 3811.96 95.9268   3
   4  -4 -10 3672.51 99.8128   3
  -4  -4  10 3886.90 180.933   2
   4  -4 -10 4228.06 230.537   2
   4  -4  -8 9555.83 248.851   3
  -4  -4   8 10631.4 362.339   3
  -4  -4   8 10307.9 391.180   5
   4  -4  -8 11240.5 377.636   2
  -4  -4   8 10301.6 309.702   2
  -4  -4   6 4055.28 210.781   3
   4  -4  -6 3860.62 166.837   3
   4  -4  -6 4232.54 218.223   2
  -4  -4   6 4311.18 190.272   2
  -4  -4   6 4242.75 239.555   5
   4  -4  -4 10.5962 28.8025   2
  -4  -4   4 18.0715 27.7260   2
  -4  -4   4 40.8830 38.9124   3
   4  -4  -4 40.8843 24.5409   3
  -4  -4   4 71.6614 46.6400   5
  -4  -4   2 574.856 71.2510   2
   4  -4  -2 519.743 74.2044   2
  -4  -4   2 529.439 74.5020   3
  -4  -4   2 521.488 86.2245   5
   4  -4   0 2860.13 178.466   3
  -4  -4   0 3382.53 177.703   3
   4  -4   0 3547.64 197.332   2
  -4  -4   0 3321.74 180.621   2
  -4  -4   0 3118.79 208.308   5
  -4  -4  -2 353.545 66.8845   2
   4  -4   2 298.309 56.8191   2
   4  -4   2 265.678 57.2472   3
  -4  -4  -2 338.312 57.2794   3
  -4  -4  -2 373.068 75.8090   5
   4  -4   4 9540.75 369.924   3
  -4  -4  -4 9024.01 303.326   3
  -4  -4  -4 9458.18 379.127   5
  -4  -4  -4 9787.67 347.239   2
   4  -4   4 9980.05 353.332   2
  -4  -4  -6 990.245 95.2111   3
   4  -4   6 1090.06 118.270   2
  -4  -4  -6 1091.37 126.721   5
  -4  -4  -8 5722.98 236.389   3
   4  -4   8 6109.25 290.580   2
  -4  -4  -8 5616.96 289.562   5
   4  -4   8 6036.72 307.820   4
  -4  -4 -10 4943.90 224.884   3
   4  -4  10 5616.76 285.145   2
  -4  -4 -10 4940.27 269.103   5
   4  -4  10 5198.25 297.519   4
  -4  -4 -12 1580.63 127.568   3
  -4  -4 -12 1378.14 140.666   5
   4  -4  12 1603.23 172.956   4
  -4  -4 -14 706.943 89.8228   3
  -4  -4 -14 610.328 105.831   7
  -4  -4 -14 709.666 100.221   5
   4  -4  14 773.411 128.286   4
  -4  -4 -16 146.355 44.1359   3
  -4  -4 -16 248.200 82.1066   7
   4  -4  16 234.577 77.3722   4
  -4  -4 -18 234.225 86.2394   7
   4  -4  18 196.570 79.1519   4
  -4  -4 -20 383.965 106.497   7
   4  -4  20 181.115 80.4218   4
  -4  -3  25 143.615 76.2734   4
  -4  -3  23-54.7342 49.2636   4
  -4  -3  21 118.195 61.9677   4
  -4  -3  19 26.5221 59.2813   4
  -4  -3  17 75.6671 48.9265   4
  -4  -3  15 3140.45 158.851   2
  -4  -3  15 3123.08 130.198   7
  -4  -3  13 854.310 78.4051   2
   4  -3 -13 741.509 93.9577   2
  -4  -3  13 733.964 57.8637   7
  -4  -3  11 433.908 53.1959   2
   4  -3 -11 557.190 79.3090   2
  -4  -3  11 589.208 93.9136   3
  -4  -3  11 449.813 72.3541   5
   4  -3  -9 17670.4 277.886   3
   4  -3  -9 19838.5 477.094   2
  -4  -3   9 18942.7 396.462   2
  -4  -3   9 17944.3 487.799   5
  -4  -3   9 20055.2 539.131   3
  -4  -3   7 1277.13 104.390   3
   4  -3  -7 1001.70 61.6142   3
  -4  -3   7 1024.60 105.279   5
   4  -3  -7 1172.57 101.151   2
  -4  -3   7 1092.46 79.3170   2
   4  -3  -5 1219.21 81.2515   3
  -4  -3   5 1445.87 110.538   3
  -4  -3   5 1312.89 117.573   5
  -4  -3   5 1325.05 87.0418   2
   4  -3  -5 1430.33 108.855   2
   4  -3  -3 3675.76 173.286   2
  -4  -3   3 3642.72 151.983   2
   4  -3  -3 3625.17 157.683   3
  -4  -3   3 3785.38 173.766   3
   4  -3  -1 761.737 78.8200   2
  -4  -3   1 739.861 70.5698   2
   4  -3  -1 779.417 79.4722   3
  -4  -3   1 709.088 73.5776   3
  -4  -3  -1 3041.92 150.951   2
   4  -3   1 2927.49 157.397   2
  -4  -3  -1 2840.25 142.816   3
  -4  -3  -3 5590.15 206.878   3
   4  -3   3 6113.56 238.430   2
   4  -3   3 5908.00 238.923   4
   4  -3   5 15036.4 458.925   3
  -4  -3  -5 15860.7 389.722   3
   4  -3   5 16508.6 439.842   2
  -4  -3  -5 15102.5 456.783   5
   4  -3   5 15881.7 446.305   4
   4  -3   7 32866.2 775.213   3
  -4  -3  -7 34623.2 669.248   3
  -4  -3  -7 32244.8 748.934   5
   4  -3   7 32925.0 756.136   4
  -4  -3  -9 4177.55 190.452   3
  -4  -3  -9 3939.61 220.009   5
   4  -3   9 4257.37 242.952   4
  -4  -3 -11 755.684 86.9188   3
  -4  -3 -11 623.745 86.5568   5
   4  -3  11 626.998 102.712   4
  -4  -3 -13 312.524 59.6892   3
  -4  -3 -13 257.128 57.2212   5
   4  -3  13 250.552 74.7340   4
  -4  -3 -15 820.925 96.0521   3
  -4  -3 -15 790.669 95.3517   5
  -4  -3 -17 889.100 102.619   3
  -4  -3 -17 1134.51 151.228   7
   4  -3  17 948.901 148.534   4
  -4  -3 -19 468.538 77.0444   3
  -4  -3 -19 505.336 104.896   7
   4  -3  19 597.807 125.701   4
  -4  -3 -21 110.563 74.9758   7
   4  -3  21 287.272 101.236   4
   4  -2 -28 104.045 61.4699   1
  -4  -2  28 127.000 72.4531   4
   4  -2 -26 123.594 66.7201   1
  -4  -2  26 139.475 65.9354   4
   4  -2 -24 431.805 97.1637   1
  -4  -2  24 471.143 105.746   4
   4  -2 -22-50.7155 56.7440   1
  -4  -2  22 36.1980 40.3061   4
   4  -2 -20 209.334 66.5495   1
  -4  -2  20 156.440 67.3601   4
   4  -2 -18 1285.17 137.191   1
  -4  -2  18 1171.82 134.379   4
   4  -2 -16 824.383 106.597   1
  -4  -2  16 817.378 75.7565   7
  -4  -2  16 916.703 111.777   3
  -4  -2  16 985.143 117.416   4
   4  -2 -14 4540.93 236.990   1
  -4  -2  14 4057.57 167.364   7
  -4  -2  14 4767.37 245.473   3
  -4  -2  14 4493.12 229.561   4
   4  -2 -12 4405.47 221.665   1
  -4  -2  12 3825.90 178.443   5
  -4  -2  12 4174.99 156.752   7
  -4  -2  12 4520.64 227.891   3
  -4  -2  12 3936.77 201.306   4
  -4  -2  10 10596.7 251.664   2
   4  -2 -10 11459.2 363.265   1
   4  -2 -10 11343.6 322.537   2
  -4  -2  10 10333.0 313.038   5
  -4  -2  10 11948.5 370.733   3
  -4  -2   8 27198.5 549.684   3
   4  -2  -8 26270.4 390.303   3
  -4  -2   8 26368.9 567.170   5
   4  -2  -8 26651.9 601.426   1
   4  -2  -8 28531.0 547.004   2
  -4  -2   8 26396.6 458.852   2
   4  -2  -6 20299.3 357.178   3
  -4  -2   6 20901.7 453.304   3
  -4  -2   6 20753.2 482.202   5
   4  -2  -6 22138.0 446.326   2
  -4  -2   6 20693.4 371.825   2
   4  -2  -4 41546.3 687.802   3
  -4  -2   4 42547.8 749.067   3
  -4  -2   4 42104.4 799.688   5
   4  -2  -4 43363.2 734.576   2
  -4  -2   4 42331.5 672.225   2
   4  -2  -2 1782.45 100.818   2
  -4  -2   2 1800.95 85.9601   2
  -4  -2   2 1679.20 100.704   3
   4  -2  -2 1704.53 96.5431   3
   4  -2   0 21813.4 446.601   2
  -4  -2   0 20778.4 415.677   2
  -4  -2   0 21273.9 438.572   3
   4  -2   0 19955.5 447.888   3
   4  -2   0 21234.8 426.616   4
   4  -2   2 6739.76 240.464   3
  -4  -2  -2 7011.06 217.231   3
  -4  -2  -2 6676.45 255.021   5
   4  -2   2 7208.63 229.500   4
  -4  -2  -4 7152.26 224.971   3
  -4  -2  -4 6853.92 262.273   5
   4  -2   4 7854.25 261.005   4
  -4  -2  -6 2327.43 128.707   3
  -4  -2  -6 2032.75 138.947   5
   4  -2   6 2226.93 149.126   4
  -4  -2  -8 440.369 60.3133   3
   4  -2   8 539.767 85.9125   4
   4  -2  10 4031.58 227.737   3
  -4  -2 -10 4309.87 199.095   3
   4  -2  10 4150.71 231.095   4
  -4  -2 -12 804.321 91.8056   3
   4  -2  12 747.690 106.458   4
  -4  -2 -14 547.526 81.2376   3
   4  -2  14 454.848 95.1278   4
  -4  -2 -16 473.330 78.0692   3
   4  -2  16 476.098 93.2213   4
  -4  -2 -18 403.582 78.7932   3
  -4  -2 -18 448.703 97.0524   7
   4  -2  18 458.749 108.248   4
  -4  -2 -20 1405.67 142.457   3
  -4  -2 -20 1954.12 195.443   7
   4  -2  20 1604.52 194.587   4
  -4  -2 -22 1635.49 156.812   3
  -4  -2 -22 1655.60 190.330   7
   4  -2  22 1727.98 214.418   4
  -4  -2 -24-59.5924 66.9085   7
   4  -1 -29 33.3632 41.2469   1
  -4  -1  29 177.004 86.1328   4
   4  -1 -27 415.124 99.6966   1
  -4  -1  27 505.870 113.265   4
   4  -1 -25 247.636 79.4373   1
  -4  -1  25 399.617 104.129   4
   4  -1 -23 39.2148 43.2009   1
  -4  -1  23 77.5173 56.7424   4
   4  -1 -21 593.812 99.6732   1
  -4  -1  21 774.198 106.379   3
  -4  -1  21 924.242 125.402   4
  -4  -1  19 3092.81 198.062   3
   4  -1 -19 3021.97 208.461   1
   4  -1 -19 3063.41 203.126   6
   4  -1 -19 2954.07 190.683   4
  -4  -1  19 2791.26 202.350   4
  -4  -1  17 781.289 94.2771   3
   4  -1 -17 966.383 116.963   1
  -4  -1  17 1017.42 96.1933   7
   4  -1 -17 847.854 103.817   6
  -4  -1  17 993.871 109.691   4
   4  -1 -17 877.335 98.3831   4
   4  -1 -15 2429.32 165.512   1
  -4  -1  15 2387.87 138.683   7
   4  -1 -15 2443.36 163.815   6
  -4  -1  15 2449.07 163.287   4
  -4  -1  15 2320.70 154.890   3
   4  -1 -13 3349.23 186.531   1
  -4  -1  13 3457.73 156.416   7
   4  -1 -13 3175.27 179.105   6
  -4  -1  13 3249.06 128.635   5
  -4  -1  13 3543.77 182.168   4
   4  -1 -13 3272.83 152.187   4
  -4  -1  13 3537.88 181.407   3
   4  -1 -11 100166. 1593.33   1
  -4  -1  11 98923.5 1506.01   7
  -4  -1  11 97335.8 1470.14   5
   4  -1 -11 97884.9 1588.15   6
  -4  -1  11 103151. 1579.77   3
   4  -1 -11 94582.7 1473.90   4
  -4  -1  11 97961.6 1546.59   4
  -4  -1   9 120494. 1750.09   3
   4  -1  -9 118738. 1733.44   2
   4  -1  -9 120716. 1831.23   1
  -4  -1   9 115703. 1742.42   5
   4  -1  -9 115604. 1829.16   6
   4  -1  -9 117446. 1693.91   4
  -4  -1   9 118046. 1774.71   4
  -4  -1   7 8872.37 239.351   3
   4  -1  -7 9132.39 180.760   3
  -4  -1   7 8971.02 248.254   5
   4  -1  -7 9338.98 276.953   1
   4  -1  -7 9727.06 227.192   2
   4  -1  -5 32840.8 529.311   3
  -4  -1   5 33975.1 588.171   3
  -4  -1   5 33182.2 616.527   5
  -4  -1   5 33456.0 601.478   6
   4  -1  -5 34197.3 626.407   1
   4  -1  -5 34582.0 557.246   2
  -4  -1   3 35745.7 602.611   3
   4  -1  -3 34322.2 571.038   3
   4  -1  -3 34995.1 571.667   2
   4  -1  -3 35465.0 624.842   1
  -4  -1   3 35199.4 597.651   6
  -4  -1   3 35288.0 647.508   5
   4  -1  -1 51079.8 798.899   2
  -4  -1   1 51303.7 822.314   3
   4  -1  -1 50476.4 815.056   3
   4  -1  -1 50957.4 764.641   4
  -4  -1  -1 6460.87 190.270   3
   4  -1   1 6181.95 193.724   3
   4  -1   1 6018.95 175.687   4
  -4  -1  -3 45372.2 756.261   3
   4  -1   3 45208.1 766.065   4
  -4  -1  -5 19933.0 426.133   3
  -4  -1  -5 18576.8 444.411   5
   4  -1   5 20009.6 452.580   4
  -4  -1  -7 49246.9 876.821   3
   4  -1   7 50404.7 917.572   4
  -4  -1  -9 12236.0 350.670   3
   4  -1   9 11557.9 366.026   3
  -4  -1  -9 11141.5 333.440   5
   4  -1   9 11787.5 378.791   4
  -4  -1 -11 1178.41 110.921   3
   4  -1  11 1163.86 113.803   3
  -4  -1 -11 1024.77 94.1951   5
  -4  -1 -11 1080.24 111.076   4
   4  -1  11 848.498 106.692   4
   4  -1  13 208.472 54.1105   3
  -4  -1 -13 199.813 55.9172   3
  -4  -1 -13 98.0356 33.0827   5
   4  -1  13 46.0815 44.4039   4
  -4  -1 -15 643.005 91.0382   3
   4  -1  15 536.741 98.6962   4
  -4  -1 -17 2803.30 200.286   3
   4  -1  17 2465.97 220.258   4
  -4  -1 -19 1307.47 144.601   3
  -4  -1 -19 1513.05 160.921   7
   4  -1  19 1640.83 190.303   4
  -4  -1 -21 262.596 74.5314   3
  -4  -1 -21 384.090 89.4909   7
   4  -1  21 258.625 98.1222   4
  -4  -1 -23 109.906 52.4203   3
  -4  -1 -23 117.753 65.3793   7
   4  -1  23 159.660 78.9075   4
  -4  -1 -25 60.0676 59.9776   7
   4   0 -30-15.5218 42.4474   1
  -4   0  30-159.393 78.4223   4
   4   0 -28 34.0418 48.3811   1
  -4   0  28-58.2995 59.8138   4
   4   0 -26 29.3044 41.4881   1
  -4   0  26-72.2593 59.0861   4
   4   0 -24 140.909 60.8894   1
  -4   0  24 63.0715 49.0139   4
   4   0 -22 1052.48 133.967   1
  -4   0  22 976.097 104.573   3
  -4   0  22 885.859 122.491   4
   4   0 -20 1832.77 166.061   1
  -4   0  20 934.528 97.6128   3
   4   0 -20 917.335 114.694   4
  -4   0  20 1480.59 153.175   4
  -4   0  18 82.5176 26.7656   3
   4   0 -18 153.263 54.6309   1
   4   0 -18 161.005 47.1311   6
  -4   0  18 57.7448 30.0250   7
  -4   0  18 197.027 56.8747   6
  -4   0  18 127.386 55.0507   4
   4   0 -18 135.282 49.4130   4
  -4   0  16 1443.59 107.536   3
   4   0 -16 1838.67 143.764   1
  -4   0  16 1663.22 127.031   7
   4   0 -16 1602.31 131.258   6
  -4   0  16 1695.84 129.469   6
  -4   0  16 1434.66 124.053   4
   4   0 -14 1915.69 136.268   1
  -4   0  14 2128.71 138.152   7
   4   0 -14 2037.27 142.075   6
  -4   0  14 1936.47 132.153   6
  -4   0  14 1951.07 117.846   3
  -4   0  14 2071.67 133.955   4
   4   0 -14 1956.95 127.507   4
  -4   0  12 11762.9 274.065   3
   4   0 -12 12211.5 353.015   1
   4   0 -12 12075.8 354.163   6
  -4   0  12 11696.6 220.430   5
  -4   0  12 12071.5 341.581   6
  -4   0  12 11723.5 329.990   7
  -4   0  12 12210.7 322.225   4
  -4   0  12 11958.2 304.292   3
   4   0 -12 11280.0 310.315   4
  -4   0  10 667.077 52.9339   3
  -4   0  10 729.393 71.7133   1
   4   0 -10 642.642 70.1268   1
  -4   0  10 640.445 46.0742   5
  -4   0  10 666.102 68.9369   7
  -4   0  10 608.462 68.2926   6
   4   0 -10 713.436 76.9578   6
  -4   0  10 613.790 59.3546   4
   4   0 -10 656.314 60.6336   4
  -4   0   8 57739.7 860.914   3
  -4   0   8 55359.4 824.502   2
   4   0  -8 55857.7 942.794   1
   4   0  -8 56087.9 949.564   6
  -4   0   8 54531.4 860.283   5
  -4   0   8 56616.5 862.277   4
   4   0  -8 55135.1 863.377   4
   4   0  -6 42388.2 672.080   3
  -4   0   6 43159.3 672.284   3
   4   0  -6 43583.0 734.295   1
  -4   0   6 42221.1 614.278   2
   4   0  -6 43468.2 743.841   6
  -4   0   6 43403.2 697.440   5
  -4   0   6 41931.2 642.409   4
   4   0  -6 43264.6 645.455   4
  -4   0   4 1306.81 69.1829   3
   4   0  -4 1156.98 63.2300   3
   4   0  -4 1243.79 75.7282   1
   4   0  -4 1285.85 39.8132   2
  -4   0   4 1230.45 72.6991   1
   4   0  -4 1251.79 78.3579   6
  -4   0   4 1133.45 73.1028   5
   4   0  -2 34708.0 591.456   3
  -4   0   2 36669.1 598.604   3
   4   0  -2 37154.1 590.871   1
  -4   0   2 35856.4 583.213   1
   4   0  -2 35932.5 608.400   6
  -4   0   2 36031.8 600.520   6
   4   0  -2 37153.9 545.643   4
  -4   0   0 163549. 2276.86   3
   4   0   0 165072. 2214.04   1
  -4   0   0 157657. 2204.39   1
  -4   0   0 158681. 2234.63   6
   4   0   0 158533. 2233.61   4
  -4   0   0 157756. 2229.84   4
   4   0   2 2276.21 63.0123   1
  -4   0  -2 2284.11 60.1100   1
  -4   0  -2 2279.10 111.039   3
  -4   0  -2 2323.99 104.344   4
   4   0   2 2355.98 105.188   4
   4   0   4 3662.40 149.307   3
  -4   0  -4 3729.44 159.087   3
  -4   0  -4 3754.61 152.654   4
   4   0   4 3872.59 157.859   4
   4   0   6 866.436 76.0045   3
  -4   0  -6 953.526 88.1200   3
  -4   0  -6 784.038 76.9521   4
   4   0   6 918.249 82.8328   4
   4   0   8 936.107 86.0007   3
  -4   0  -8 906.813 91.5969   3
   4   0   8 930.949 95.2129   4
   4   0  10 6698.55 251.523   3
  -4   0 -10 6930.85 273.966   3
  -4   0 -10 6179.69 133.432   1
  -4   0 -10 5846.75 153.606   6
   4   0  10 6387.19 272.135   4
  -4   0 -12 772.195 98.2030   3
   4   0  12 654.250 82.6865   3
  -4   0 -12 626.796 43.1503   1
  -4   0 -12 552.464 45.5556   6
  -4   0 -12 684.782 95.9969   4
   4   0  12 699.365 96.8698   4
   4   0  14 200.683 51.1431   3
  -4   0 -14 205.546 59.2643   3
  -4   0 -14 131.945 25.3310   1
  -4   0 -14 155.510 30.8801   6
   4   0  14 154.649 68.2651   4
   4   0  16 143.040 49.6515   3
  -4   0 -16 68.2657 43.2349   3
  -4   0 -16 136.008 27.6946   1
  -4   0 -16 111.977 29.0085   6
   4   0  16 117.530 53.5098   4
  -4   0 -18 181.342 67.2092   3
  -4   0 -18 138.670 30.8705   1
  -4   0 -18 200.578 63.0158   7
  -4   0 -18 169.104 34.0229   6
   4   0  18 289.325 93.7164   4
  -4   0 -20 1525.72 170.031   3
  -4   0 -20 1574.96 158.145   7
   4   0  20 1234.12 162.117   4
  -4   0 -22 99.5837 58.9683   3
  -4   0 -22 113.098 57.9320   7
   4   0  22-51.3239 81.1680   4
  -4   0 -24-33.4303 45.0247   3
  -4   0 -24-28.8286 44.0068   7
   4   0  24 5.97680 52.8722   4
  -4   0 -26-10.7248 31.8376   7
   4   1 -29 53.8809 46.4149   1
  -4   1  29 61.0076 58.7918   4
   4   1 -27 407.083 96.4210   1
  -4   1  27 384.411 100.949   4
   4   1 -25 236.812 72.3183   1
  -4   1  25 142.727 73.8810   4
  -4   1  23 83.6971 28.6949   3
   4   1 -23 19.1893 44.3386   1
  -4   1  23 139.738 57.2471   6
  -4   1  23 77.7100 56.5104   4
  -4   1  21 722.715 63.2785   3
  -4   1  21 711.929 71.2574   3
   4   1 -21 698.953 104.633   1
  -4   1  21 918.611 110.379   6
  -4   1  21 754.881 109.664   4
  -4   1  19 2823.46 134.205   3
  -4   1  19 2973.90 121.065   3
  -4   1  19 2959.72 184.966   2
   4   1 -19 3345.29 210.033   1
   4   1 -19 2780.42 103.683   5
  -4   1  19 2924.68 186.974   6
  -4   1  19 2957.95 194.065   4
  -4   1  17 920.181 69.2721   3
  -4   1  17 935.429 61.8599   3
  -4   1  17 1039.32 102.659   2
   4   1 -17 1152.06 118.677   1
  -4   1  17 989.522 106.394   1
  -4   1  17 911.690 105.361   7
   4   1 -17 949.586 106.035   6
  -4   1  17 1065.68 107.300   6
   4   1 -17 939.279 67.2726   5
  -4   1  17 1057.77 107.984   4
   4   1 -17 1159.20 120.509   4
  -4   1  15 2275.36 101.168   3
  -4   1  15 2443.53 94.8428   3
  -4   1  15 2325.37 140.730   2
   4   1 -15 2404.21 160.295   1
  -4   1  15 2566.11 161.541   1
   4   1 -15 2489.48 161.907   6
  -4   1  15 2491.81 152.524   6
   4   1 -15 2111.47 109.086   5
  -4   1  15 2404.99 160.146   7
  -4   1  15 2336.55 147.755   4
   4   1 -15 2363.48 160.205   4
  -4   1  13 3276.03 102.807   3
  -4   1  13 3114.73 111.735   3
  -4   1  13 3361.81 153.991   2
  -4   1  13 3216.00 174.177   1
   4   1 -13 3316.14 179.317   1
   4   1 -13 3464.61 181.805   6
  -4   1  13 3264.01 172.387   6
   4   1 -13 3343.88 138.183   5
  -4   1  13 3227.75 176.739   7
  -4   1  13 3440.73 160.085   4
  -4   1  11 99810.1 1385.75   3
   4   1 -11 103225. 1581.92   1
  -4   1  11 97522.6 1494.92   2
  -4   1  11 95751.1 1566.40   1
   4   1 -11 99654.1 1581.26   6
  -4   1  11 98252.5 1566.78   6
   4   1 -11 98627.0 1497.33   5
  -4   1  11 101963. 1587.40   7
   4   1 -11 97724.2 1557.11   4
  -4   1  11 95018.9 1407.29   3
  -4   1  11 100493. 1495.23   4
  -4   1   9 119124. 1645.09   3
  -4   1   9 114338. 1722.99   2
  -4   1   9 120759. 1816.55   7
  -4   1   9 122675. 1817.15   6
   4   1  -9 115842. 1812.33   6
   4   1  -9 120910. 1771.19   5
   4   1  -9 115914. 1783.84   4
  -4   1   9 119242. 1705.65   4
  -4   1   7 8905.16 181.962   3
  -4   1   7 8811.24 214.532   2
  -4   1   7 9166.36 260.321   7
   4   1  -7 9116.49 263.503   6
   4   1  -7 9258.54 257.086   5
   4   1  -7 9226.99 247.949   4
  -4   1   7 9178.91 185.440   4
  -4   1   5 32609.7 535.088   3
   4   1  -5 33679.4 581.096   3
  -4   1   5 33836.3 552.287   2
   4   1  -5 34453.0 611.871   6
   4   1  -5 34741.1 627.375   5
  -4   1   3 36460.6 586.549   3
  -4   1   3 34801.4 577.174   2
   4   1  -3 35355.6 521.242   2
  -4   1   3 33876.3 620.347   1
   4   1  -3 36008.9 605.878   6
   4   1  -3 36586.8 654.837   5
  -4   1   3 35461.0 516.022   4
  -4   1   1 52087.5 823.032   3
  -4   1   1 49710.5 816.913   1
   4   1  -1 50671.1 763.446   2
   4   1  -1 50977.4 865.127   5
   4   1  -1 49248.0 782.317   6
  -4   1   1 51308.7 760.156   4
  -4   1  -1 5868.16 197.058   3
   4   1   1 6263.10 184.978   3
  -4   1  -1 6001.51 173.677   1
   4   1   1 6281.72 211.999   5
   4   1   1 6201.06 141.785   6
  -4   1  -1 5974.51 171.369   4
  -4   1  -3 43985.1 789.366   3
   4   1   3 42920.4 738.598   3
   4   1   3 43497.1 623.558   6
   4   1   3 45136.4 792.676   5
   4   1   3 44285.2 769.829   4
  -4   1  -3 42940.5 747.546   4
   4   1   5 19336.9 319.742   1
  -4   1  -5 19683.6 466.744   3
   4   1   5 19135.0 409.933   3
  -4   1  -5 19287.1 439.944   4
   4   1   5 19437.7 448.536   4
   4   1   7 47295.2 693.645   1
  -4   1  -7 49989.5 922.174   3
   4   1   7 48695.8 835.492   3
   4   1   7 48144.1 901.741   4
  -4   1  -7 48402.1 898.342   4
   4   1   9 11079.0 207.023   1
  -4   1  -9 12497.0 390.882   3
   4   1   9 10895.9 314.912   3
  -4   1  -9 11940.4 374.062   4
   4   1   9 11716.7 370.769   4
   4   1  11 1027.40 93.0626   3
  -4   1 -11 1116.58 122.798   3
   4   1  11 988.838 112.912   4
  -4   1 -11 1025.15 109.871   4
  -4   1 -13 186.351 33.1271   1
  -4   1 -13 142.238 50.6243   3
   4   1  13 193.728 46.7867   3
   4   1  13 197.527 58.5274   4
   4   1  15 570.373 78.2050   3
  -4   1 -15 548.700 100.383   3
  -4   1 -15 518.876 54.7814   1
  -4   1 -15 457.799 57.4704   6
   4   1  15 621.881 105.811   4
   4   1  17 2418.60 166.861   3
  -4   1 -17 2949.55 225.677   3
  -4   1 -17 2665.29 130.198   1
  -4   1 -17 2184.12 133.748   6
  -4   1 -17 2618.24 172.372   7
   4   1  17 2591.82 213.527   4
  -4   1 -19 1495.07 102.369   1
  -4   1 -19 1613.70 144.788   7
  -4   1 -19 1199.09 104.334   6
   4   1  19 1772.32 188.750   4
  -4   1 -19 1662.23 180.946   3
  -4   1 -21 329.313 96.5684   3
  -4   1 -21 215.985 65.2705   7
   4   1  21 349.120 103.436   4
  -4   1 -23 211.303 90.3962   3
  -4   1 -23 154.970 57.1424   7
   4   1  23 70.8298 54.5416   4
  -4   1 -25 121.393 67.3446   3
  -4   1 -25 73.9163 49.7942   7
   4   2 -28 104.441 60.9454   1
  -4   2  28 233.011 85.8802   4
   4   2 -26 174.400 70.6917   1
  -4   2  26 193.548 60.3274   6
  -4   2  26 102.725 62.4389   4
   4   2 -24 415.358 92.4878   1
  -4   2  24 591.107 96.2552   6
  -4   2  24 539.324 105.565   4
   4   2 -22-24.8510 38.2691   1
   4   2 -22-20.3790 27.1104   5
  -4   2  22-8.63976 37.5515   6
  -4   2  22 58.7114 56.7699   4
   4   2 -20 93.5246 49.1618   1
  -4   2  20 125.312 43.2236   6
   4   2 -20 177.316 40.9136   5
  -4   2  20 156.864 57.0467   4
   4   2 -18 1313.95 130.802   1
   4   2 -18 1178.09 100.659   5
  -4   2  18 1347.67 124.101   6
  -4   2  18 1311.89 127.259   4
   4   2 -16 884.868 105.382   1
  -4   2  16 1005.31 106.527   1
  -4   2  16 936.498 100.511   2
   4   2 -16 909.004 91.4491   5
  -4   2  16 900.659 98.8016   6
   4   2 -16 812.655 107.530   4
  -4   2  16 995.908 100.063   4
  -4   2  14 4326.86 202.996   2
  -4   2  14 4672.08 225.852   1
  -4   2  14 4537.63 232.011   7
   4   2 -14 4576.54 207.979   5
  -4   2  14 4204.06 132.878   5
  -4   2  14 4528.89 213.745   6
   4   2 -14 4830.53 233.915   6
   4   2 -14 4502.30 235.404   4
  -4   2  14 4291.38 193.398   4
  -4   2  12 4160.94 211.671   1
  -4   2  12 3905.60 180.123   2
  -4   2  12 3920.97 203.386   7
   4   2 -12 4021.26 194.963   5
  -4   2  12 4078.19 197.622   6
  -4   2  12 4239.65 143.633   5
   4   2 -12 4034.11 204.243   6
   4   2 -12 3989.06 210.575   4
  -4   2  12 4265.11 175.732   4
  -4   2  10 11293.6 311.985   2
  -4   2  10 11745.5 365.876   1
  -4   2  10 11449.7 350.558   7
  -4   2  10 11391.5 348.535   6
   4   2 -10 11294.9 345.478   6
  -4   2  10 11464.5 279.398   5
   4   2 -10 11945.7 351.621   5
  -4   2  10 11277.3 285.678   4
  -4   2   8 26036.3 527.672   2
   4   2  -8 27628.6 598.129   5
  -4   2   8 28186.1 586.953   7
  -4   2   8 27961.8 601.475   6
   4   2  -8 27956.9 582.953   6
  -4   2   8 26947.6 407.529   3
  -4   2   8 27055.9 493.037   4
   4   2  -8 26911.2 586.118   4
  -4   2   6 20998.4 376.240   3
  -4   2   6 20569.6 436.132   2
   4   2  -6 21736.6 506.331   5
  -4   2   6 22155.3 467.596   7
   4   2  -6 21339.7 468.374   6
   4   2  -6 20447.4 473.794   4
  -4   2   4 41768.5 693.620   3
   4   2  -4 40800.8 662.436   2
  -4   2   4 41907.3 725.070   2
  -4   2   4 41802.1 733.876   7
  -4   2   2 1826.97 101.197   3
   4   2  -2 1601.73 97.1855   3
   4   2  -2 1696.91 83.2789   2
  -4   2   2 1760.24 115.251   1
  -4   2   2 1880.06 103.462   2
   4   2  -2 1742.29 124.464   5
  -4   2   2 1813.66 90.6010   4
   4   2   0 20834.3 435.774   3
  -4   2   0 20794.6 456.905   3
   4   2   0 20806.1 411.291   2
   4   2   0 21196.8 501.280   5
  -4   2   0 20423.5 422.848   4
  -4   2  -2 7018.15 247.842   3
   4   2   2 7044.31 218.096   3
   4   2   2 6992.01 215.408   2
   4   2   2 7065.93 260.836   5
  -4   2  -2 6771.84 223.613   4
  -4   2  -4 7594.79 277.189   3
   4   2   4 7138.97 222.445   3
   4   2   4 7415.61 244.489   2
   4   2   4 7319.66 265.786   5
  -4   2  -4 6849.91 248.209   4
   4   2   6 2305.77 123.445   3
  -4   2  -6 2413.07 162.488   3
   4   2   6 2215.30 141.592   5
   4   2   6 2291.88 149.802   4
  -4   2  -6 2240.78 146.883   4
   4   2   8 461.894 56.8265   3
  -4   2  -8 322.986 68.5524   3
   4   2   8 299.254 40.2111   1
   4   2   8 410.225 65.6932   2
   4   2   8 363.186 60.6362   5
  -4   2  -8 501.147 73.2939   4
   4   2   8 473.238 74.7389   4
   4   2  10 3722.67 205.278   2
   4   2  10 3518.60 136.942   1
  -4   2 -10 3754.64 226.874   3
   4   2  10 3926.18 173.162   3
   4   2  10 3693.19 213.061   4
  -4   2 -10 4130.53 227.265   4
   4   2  12 617.341 55.5983   1
   4   2  12 615.733 70.7099   3
  -4   2 -12 471.497 88.8067   3
   4   2  12 503.516 86.0638   4
   4   2  14 425.600 47.8239   1
  -4   2 -14 355.332 85.9724   3
   4   2  14 400.623 62.1318   3
   4   2  14 481.032 89.1386   4
   4   2  16 453.597 52.4511   1
   4   2  16 393.678 64.0845   3
  -4   2 -16 393.257 88.9437   3
   4   2  16 409.710 88.6682   4
   4   2  18 422.405 69.1195   3
  -4   2 -18 510.850 109.831   3
  -4   2 -18 495.326 71.3209   1
  -4   2 -18 436.379 67.9446   7
  -4   2 -18 479.439 73.6576   6
   4   2  18 458.070 100.202   4
  -4   2 -20 1184.91 106.329   1
  -4   2 -20 1404.48 126.265   7
  -4   2 -20 1663.06 199.437   3
   4   2  20 1710.02 194.891   4
  -4   2 -22 1637.95 204.912   3
   4   2  22 1919.96 217.147   4
  -4   2 -24 121.865 63.9811   3
   4   3 -27 64.4653 57.8112   1
  -4   3  27-2.28843 44.5673   4
   4   3 -25 172.053 69.8505   1
  -4   3  25 137.197 51.6893   6
   4   3 -23 159.360 60.3612   1
  -4   3  23 61.7685 40.8589   6
  -4   3  23 114.136 57.4042   4
   4   3 -21 182.824 62.7344   1
  -4   3  21 199.718 59.5722   6
   4   3 -21 41.8158 34.2263   5
  -4   3  21 99.5580 55.4729   4
  -4   3  19 181.987 57.8240   6
  -4   3  19 115.369 48.3064   4
   4   3 -19 143.152 50.2228   5
  -4   3  17 154.270 51.0621   6
   4   3 -17 89.9862 49.0680   5
  -4   3  17 96.1393 29.5576   5
  -4   3  17 103.311 43.6442   4
  -4   3  15 3149.33 151.668   5
  -4   3  15 3303.15 202.939   6
   4   3 -15 3127.97 202.591   5
  -4   3  15 3354.33 188.701   4
  -4   3  13 789.834 90.9734   2
  -4   3  13 841.674 106.491   1
  -4   3  13 739.311 75.9039   5
  -4   3  13 702.046 94.0438   6
   4   3 -13 787.015 110.738   4
  -4   3  13 789.695 84.6199   4
   4   3 -13 812.654 105.290   5
  -4   3  11 455.657 76.9051   1
  -4   3  11 531.016 70.5979   2
  -4   3  11 543.752 79.1999   7
  -4   3  11 578.478 86.7141   6
  -4   3  11 578.193 71.0172   4
   4   3 -11 487.417 80.2918   5
  -4   3  11 501.089 63.4019   5
   4   3 -11 551.924 87.5377   4
  -4   3   9 19667.8 539.412   1
  -4   3   9 18601.6 467.080   2
  -4   3   9 19274.6 465.240   5
  -4   3   9 19532.7 495.552   7
   4   3  -9 18982.2 533.476   5
   4   3  -9 18606.2 521.964   4
  -4   3   7 1197.89 98.2136   2
  -4   3   7 1067.00 96.8341   7
   4   3  -7 1125.26 118.321   5
  -4   3   7 1070.14 97.9771   5
   4   3  -7 1026.08 107.879   4
  -4   3   5 1344.65 104.054   2
   4   3  -5 1254.70 85.3129   2
   4   3  -5 1381.58 132.562   5
  -4   3   5 1455.59 104.448   7
  -4   3   5 1282.37 83.8779   3
   4   3  -3 3454.03 147.277   2
  -4   3   3 3741.16 175.338   2
  -4   3   3 3792.05 160.429   7
   4   3  -3 3556.14 207.537   5
  -4   3   3 3728.90 163.593   4
  -4   3   3 3698.64 163.323   3
   4   3  -1 650.740 63.7304   2
  -4   3   1 730.139 62.8276   7
   4   3  -1 666.914 90.2963   5
  -4   3   1 798.820 82.5492   3
  -4   3   1 777.608 75.7920   4
   4   3   1 2997.09 144.690   3
   4   3   1 2795.32 180.463   5
  -4   3  -1 2861.83 117.683   7
  -4   3  -1 2660.33 151.179   4
  -4   3  -1 2884.22 165.567   3
   4   3   3 5605.17 206.465   3
   4   3   3 5886.90 266.260   5
  -4   3  -3 5560.20 238.959   4
  -4   3  -3 5896.04 255.826   3
   4   3   5 15790.5 382.408   3
   4   3   5 15613.0 424.233   2
   4   3   5 15098.1 459.885   5
  -4   3  -5 15783.6 469.309   3
  -4   3  -5 15301.6 448.116   4
   4   3   7 32906.5 651.589   3
   4   3   7 33914.6 731.611   2
   4   3   7 33527.2 757.597   5
  -4   3  -7 35133.4 779.988   4
  -4   3  -7 34056.7 792.876   3
   4   3   9 3965.17 176.400   3
   4   3   9 4341.15 228.449   2
   4   3   9 4168.80 194.826   1
   4   3   9 4135.02 225.208   5
   4   3   9 4205.77 244.401   4
  -4   3  -9 4357.44 245.377   4
  -4   3  -9 4111.84 248.187   3
  -4   3 -11 608.724 103.343   3
   4   3  11 691.380 76.1063   3
   4   3  11 597.484 72.6120   1
   4   3  11 677.728 46.3662   6
   4   3  11 571.367 85.5450   5
   4   3  11 814.487 114.458   4
  -4   3 -13 254.568 73.2662   3
   4   3  13 315.089 51.1411   3
   4   3  13 331.014 53.7238   1
  -4   3 -13 325.254 38.2036   7
   4   3  13 322.248 25.4039   6
   4   3  13 277.264 75.4699   4
  -4   3 -15 1107.23 153.255   3
   4   3  15 822.209 84.1619   3
   4   3  15 887.878 83.8070   1
  -4   3 -15 911.596 68.0565   7
   4   3  15 1017.51 139.329   4
  -4   3 -17 1143.75 162.656   3
  -4   3 -17 883.529 74.2131   7
   4   3  17 974.135 141.464   4
  -4   3 -19 674.060 132.696   3
  -4   3 -19 683.141 112.188   5
   4   3  19 591.868 120.838   4
  -4   3 -21 196.174 87.2449   3
  -4   3 -21 192.867 66.2547   5
   4   3  21 249.335 85.8327   4
  -4   3 -23 4.03593 47.7011   3
   4   4 -26 23.4876 41.9643   1
   4   4 -24 640.090 123.980   1
  -4   4  24 531.165 96.5258   6
  -4   4  24 578.356 112.133   4
  -4   4  22 289.647 74.3245   6
  -4   4  22 281.254 79.8430   4
   4   4 -22 324.987 80.1074   5
  -4   4  20 154.921 57.5769   6
   4   4 -20 87.1444 52.9680   5
  -4   4  20 140.965 58.1926   4
  -4   4  18 53.7470 40.6012   6
  -4   4  18 105.865 34.6618   5
   4   4 -18 47.0537 43.4876   5
  -4   4  18 155.137 61.1396   4
  -4   4  16 1417.42 121.344   5
   4   4 -16 1680.29 170.439   5
  -4   4  16 1420.31 149.875   6
  -4   4  16 1521.15 140.160   4
  -4   4  14 732.677 110.990   6
  -4   4  14 719.593 92.0354   5
  -4   4  14 741.916 97.3261   4
   4   4 -14 730.078 117.356   5
   4   4 -12 1683.59 167.156   5
  -4   4  12 1601.87 134.671   5
  -4   4  12 1734.16 138.219   4
  -4   4  10 4073.35 220.032   5
   4   4 -10 4493.93 271.069   5
   4   4  -8 11166.4 432.934   5
  -4   4   8 10725.2 376.986   5
  -4   4   6 4213.05 214.264   2
  -4   4   6 4522.20 250.903   1
  -4   4   6 4196.29 203.358   7
   4   4  -6 4169.35 254.389   5
  -4   4   6 4448.19 236.837   5
   4   4  -6 4673.83 255.535   4
  -4   4   4-10.3695 29.2949   2
   4   4  -4 18.6829 17.3346   2
  -4   4   4 52.5439 30.4240   1
  -4   4   4 14.0297 20.3503   7
  -4   4   4 18.7580 30.0987   5
   4   4  -4 17.8275 46.0390   5
  -4   4   2 476.526 67.4010   3
  -4   4   2 535.273 78.0455   2
   4   4  -2 412.077 61.2974   2
  -4   4   2 471.041 57.5042   7
  -4   4   2 486.828 71.5886   4
  -4   4   2 484.242 83.9577   5
   4   4  -2 463.051 86.6445   5
   4   4   0 2935.81 165.752   2
  -4   4   0 2751.27 128.901   7
   4   4   0 3385.42 225.519   5
  -4   4   0 3265.39 212.631   5
  -4   4   0 3537.73 200.942   3
  -4   4   0 3120.41 186.824   4
  -4   4  -2 265.670 67.3650   3
   4   4   2 273.726 53.0808   2
  -4   4  -2 278.991 36.8519   7
  -4   4  -2 397.305 86.7716   5
  -4   4  -2 389.150 72.8259   4
   4   4   2 366.049 82.4542   5
   4   4   4 9285.36 331.584   2
  -4   4  -4 8887.78 202.194   7
   4   4   4 9461.28 388.134   5
  -4   4  -4 9424.56 364.273   4
  -4   4  -4 10217.9 387.313   3
  -4   4  -6 915.059 126.041   3
   4   4   6 856.222 119.985   5
  -4   4  -6 1033.85 125.047   4
   4   4   8 5334.69 216.649   3
  -4   4  -8 5956.04 309.389   5
   4   4   8 5533.20 298.760   5
  -4   4  -8 6078.53 323.697   3
   4   4  10 4800.27 204.544   3
   4   4  10 4820.34 251.223   1
  -4   4 -10 5363.88 297.792   5
   4   4  10 4945.73 278.299   5
   4   4  10 5369.21 304.112   4
  -4   4 -10 4923.61 301.998   3
   4   4  12 1351.29 106.272   3
   4   4  12 1363.56 129.238   1
  -4   4 -12 1471.68 159.999   5
   4   4  12 1406.09 148.035   5
   4   4  12 1483.05 94.9170   6
  -4   4 -12 1406.70 171.193   3
   4   4  12 1917.73 188.270   4
  -4   4 -14 726.349 130.027   3
   4   4  14 538.492 79.7477   1
   4   4  14 665.455 101.124   5
   4   4  14 585.506 112.321   4
  -4   4 -14 642.124 111.877   5
  -4   4 -16 331.206 100.634   3
  -4   4 -16 375.657 92.0720   5
   4   4  16 267.666 87.2533   4
  -4   4 -18 173.684 77.9985   3
  -4   4 -18 191.171 69.6694   5
   4   4  18 294.747 95.2651   4
  -4   4 -20 227.531 96.8658   3
  -4   4 -20 204.893 76.5546   5
   4   4  20 230.301 88.0711   4
  -4   5  21 61.0506 44.8184   6
   4   5 -21 97.8187 63.5094   5
  -4   5  21-10.6126 37.1341   4
  -4   5  19 80.6706 54.3777   6
   4   5 -19 46.1643 55.6851   5
  -4   5  19 44.6958 41.3821   4
  -4   5  17 305.018 81.8511   6
   4   5 -17 110.539 66.5274   5
  -4   5  17 263.012 72.7777   4
  -4   5  17 325.443 69.9010   5
  -4   5  15 280.449 77.3477   6
   4   5 -15 268.445 86.0456   5
  -4   5  15 261.096 71.4741   5
  -4   5  15 262.426 67.7249   4
   4   5 -13 1422.59 177.554   5
  -4   5  13 1262.05 139.158   5
  -4   5  13 1503.26 147.895   4
   4   5 -11 191.218 77.4898   5
  -4   5  11 218.121 63.0219   5
   4   5  -9 418.803 98.4359   5
  -4   5   9 473.454 89.7397   5
  -4   5   7 475.137 89.1979   5
   4   5  -7 509.234 109.786   5
   4   5  -5-15.4942 36.5289   2
   4   5  -5 63.1277 53.7150   5
  -4   5   5-32.8957 55.8833   5
   4   5  -3 481.356 77.8670   2
   4   5  -3 562.953 111.620   5
  -4   5   3 373.858 70.4944   4
  -4   5   3 489.455 93.9914   5
   4   5  -1 3512.95 258.415   5
  -4   5   1 3206.22 236.260   5
  -4   5   1 3213.70 212.437   4
  -4   5  -1 4100.64 272.432   5
   4   5   1 4117.06 278.350   5
   4   5   3 12062.3 494.446   5
  -4   5  -3 12577.2 496.457   5
  -4   5  -3 12345.9 463.852   3
  -4   5  -5 635.694 111.159   3
   4   5   5 849.208 134.920   5
  -4   5  -5 565.530 115.043   5
  -4   5  -7 370.308 94.2606   3
   4   5   7 220.327 73.8271   5
  -4   5  -7 268.199 72.4671   5
  -4   5  -9 426.827 106.868   3
   4   5   9 312.391 82.2091   5
  -4   5  -9 237.061 81.3787   5
  -4   5 -11 28.7310 54.3994   3
   4   5  11 125.620 68.0975   5
  -4   5 -11 48.3182 55.9196   5
   4   5  11 114.114 73.6920   4
  -4   5 -13 111.974 66.9890   3
   4   5  13 52.1525 36.3481   5
  -4   5 -13-24.6251 64.0264   5
   4   5  13-19.7292 49.3159   4
  -4   5 -15 137.998 85.0458   3
   4   5  15 100.770 52.9249   5
   4   5  15 151.250 80.5152   4
  -4   5 -15 131.462 67.5341   5
  -4   5 -17 185.878 93.5902   3
  -4   5 -17-12.1170 50.5113   5
   4   5  17 176.241 77.9669   4
  -4   5 -19-26.1746 49.9120   5
  -4   6  20 17.9505 43.7781   6
   4   6 -20 82.1922 65.6299   5
  -4   6  18 48.5528 58.9873   6
   4   6 -18-17.7438 55.0334   5
  -4   6  18 31.4589 42.4225   4
  -4   6  16 119.875 68.1885   6
   4   6 -16 24.2439 59.0738   5
  -4   6  16 4.72566 38.4691   4
   4   6 -14-70.2841 75.7148   5
  -4   6  14-32.7895 48.2267   4
  -4   6  14 13.0710 40.0107   5
   4   6 -12 18.5454 59.1807   5
  -4   6  12 30.1457 45.8431   5
  -4   6  10 118.045 65.4831   5
   4   6 -10-11.7062 47.0352   5
   4   6  -8 250.861 89.6861   5
  -4   6   8 318.713 86.8867   5
   4   6  -6 412.502 115.635   5
  -4   6   6 445.719 100.513   5
   4   6  -4 257.309 93.7261   5
  -4   6   4 216.873 88.1367   5
  -4   6   2 632.951 122.385   5
   4   6  -2 609.059 123.343   5
   4   6   0-24.8866 52.3650   5
  -4   6   0-43.4825 59.5041   5
   4   6   2-2.59092 60.1528   5
  -4   6  -2 106.461 63.3370   5
  -4   6  -4 206.717 78.8338   5
   4   6   4 140.213 70.2694   5
  -4   6  -6 991.497 155.747   5
   4   6   6 579.672 122.261   5
   4   6   8 935.311 148.200   5
  -4   6  -8 938.416 150.654   5
  -4   6 -10 1401.17 186.639   5
   4   6  10 1048.61 160.391   5
  -4   6 -12 209.676 86.6677   5
   4   6  12 84.2298 54.2295   4
   4   6  14 55.9196 49.5647   5
  -4   6 -14 69.7136 69.4872   5
   4   6  14-40.3214 49.8966   4
  -4   7  15 355.943 118.514   6
  -4   7  13 328.138 95.6250   5
   4   7 -11 180.516 88.5430   5
  -4   7  11 26.6457 49.3709   5
   4   7  -9-9.97942 80.8082   5
  -4   7   9-13.7037 54.2512   5
   4   7  -7-36.7763 59.0756   5
  -4   7   7-64.4000 60.2338   5
  -4   7   5 293.929 93.7709   5
   4   7  -5 373.336 112.404   5
   4   7  -3 410.676 118.881   5
  -4   7   3 97.5995 58.6182   5
  -4   7   1 182.963 79.1243   5
   4   7  -1 290.507 98.0203   5
  -4   7  -1 601.549 129.719   5
   4   7   1 544.614 136.050   5
   4   7   3 770.930 149.207   5
  -4   7  -3 698.799 141.106   5
   4   7   5 90.2728 70.1716   5
  -4   7  -5 231.740 102.247   5
   4   7   7 158.760 88.7295   5
   4   7   9 130.154 71.6054   5
   4   7  11-93.5465 67.4211   5
  -5  -8   5 41.6236 49.6162   2
  -5  -8   1 36.4154 34.7741   3
  -5  -8  -1 67.8310 48.4199   3
  -5  -7  12 160.918 63.6811   2
  -5  -7  10-35.3397 50.0791   3
  -5  -7  10-1.46891 33.7911   2
  -5  -7   8 4.28238 42.0166   3
   5  -7  -8 58.7308 46.9392   2
  -5  -7   8 55.8913 43.5829   2
  -5  -7   6 216.197 77.8669   3
   5  -7  -6 259.563 89.5605   2
  -5  -7   6 220.276 70.5182   2
  -5  -7   4 467.148 95.0441   3
  -5  -7   4 332.183 84.3604   2
   5  -7  -4 468.632 106.133   2
  -5  -7   2 196.840 70.3536   3
  -5  -7   2 252.908 76.7193   2
   5  -7  -2 296.601 85.1595   2
  -5  -7   0 332.256 79.3599   3
  -5  -7   0 332.171 72.0813   7
  -5  -7   0 318.023 82.8010   2
   5  -7   0 296.796 86.6261   2
  -5  -7  -2 421.940 86.2051   3
  -5  -7  -2 428.170 91.1770   7
  -5  -7  -2 396.255 90.5055   2
   5  -7   2 486.861 112.317   2
  -5  -7  -4 118.890 50.7468   3
  -5  -7  -4 100.097 58.2334   7
   5  -7   4 158.171 65.1127   2
  -5  -7  -6 11.9876 31.1108   3
  -5  -7  -6 147.824 64.8726   7
  -5  -7  -8 45.2540 48.3878   7
  -5  -7 -10-9.28160 46.7012   7
  -5  -6  17 88.7321 42.6714   2
  -5  -6  15 255.132 80.9303   3
   5  -6 -15 298.561 84.4563   2
  -5  -6  15 296.003 67.4582   2
  -5  -6  13 141.436 70.9756   3
   5  -6 -13 48.3228 54.5013   2
  -5  -6  13 97.4953 44.5313   2
  -5  -6  11 213.482 67.4837   3
   5  -6 -11 207.751 72.4053   2
  -5  -6  11 187.543 55.8091   2
  -5  -6   9 324.246 82.7174   3
  -5  -6   9 330.325 74.7405   2
   5  -6  -9 409.353 95.3405   2
  -5  -6   7 66.2625 45.5154   3
   5  -6  -7 104.975 59.3553   2
  -5  -6   7 39.3030 33.8663   2
  -5  -6   5 284.248 72.9702   3
   5  -6  -5 448.545 75.9908   3
  -5  -6   5 353.778 76.9305   2
   5  -6  -5 363.082 86.8112   2
  -5  -6   3 373.147 81.7530   3
  -5  -6   3 484.899 88.7469   2
   5  -6  -3 351.101 78.4834   2
  -5  -6   1-2.33795 38.4285   3
  -5  -6   1-17.1333 38.5243   2
   5  -6  -1 48.2790 40.7207   2
  -5  -6  -1 357.060 72.6602   3
  -5  -6  -1 231.873 65.6798   2
   5  -6   1 293.818 77.2851   2
  -5  -6  -3 306.974 66.6030   3
  -5  -6  -3 303.755 78.5936   2
   5  -6   3 267.998 72.4751   2
  -5  -6  -5 61.4929 43.1015   3
   5  -6   5 140.896 62.4515   2
  -5  -6  -7 280.689 65.5379   3
  -5  -6  -7 299.285 73.0243   7
   5  -6   7 302.397 85.3262   2
  -5  -6  -9 120.145 47.6765   3
   5  -6   9 262.449 88.6788   2
  -5  -6 -11-47.5180 64.2922   7
   5  -6  11-41.1656 49.6522   2
  -5  -6 -13-26.8401 45.5213   7
  -5  -5  20 260.250 82.2649   3
  -5  -5  20 248.699 61.7472   2
  -5  -5  18 56.1927 51.3001   3
  -5  -5  18 72.9462 32.8226   2
  -5  -5  16 289.361 76.7575   3
   5  -5 -16 324.340 84.3872   2
  -5  -5  16 330.075 64.6401   2
  -5  -5  14 896.424 125.002   3
   5  -5 -14 628.809 111.186   2
  -5  -5  14 859.418 98.2400   2
  -5  -5  12 916.432 122.119   3
  -5  -5  12 773.317 91.2714   2
   5  -5 -12 817.933 120.419   2
   5  -5 -10 262.070 32.8742   3
   5  -5 -10 282.397 38.3499   3
  -5  -5  10 402.633 84.7700   3
   5  -5 -10 261.155 70.0112   2
  -5  -5  10 295.541 60.9383   2
   5  -5  -8 459.371 57.9227   3
  -5  -5   8 647.116 102.376   3
   5  -5  -8 494.741 94.6343   2
  -5  -5   8 416.490 69.0235   2
  -5  -5   6 228.532 64.2078   3
  -5  -5   6 238.961 52.8080   2
   5  -5  -6 235.296 65.4044   2
   5  -5  -4 2813.83 176.571   3
  -5  -5   4 3446.86 213.741   3
  -5  -5   4 2823.63 178.858   2
   5  -5  -4 2897.99 203.376   2
   5  -5  -2 6463.22 293.604   3
  -5  -5   2 7171.84 304.586   3
   5  -5  -2 7366.75 324.782   2
  -5  -5   2 7271.65 299.829   2
   5  -5   0 5375.05 279.603   3
  -5  -5   0 5905.94 270.079   3
  -5  -5   0 6116.43 281.652   2
   5  -5   0 6074.63 295.876   2
  -5  -5  -2 5226.96 252.364   3
  -5  -5  -2 5652.35 279.874   2
   5  -5   2 5746.31 290.981   2
  -5  -5  -4 7574.56 304.460   3
   5  -5   4 9080.10 372.178   2
  -5  -5  -6 689.714 88.2382   3
   5  -5   6 745.667 110.693   2
  -5  -5  -8 184.469 54.0769   3
   5  -5   8 148.196 58.9911   2
  -5  -5 -10 529.851 81.7796   3
   5  -5  10 644.057 109.780   2
  -5  -5 -12 207.131 53.4377   3
   5  -5  12 197.129 68.7768   2
  -5  -5 -12 187.893 68.6999   7
   5  -5  14 1230.85 157.784   2
  -5  -5 -14 1110.29 154.732   7
   5  -5  14 1220.86 173.589   4
   5  -5  16 740.970 129.838   2
  -5  -5 -16 566.414 117.973   7
   5  -5  16 493.075 123.809   4
  -5  -4  21 89.4804 36.5258   2
  -5  -4  19 72.2688 33.1797   2
  -5  -4  17 95.1838 37.7645   2
  -5  -4  15 327.955 38.5778   7
  -5  -4  15 446.542 89.8224   3
   5  -4 -15 356.280 80.6252   2
  -5  -4  15 350.026 60.1963   2
  -5  -4  13 503.128 84.2452   3
   5  -4 -13 557.129 95.4202   2
  -5  -4  13 505.012 66.3523   2
  -5  -4  11 2483.38 179.007   3
   5  -4 -11 2408.44 179.024   2
  -5  -4  11 2510.67 142.172   2
   5  -4  -9 1890.95 90.6183   3
  -5  -4   9 2104.38 158.520   3
  -5  -4   9 1985.87 125.517   2
   5  -4  -9 2043.81 159.574   2
   5  -4  -7 1142.12 84.5194   3
  -5  -4   7 1139.24 114.909   3
  -5  -4   7 1152.30 96.1192   2
   5  -4  -7 1000.23 107.380   2
   5  -4  -5 1802.11 118.959   3
  -5  -4   5 1943.03 145.606   3
   5  -4  -5 1933.93 147.696   2
  -5  -4   5 1961.42 126.091   2
  -5  -4   3 1152.61 110.916   3
  -5  -4   3 1139.66 128.242   5
  -5  -4   3 1094.89 96.8388   2
   5  -4  -3 1117.51 111.551   2
   5  -4  -1 3958.41 209.400   3
  -5  -4   1 4197.43 207.443   3
  -5  -4   1 4228.41 249.719   5
  -5  -4   1 4012.36 199.359   2
   5  -4  -1 4350.57 221.416   2
  -5  -4  -1 22463.4 540.720   3
   5  -4   1 22082.3 587.118   3
  -5  -4  -1 22215.6 633.764   5
   5  -4   1 23595.0 581.442   2
  -5  -4  -1 22432.2 551.280   2
   5  -4   3 19414.0 528.053   2
   5  -4   3 18254.9 543.735   3
  -5  -4  -3 18738.5 477.827   3
   5  -4   5 5693.41 272.247   2
  -5  -4  -5 5168.30 230.720   3
   5  -4   7 10140.7 384.528   2
  -5  -4  -7 9488.24 324.459   3
   5  -4   7 9579.56 389.637   4
   5  -4   9 2101.01 177.229   2
  -5  -4  -9 2009.44 147.699   3
   5  -4   9 2063.02 185.290   4
  -5  -4 -11 310.274 65.2964   3
   5  -4  11 375.269 88.6698   4
  -5  -4 -13 324.687 68.8035   3
   5  -4  13 231.695 70.2883   4
  -5  -4 -15-34.4223 29.1139   3
   5  -4  15-30.9537 47.0141   4
  -5  -4 -17 642.486 123.972   7
   5  -4  17 748.672 141.802   4
  -5  -4 -19 320.883 97.6546   7
   5  -4  19 214.611 84.2920   4
  -5  -3  28 40.1308 46.0938   3
  -5  -3  26 129.181 64.5463   4
  -5  -3  24 189.358 66.0100   4
  -5  -3  22-94.4799 68.9294   4
  -5  -3  20 77.4818 57.5425   4
  -5  -3  18 46.2937 20.8238   7
  -5  -3  16 1140.28 93.2355   2
  -5  -3  16 1042.90 82.4428   7
  -5  -3  14 518.383 61.2228   2
   5  -3 -14 666.693 94.0637   2
  -5  -3  14 522.754 56.8642   7
  -5  -3  14 623.547 87.6206   5
  -5  -3  12 4366.09 217.351   3
  -5  -3  12 4036.60 161.568   2
   5  -3 -12 4269.72 219.164   2
  -5  -3  12 4349.56 225.710   5
  -5  -3  12 4248.43 249.781   3
  -5  -3  10 2325.16 150.670   3
  -5  -3  10 2200.17 157.777   5
   5  -3 -10 2082.82 143.470   2
  -5  -3  10 2159.73 109.797   2
  -5  -3   8 952.589 97.8969   3
   5  -3  -8 853.058 54.0687   3
  -5  -3   8 999.566 106.948   5
   5  -3  -8 1017.31 96.0095   2
  -5  -3   8 939.175 70.6394   2
  -5  -3   6 3095.18 167.683   3
   5  -3  -6 3216.41 131.026   3
  -5  -3   6 3224.11 195.515   5
   5  -3  -6 3296.83 169.147   2
  -5  -3   6 3146.35 133.994   2
  -5  -3   4 5316.13 217.876   3
   5  -3  -4 4580.03 179.373   3
   5  -3  -4 4956.83 204.762   2
  -5  -3   4 4919.97 175.739   2
   5  -3  -2 991.355 88.0024   3
  -5  -3   2 1222.79 100.341   3
  -5  -3   2 1007.04 79.8681   2
   5  -3  -2 1043.79 92.5536   2
  -5  -3   0 1099.78 92.1943   3
   5  -3   0 1019.04 94.4825   2
  -5  -3   0 1039.50 87.6344   2
  -5  -3   0 1141.66 117.206   5
   5  -3   2 85.0123 42.2884   2
  -5  -3  -2 22.2372 27.2852   3
   5  -3   2 23.8560 32.3004   3
  -5  -3  -2-4.81637 32.4075   5
  -5  -3  -4 2280.66 138.988   3
   5  -3   4 2166.79 161.264   3
   5  -3   4 2357.78 156.722   2
  -5  -3  -4 2339.42 173.111   5
   5  -3   4 2343.47 156.072   4
  -5  -3  -6 647.752 77.8405   3
   5  -3   6 540.939 84.4275   3
  -5  -3  -6 667.064 93.1290   5
   5  -3   6 510.516 81.8122   4
  -5  -3  -8 1239.09 107.663   3
  -5  -3  -8 1121.27 119.719   5
   5  -3   8 1331.63 134.243   4
  -5  -3 -10 77.0765 42.2840   3
  -5  -3 -10-35.7300 42.0271   5
   5  -3  10-37.2118 48.5548   4
  -5  -3 -12 1853.25 145.429   3
  -5  -3 -12 1410.13 137.921   5
   5  -3  12 1781.09 176.798   4
  -5  -3 -14 373.047 73.3217   3
  -5  -3 -14 166.989 46.2117   5
   5  -3  14 297.905 91.0223   4
  -5  -3 -16 700.983 98.0701   3
  -5  -3 -16 505.421 83.2701   5
   5  -3  16 748.751 127.666   4
  -5  -3 -18 373.999 73.7359   3
  -5  -3 -18 361.476 98.1556   7
   5  -3  18 530.420 120.464   4
  -5  -3 -20-124.569 68.5747   7
   5  -3  20 72.3171 74.6924   4
   5  -2 -29 170.809 78.2561   1
  -5  -2  29 278.393 93.2541   4
   5  -2 -27 857.545 145.679   1
  -5  -2  27 1027.17 160.153   4
   5  -2 -25 741.299 124.438   1
  -5  -2  25 737.127 129.119   4
   5  -2 -23 112.264 58.4013   1
  -5  -2  23 94.2779 48.2995   4
   5  -2 -21-80.2944 52.7661   1
  -5  -2  21-4.24778 43.6096   4
   5  -2 -19 115.365 54.4324   1
  -5  -2  19 169.548 41.7430   7
  -5  -2  19 190.335 70.4384   4
   5  -2 -17 1251.81 137.608   1
  -5  -2  17 1185.02 100.806   7
  -5  -2  17 1363.40 139.173   3
  -5  -2  17 1266.65 132.973   4
   5  -2 -15 12522.1 431.538   1
  -5  -2  15 12056.5 336.059   7
  -5  -2  15 12571.1 358.093   5
  -5  -2  15 13937.0 429.105   4
  -5  -2  15 13359.0 443.427   3
  -5  -2  13 1722.29 126.098   3
   5  -2 -13 1796.12 148.248   1
  -5  -2  13 1872.00 111.323   7
  -5  -2  13 1619.43 118.218   5
  -5  -2  13 2022.04 155.353   3
  -5  -2  11 24920.5 543.567   3
  -5  -2  11 23159.2 539.601   5
   5  -2 -11 25036.8 536.386   2
  -5  -2  11 23867.2 433.794   2
   5  -2 -11 24256.9 605.207   1
   5  -2  -9 19269.0 314.748   3
  -5  -2   9 20263.9 460.740   3
  -5  -2   9 19579.5 477.371   5
  -5  -2   9 19137.8 352.422   2
   5  -2  -9 20564.0 517.040   1
   5  -2  -9 19910.0 443.086   2
  -5  -2   7 4767.44 193.103   3
   5  -2  -7 4677.64 132.833   3
  -5  -2   7 4779.39 211.178   5
   5  -2  -7 4770.20 219.776   1
   5  -2  -7 5023.35 185.140   2
  -5  -2   7 4973.45 132.828   2
  -5  -2   5 4376.04 178.199   3
   5  -2  -5 4061.12 139.656   3
  -5  -2   5 4473.03 206.769   5
  -5  -2   5 4283.63 125.317   2
   5  -2  -5 4205.68 162.045   2
  -5  -2   3 12659.7 273.335   2
   5  -2  -3 12939.4 317.922   2
   5  -2  -3 12899.8 309.461   3
  -5  -2   3 12939.8 330.171   3
   5  -2  -1 51693.5 867.353   2
  -5  -2   1 49709.5 871.875   3
   5  -2  -1 49906.9 871.144   3
   5  -2   1 62888.0 1040.89   2
   5  -2   1 60196.9 1056.81   3
  -5  -2  -1 62172.1 1033.72   3
   5  -2   1 62317.7 1019.66   4
  -5  -2  -3 65980.4 1079.37   3
   5  -2   3 63045.1 1091.24   4
  -5  -2  -5 3071.30 155.869   3
   5  -2   5 2986.83 169.247   4
  -5  -2  -7 4843.14 207.372   3
   5  -2   7 4998.23 236.800   4
  -5  -2  -9 3771.54 191.511   3
   5  -2   9 3264.31 204.416   3
   5  -2   9 3598.10 213.675   4
  -5  -2 -11 429.217 73.5893   3
   5  -2  11 395.602 85.7680   4
  -5  -2 -13 362.474 72.8221   3
  -5  -2 -13 264.493 57.4604   5
   5  -2  13 246.663 67.1469   4
  -5  -2 -15 308.527 70.7184   3
  -5  -2 -15 235.235 55.6500   5
   5  -2  15 275.845 78.3034   4
  -5  -2 -17 6214.25 303.482   3
  -5  -2 -17 5318.69 258.344   5
   5  -2  17 6265.81 361.893   4
  -5  -2 -19 3805.12 244.200   3
  -5  -2 -19 4209.61 289.046   7
   5  -2  19 3998.28 304.672   4
  -5  -2 -21 50.6482 49.2974   3
  -5  -2 -21-37.1221 46.5969   7
   5  -2  21 35.3301 70.8162   4
  -5  -2 -23-92.2046 65.7089   7
   5  -1 -30 367.404 104.744   1
  -5  -1  30 616.929 134.439   4
   5  -1 -28 1096.48 158.255   1
  -5  -1  28 717.589 135.776   4
   5  -1 -26 70.3119 66.4014   1
  -5  -1  26 68.5447 47.7801   4
   5  -1 -24 159.313 65.6259   1
  -5  -1  24 232.761 77.6655   4
   5  -1 -22-33.9246 50.9471   1
  -5  -1  22 84.0890 53.8238   4
  -5  -1  20 685.288 96.8619   3
   5  -1 -20 774.954 114.030   1
  -5  -1  20 677.459 90.9457   7
   5  -1 -20 685.700 93.9525   4
  -5  -1  20 782.133 109.081   4
  -5  -1  18 578.617 83.4232   3
   5  -1 -18 688.304 102.912   1
  -5  -1  18 620.763 81.3344   7
   5  -1 -18 519.056 86.9375   6
   5  -1 -18 539.910 74.7624   4
  -5  -1  18 560.836 89.6005   4
  -5  -1  16 279.078 56.8135   3
   5  -1 -16 407.571 76.9329   1
  -5  -1  16 356.337 59.3387   7
   5  -1 -16 380.629 70.5331   6
  -5  -1  16 429.607 73.3585   4
  -5  -1  14 5617.14 207.170   3
   5  -1 -14 5570.47 255.199   1
  -5  -1  14 5361.80 211.065   7
   5  -1 -14 5256.06 249.162   6
  -5  -1  14 4961.36 173.658   5
   5  -1 -14 4920.01 190.872   4
  -5  -1  14 4999.20 221.936   4
  -5  -1  14 5247.82 234.788   3
  -5  -1  12 116374. 1801.48   3
   5  -1 -12 123601. 1915.60   1
   5  -1 -12 122187. 1913.90   6
  -5  -1  12 118577. 1770.56   5
   5  -1 -12 114314. 1744.59   4
  -5  -1  12 121431. 1831.03   4
  -5  -1  10 10223.4 275.940   3
   5  -1 -10 9841.57 254.628   2
   5  -1 -10 10196.7 323.192   1
   5  -1 -10 10063.0 327.273   6
  -5  -1  10 9559.35 271.872   5
   5  -1 -10 9753.06 224.041   4
  -5  -1  10 9870.72 277.001   4
   5  -1  -8 17029.7 313.561   3
  -5  -1   8 17531.6 382.990   3
  -5  -1   8 16925.2 398.607   5
  -5  -1   8 17144.7 263.347   2
   5  -1  -8 17598.7 432.969   1
   5  -1  -8 17719.5 350.696   2
   5  -1  -6 5064.57 145.053   3
  -5  -1   6 5481.95 181.355   3
  -5  -1   6 5144.10 196.766   5
  -5  -1   6 5363.74 190.405   6
   5  -1  -6 5424.78 203.152   1
   5  -1  -6 5265.92 152.508   2
  -5  -1   4 26254.8 497.118   3
   5  -1  -4 25658.8 462.095   3
   5  -1  -4 25557.9 452.563   2
   5  -1  -4 25295.6 516.341   1
  -5  -1   4 26919.0 497.485   6
  -5  -1   4 25909.9 542.661   5
  -5  -1   2 22797.8 454.182   3
   5  -1  -2 22292.5 438.085   3
   5  -1  -2 22528.7 451.480   1
   5  -1  -2 22518.9 417.643   2
  -5  -1   2 22709.3 423.243   6
   5  -1  -2 22622.9 373.493   4
  -5  -1   0 11149.1 285.195   3
   5  -1   0 10359.0 277.987   3
  -5  -1   0 11368.0 235.709   6
   5  -1   0 11261.4 253.788   4
  -5  -1  -2 70800.5 1132.28   3
  -5  -1  -2 67662.0 1177.93   5
   5  -1   2 71262.6 1114.90   4
  -5  -1  -4 73921.6 1180.98   3
   5  -1   4 73775.1 1189.74   4
  -5  -1  -6 5598.12 219.184   3
  -5  -1  -6 5251.20 223.827   5
   5  -1   6 5300.73 225.040   4
   5  -1   8 426.179 68.4191   3
  -5  -1  -8 423.918 62.9601   3
   5  -1   8 556.485 77.3422   4
  -5  -1 -10 2196.64 153.402   3
   5  -1  10 2197.61 158.363   3
  -5  -1 -10 2248.28 163.442   4
   5  -1  10 2212.76 167.460   4
   5  -1  12 46.0528 33.5529   3
  -5  -1 -12 10.5252 34.5133   3
   5  -1  12 25.9825 39.4652   4
  -5  -1 -14 1677.57 153.154   3
   5  -1  14 1578.37 165.675   4
  -5  -1 -16 380.460 80.2816   3
   5  -1  16 464.409 96.1839   4
  -5  -1 -18 3509.82 238.824   3
   5  -1  18 3126.77 257.164   4
  -5  -1 -20 642.186 110.243   3
  -5  -1 -20 395.207 91.0064   7
   5  -1  20 426.330 112.213   4
  -5  -1 -22 212.586 73.1644   3
  -5  -1 -22 140.196 70.8871   7
   5  -1  22 286.466 103.912   4
  -5  -1 -24 90.0572 57.5223   7
   5   0 -29 111.017 66.6696   1
  -5   0  29 213.736 89.1475   4
   5   0 -27 1037.92 149.984   1
  -5   0  27 985.448 147.398   4
   5   0 -25 132.020 67.0125   1
  -5   0  25 146.293 41.3252   3
  -5   0  25 118.204 62.8462   4
   5   0 -23 134.278 54.5944   1
  -5   0  23 247.368 49.8820   3
  -5   0  23 239.860 54.8256   3
  -5   0  23 133.796 59.6070   4
   5   0 -21 44.2746 46.0575   1
  -5   0  21-35.4196 32.4954   2
  -5   0  21 12.0888 26.1280   3
  -5   0  21 23.3385 25.4594   3
  -5   0  21 22.4935 43.5075   4
  -5   0  19 45.9129 22.4841   3
  -5   0  19 143.698 39.7361   3
  -5   0  19 110.145 35.6374   2
  -5   0  19 110.038 35.5394   7
  -5   0  19 75.1339 39.1142   6
  -5   0  19 73.8263 40.2934   4
   5   0 -19 45.4024 27.9416   4
  -5   0  17 26.3073 21.1506   3
  -5   0  17 50.2569 20.9355   3
   5   0 -17 36.5559 36.7703   1
  -5   0  17 46.4039 21.8420   2
   5   0 -17 116.230 46.0359   6
  -5   0  17 104.492 36.5929   7
  -5   0  17 94.1806 45.3952   6
  -5   0  17 123.363 49.3752   4
  -5   0  15 4686.64 172.031   3
  -5   0  15 4645.32 182.492   2
  -5   0  15 4269.94 106.044   5
  -5   0  15 4067.00 205.054   7
   5   0 -15 4430.25 227.043   6
  -5   0  15 4840.88 227.810   6
  -5   0  15 4472.13 202.274   4
  -5   0  15 4534.26 191.026   3
  -5   0  13 3301.19 134.561   3
  -5   0  13 3488.17 137.487   2
   5   0 -13 3338.14 182.834   1
  -5   0  13 3222.23 110.076   5
  -5   0  13 3565.28 176.525   7
   5   0 -13 3457.58 187.063   6
  -5   0  13 3550.80 183.320   6
  -5   0  13 3426.35 156.160   3
  -5   0  13 3391.77 156.147   4
   5   0 -13 3350.31 153.559   4
  -5   0  11 20034.8 389.854   3
   5   0 -11 20351.0 478.456   1
  -5   0  11 18751.7 360.699   2
  -5   0  11 17761.3 367.764   5
  -5   0  11 20236.8 455.785   7
   5   0 -11 19667.0 481.490   6
  -5   0  11 18639.7 399.603   4
   5   0 -11 19235.8 401.015   4
  -5   0   9 37026.4 623.259   3
  -5   0   9 36770.1 570.718   2
   5   0  -9 38460.8 718.551   1
   5   0  -9 37209.6 721.405   6
  -5   0   9 36697.7 638.816   5
  -5   0   9 37797.0 614.892   4
   5   0  -9 36786.7 615.912   4
   5   0  -7 13841.6 292.771   3
  -5   0   7 13779.1 292.034   3
   5   0  -7 14105.4 345.012   1
  -5   0   7 13593.6 227.933   2
   5   0  -7 13550.8 350.546   6
  -5   0   7 13749.7 316.415   5
   5   0  -7 13481.6 256.593   4
  -5   0   5 7849.07 203.899   3
   5   0  -5 7845.61 201.466   3
   5   0  -5 7728.13 140.759   2
   5   0  -5 7602.04 220.684   1
  -5   0   5 7657.18 217.144   1
  -5   0   5 7820.24 227.327   5
   5   0  -5 7815.40 235.119   6
  -5   0   5 7924.26 228.647   6
   5   0  -5 7508.91 152.051   4
   5   0  -3 626.599 53.2073   3
  -5   0   3 739.423 59.7255   3
   5   0  -3 700.450 58.0578   1
  -5   0   3 784.586 56.7688   1
   5   0  -3 752.356 62.9420   6
  -5   0   3 652.106 57.9593   6
  -5   0   1 18335.0 382.655   3
   5   0  -1 18781.8 347.264   1
  -5   0   1 17791.6 335.144   1
  -5   0   1 17834.6 356.463   6
   5   0  -1 18031.6 335.743   4
  -5   0  -1 15424.5 353.811   3
   5   0   1 15095.1 276.165   1
  -5   0  -1 14743.5 269.485   1
  -5   0  -1 15339.8 302.239   6
  -5   0  -1 15415.2 323.769   4
   5   0   1 15525.9 328.973   4
  -5   0  -3 2864.04 143.577   3
  -5   0  -3 3029.17 100.250   6
  -5   0  -3 2847.62 133.503   4
   5   0   3 2911.47 136.525   4
   5   0   5 39.5111 27.6328   3
  -5   0  -5 43.9074 35.8601   3
  -5   0  -5 20.2760 22.5439   4
   5   0   5 23.7363 28.3409   4
  -5   0  -7 1346.92 112.951   3
   5   0   7 1156.57 94.9036   3
  -5   0  -7 1264.67 108.015   4
   5   0   7 1102.42 102.601   4
   5   0   9 567.498 71.6786   3
  -5   0  -9 555.798 81.7323   3
  -5   0  -9 623.697 84.9085   4
   5   0   9 649.403 88.8919   4
   5   0  11 2283.40 153.559   3
  -5   0 -11 2296.93 170.041   3
  -5   0 -11 2247.05 85.0282   6
  -5   0 -11 2428.07 172.104   4
   5   0  11 2243.28 169.169   4
  -5   0 -13 418.363 82.8118   3
   5   0  13 502.826 78.9268   3
  -5   0 -13 426.580 39.1570   6
   5   0  13 373.080 79.5295   4
  -5   0 -15 4319.53 262.817   3
  -5   0 -15 3808.39 135.218   6
   5   0  15 4463.82 275.478   4
  -5   0 -17 6582.10 345.166   3
  -5   0 -17 6100.50 185.654   6
  -5   0 -17 6097.50 277.308   5
   5   0  17 6593.21 362.791   4
  -5   0 -19 131.179 69.5345   3
  -5   0 -19 151.914 62.7343   7
   5   0  19 44.4139 55.3807   4
  -5   0 -21 256.113 83.3211   3
  -5   0 -21 406.094 85.7330   7
   5   0  21 232.442 78.7283   4
  -5   0 -23-23.8647 54.8881   3
  -5   0 -23-49.6331 47.7843   7
   5   0  23-21.8932 61.4533   4
  -5   0 -25-7.47939 47.5022   3
  -5   0 -25-70.8888 53.0756   7
   5   1 -30 439.951 114.431   1
  -5   1  30 466.511 120.850   4
   5   1 -28 960.343 152.989   1
  -5   1  28 1219.33 167.978   4
   5   1 -26-54.7409 55.6387   1
  -5   1  26 55.1164 53.8193   4
   5   1 -24 252.231 75.3959   1
  -5   1  24 259.299 69.3590   6
  -5   1  24 202.473 70.6698   4
  -5   1  22 74.2314 24.4527   3
   5   1 -22 34.8274 43.0267   1
  -5   1  22 88.6480 48.5581   6
  -5   1  22 10.5166 41.8623   4
  -5   1  20 831.810 63.3374   3
  -5   1  20 707.941 65.5639   3
  -5   1  20 763.408 94.7289   2
   5   1 -20 881.754 113.598   1
  -5   1  20 762.489 103.588   6
  -5   1  20 792.332 105.004   4
  -5   1  18 572.360 52.3981   3
  -5   1  18 484.035 52.0113   3
   5   1 -18 651.751 97.8692   1
  -5   1  18 549.783 75.3513   2
  -5   1  18 607.528 88.6796   6
   5   1 -18 478.021 48.6077   5
   5   1 -18 570.169 84.5094   4
  -5   1  18 634.919 85.3421   4
  -5   1  16 416.334 41.3759   3
  -5   1  16 401.746 44.1897   3
  -5   1  16 407.854 60.7953   2
   5   1 -16 413.762 71.1252   1
  -5   1  16 359.872 66.5756   1
   5   1 -16 289.885 41.9103   5
   5   1 -16 331.072 66.9508   6
  -5   1  16 492.666 77.6014   7
  -5   1  16 373.476 67.5576   6
   5   1 -16 361.524 67.9602   4
  -5   1  16 392.301 64.6209   4
  -5   1  14 5232.61 144.266   3
  -5   1  14 5250.83 197.096   2
  -5   1  14 5497.15 241.407   1
   5   1 -14 5412.01 244.964   1
  -5   1  14 6085.86 255.130   7
   5   1 -14 5504.01 247.002   6
  -5   1  14 5182.08 232.130   6
   5   1 -14 5292.38 185.557   5
  -5   1  14 4893.98 115.902   5
  -5   1  14 5020.67 156.515   3
  -5   1  14 5590.70 208.961   4
  -5   1  12 120256. 1681.52   3
  -5   1  12 118198. 1769.52   2
  -5   1  12 122832. 1888.95   1
   5   1 -12 122351. 1896.51   1
  -5   1  12 122840. 1891.69   7
  -5   1  12 118033. 1697.93   5
  -5   1  12 122044. 1878.04   6
   5   1 -12 121477. 1895.71   6
   5   1 -12 117162. 1788.08   5
  -5   1  12 118102. 1708.30   3
   5   1 -12 113579. 1839.61   4
  -5   1  12 116545. 1763.68   4
  -5   1  10 9355.08 207.656   3
   5   1 -10 10024.4 308.927   1
  -5   1  10 9401.54 240.449   2
  -5   1  10 10263.8 308.503   7
   5   1 -10 10233.3 313.321   6
  -5   1  10 10519.9 313.852   6
   5   1 -10 9628.85 275.656   5
   5   1 -10 9677.87 280.744   4
  -5   1  10 9987.25 229.652   4
  -5   1   8 17113.7 322.467   3
   5   1  -8 17432.1 415.337   1
  -5   1   8 17000.8 340.724   2
   5   1  -8 17236.3 418.778   6
   5   1  -8 18312.9 410.070   5
   5   1  -8 17028.2 380.270   4
  -5   1   8 17809.6 299.055   4
  -5   1   6 4959.51 148.628   3
   5   1  -6 5272.23 175.976   3
  -5   1   6 4982.98 147.298   2
   5   1  -6 5470.37 194.140   6
   5   1  -6 5169.26 195.068   5
   5   1  -6 5059.91 166.277   4
  -5   1   4 26116.3 476.203   3
   5   1  -4 26349.7 389.191   2
  -5   1   4 25835.7 516.647   1
   5   1  -4 25980.7 541.948   5
   5   1  -4 25857.0 501.953   6
  -5   1   2 22985.4 450.453   3
   5   1  -2 22626.4 381.739   2
  -5   1   2 22080.2 446.182   1
   5   1  -2 23158.0 498.213   5
   5   1  -2 22607.1 427.592   6
  -5   1   2 22555.3 372.746   4
  -5   1   0 11058.6 291.928   3
  -5   1   0 10766.9 260.627   1
   5   1   0 11407.2 321.378   5
   5   1   0 10701.0 236.547   6
  -5   1   0 11109.0 246.739   4
   5   1   2 69465.2 1115.78   3
  -5   1  -2 71031.5 1161.02   3
  -5   1  -2 69582.9 1059.98   1
   5   1   2 68383.3 1007.04   6
   5   1   2 70846.7 1131.00   4
  -5   1  -2 68937.4 1094.91   4
  -5   1  -4 73865.2 1092.20   1
   5   1   4 69991.6 1165.84   3
  -5   1  -4 72244.8 1235.67   3
   5   1   4 73482.3 1205.83   4
  -5   1  -4 72476.4 1184.26   4
  -5   1  -6 5509.50 238.416   3
   5   1   6 5099.80 198.140   3
   5   1   6 5116.17 221.261   4
  -5   1  -6 5255.58 218.839   4
  -5   1  -8 519.264 78.5164   3
   5   1   8 555.373 66.9079   3
  -5   1  -8 400.040 63.2998   4
   5   1   8 446.726 70.0805   4
  -5   1 -10 2116.30 167.736   3
   5   1  10 2219.52 140.743   3
   5   1  10 2077.41 159.883   4
  -5   1 -10 2077.38 156.334   4
  -5   1 -12 27.7622 17.5256   1
  -5   1 -12-21.5293 46.0853   3
   5   1  12 43.9729 33.0572   3
   5   1  12 2.19618 38.8130   4
  -5   1 -14 1557.96 163.756   3
   5   1  14 1659.92 135.274   3
  -5   1 -14 1527.51 81.6501   1
  -5   1 -14 1472.26 97.9844   6
   5   1  14 1693.63 161.476   4
  -5   1 -16 531.091 100.336   3
  -5   1 -16 516.316 49.9060   1
  -5   1 -16 459.607 58.6925   6
   5   1  16 514.258 104.137   4
  -5   1 -18 3171.30 250.654   3
  -5   1 -18 2941.05 128.189   1
  -5   1 -18 2848.17 194.101   7
   5   1  18 3153.10 253.376   4
  -5   1 -20 403.276 99.8223   3
  -5   1 -20 557.524 92.6917   7
   5   1  20 692.307 126.094   4
  -5   1 -22 238.450 90.0503   3
  -5   1 -22 146.785 62.8216   7
   5   1  22 197.710 86.3109   4
  -5   1 -24 158.019 73.7820   3
  -5   1 -24 59.8135 38.0382   7
  -5   1 -26 23.8608 44.0585   3
   5   2 -29 311.362 84.2673   1
  -5   2  29 231.834 75.6806   4
   5   2 -27 883.709 136.291   1
  -5   2  27 793.396 116.306   6
  -5   2  27 775.980 130.465   4
   5   2 -25 681.843 119.849   1
  -5   2  25 888.706 117.800   6
  -5   2  25 753.122 122.463   4
   5   2 -23 92.5813 54.0970   1
  -5   2  23 84.4914 46.7763   6
  -5   2  23 124.276 64.0661   4
   5   2 -21 24.4839 44.9183   1
  -5   2  21 18.3780 36.3967   6
   5   2 -21-11.9010 27.4935   5
  -5   2  21 47.7145 43.2764   4
   5   2 -19 181.729 62.2163   1
  -5   2  19 109.555 48.1051   6
   5   2 -19 169.236 43.1120   5
  -5   2  19 147.607 52.2660   4
   5   2 -17 1153.59 123.130   1
  -5   2  17 1319.34 117.797   2
  -5   2  17 1212.54 120.679   6
   5   2 -17 1208.79 105.825   5
   5   2 -17 1179.69 131.716   4
  -5   2  17 1381.93 119.890   4
  -5   2  15 13146.2 375.986   2
  -5   2  15 12819.9 414.017   1
   5   2 -15 12893.5 411.779   1
  -5   2  15 12052.0 264.564   5
  -5   2  15 12822.1 403.030   6
   5   2 -15 13180.0 425.663   6
   5   2 -15 12942.4 379.205   5
   5   2 -15 12956.6 429.170   4
  -5   2  15 12854.9 362.538   4
  -5   2  13 1661.42 116.376   2
  -5   2  13 1640.87 136.438   1
  -5   2  13 1735.53 139.588   7
  -5   2  13 1723.79 92.9903   5
  -5   2  13 1834.00 138.789   6
   5   2 -13 1764.17 141.030   6
   5   2 -13 1913.62 135.228   5
   5   2 -13 1542.45 133.085   4
  -5   2  13 1505.31 102.231   4
  -5   2  11 24068.6 517.609   2
  -5   2  11 24948.8 604.366   1
   5   2 -11 25249.9 578.186   5
  -5   2  11 25106.1 590.928   6
   5   2 -11 25181.7 589.093   6
  -5   2  11 25679.7 596.524   7
  -5   2  11 24431.3 480.288   4
  -5   2   9 19533.6 335.275   3
  -5   2   9 19012.5 429.776   2
  -5   2   9 20288.3 489.745   7
  -5   2   9 20491.9 509.421   6
   5   2  -9 19678.1 486.891   6
   5   2  -9 20506.2 502.753   5
  -5   2   9 20313.4 383.271   4
  -5   2   7 4757.00 144.420   3
  -5   2   7 4670.71 176.719   2
  -5   2   7 4986.36 201.816   7
   5   2  -7 5065.60 205.323   6
   5   2  -7 4963.09 223.442   5
   5   2  -7 4782.91 200.458   4
  -5   2   5 4572.07 155.849   3
  -5   2   5 4095.06 160.698   2
   5   2  -5 4109.64 122.074   2
   5   2  -5 4352.62 180.816   6
   5   2  -5 4192.25 205.514   5
  -5   2   5 3961.11 125.314   4
  -5   2   3 13161.7 319.459   3
   5   2  -3 12434.6 267.657   2
  -5   2   3 13079.1 358.080   1
   5   2  -3 12773.1 320.578   6
   5   2  -3 12873.0 382.943   5
  -5   2   3 12738.5 275.142   4
  -5   2   1 50952.8 891.057   3
   5   2  -1 52506.3 886.551   3
  -5   2   1 50252.8 909.171   1
   5   2  -1 50069.6 820.752   2
   5   2  -1 51753.9 964.316   5
   5   2  -1 52714.5 844.272   6
  -5   2   1 49215.4 832.927   4
  -5   2  -1 60531.3 1065.64   3
   5   2   1 63253.2 1033.84   3
   5   2   1 60468.6 997.175   2
   5   2   1 63488.2 1115.05   5
   5   2   1 61754.7 954.078   6
  -5   2  -1 59580.0 1007.57   4
  -5   2  -3 62592.3 1123.53   3
   5   2   3 64955.7 1062.51   3
   5   2   3 63809.9 1063.17   2
   5   2   3 64418.6 1139.21   5
   5   2   3 62774.5 945.540   6
  -5   2  -3 61228.1 1073.98   4
  -5   2  -5 2880.49 179.563   3
   5   2   5 3385.06 158.126   3
   5   2   5 2795.96 171.102   5
   5   2   5 2951.26 83.3638   6
   5   2   5 3096.09 177.132   4
  -5   2  -5 2943.59 165.159   4
   5   2   7 4631.43 192.694   3
  -5   2  -7 4700.17 244.894   3
   5   2   7 4428.48 155.669   1
   5   2   7 4717.39 219.164   2
   5   2   7 4590.76 223.465   5
   5   2   7 4683.16 232.241   4
  -5   2  -7 4708.23 227.339   4
   5   2   9 3297.43 191.816   2
   5   2   9 3018.14 118.637   1
  -5   2  -9 3446.43 218.393   3
   5   2   9 3579.98 172.939   3
   5   2   9 3402.95 205.432   4
  -5   2  -9 3415.34 204.084   4
   5   2  11 355.418 38.4853   1
  -5   2 -11 331.181 76.3396   3
   5   2  11 393.954 61.4267   3
   5   2  11 324.923 73.6875   4
   5   2  13 246.800 33.1706   1
   5   2  13 347.636 61.8473   3
  -5   2 -13 200.921 68.5217   3
   5   2  13 269.312 66.0138   4
   5   2  15 283.170 58.3664   3
  -5   2 -15 367.520 96.7193   3
   5   2  15 351.620 81.8869   4
   5   2  17 6208.71 273.562   3
  -5   2 -17 5905.00 223.433   1
  -5   2 -17 6414.58 262.651   7
  -5   2 -17 5590.11 249.869   6
  -5   2 -17 6167.37 363.682   3
   5   2  17 6316.19 352.433   4
  -5   2 -19 3965.11 214.633   7
  -5   2 -19 3998.01 306.201   3
   5   2  19 3806.65 289.173   4
  -5   2 -21 53.0382 66.0486   3
  -5   2 -21 0.64103 39.2165   7
   5   2  21 77.5180 52.7339   4
  -5   2 -23 9.74658 56.7715   3
   5   3 -28 76.8906 56.1952   1
   5   3 -26 76.2562 60.7562   1
  -5   3  26 24.4387 33.4304   6
  -5   3  26 39.6418 45.0205   4
   5   3 -24 116.401 63.9071   1
  -5   3  24 11.7787 33.0185   6
  -5   3  24 158.452 66.0361   4
   5   3 -22 33.4761 48.2376   1
  -5   3  22-41.6624 38.2340   6
  -5   3  22-26.8046 37.4636   4
   5   3 -22 39.0790 31.6336   5
   5   3 -20 69.4677 40.1353   1
  -5   3  20 178.340 62.4796   6
  -5   3  20 132.522 54.7607   4
   5   3 -20 94.7509 38.5353   5
  -5   3  18 97.7942 51.4295   6
   5   3 -18 71.6114 41.9190   5
  -5   3  18 107.543 45.2466   4
  -5   3  18 69.4395 25.0545   5
   5   3 -16 999.233 116.120   5
  -5   3  16 1134.88 87.9246   5
  -5   3  16 1141.21 125.756   6
  -5   3  16 1159.92 109.261   4
  -5   3  14 490.105 73.6415   2
  -5   3  14 511.702 79.8597   6
   5   3 -14 502.708 85.6324   5
  -5   3  14 559.745 66.3498   5
  -5   3  14 504.462 68.9179   4
  -5   3  12 4130.74 201.287   2
  -5   3  12 4541.91 250.270   1
  -5   3  12 4398.01 230.694   7
   5   3 -12 4090.28 236.553   5
  -5   3  12 4363.20 238.162   6
  -5   3  12 3917.48 183.691   5
   5   3 -12 4451.82 244.558   4
  -5   3  12 4062.10 181.493   4
  -5   3  10 2055.77 163.174   1
  -5   3  10 2267.14 142.643   2
  -5   3  10 2216.53 138.846   5
  -5   3  10 2042.61 149.176   7
  -5   3  10 1855.53 155.158   6
   5   3 -10 2087.45 151.868   6
   5   3 -10 2266.44 171.184   5
  -5   3  10 1954.65 116.476   4
   5   3 -10 2362.72 168.935   4
  -5   3   8 1144.99 97.8287   2
  -5   3   8 1204.02 119.093   1
  -5   3   8 1005.38 99.1903   7
   5   3  -8 785.940 103.614   5
  -5   3   8 996.845 62.4985   3
   5   3  -8 860.833 99.3420   4
   5   3  -6 3055.68 133.483   2
  -5   3   6 3249.40 166.545   2
   5   3  -6 3447.70 207.349   5
  -5   3   6 3411.94 173.550   7
  -5   3   6 3370.68 140.529   3
  -5   3   4 4882.32 192.556   3
  -5   3   4 4866.82 237.136   1
   5   3  -4 4865.81 175.410   2
  -5   3   4 5238.00 213.800   2
   5   3  -4 4857.96 249.750   5
  -5   3   4 4874.80 196.686   7
  -5   3   4 4761.46 181.745   4
  -5   3   2 1084.44 94.8842   3
   5   3  -2 1155.03 82.8112   2
  -5   3   2 1042.09 104.161   1
  -5   3   2 1156.04 86.4941   7
   5   3  -2 1199.18 124.265   5
  -5   3   2 1104.80 88.7807   4
  -5   3   0 1049.22 100.905   3
   5   3   0 999.206 89.2791   3
   5   3   0 1113.07 119.734   5
  -5   3   0 1122.68 95.1081   4
  -5   3  -2 86.5661 47.8543   3
   5   3   2 1.45432 21.7061   3
   5   3   2 46.3183 45.7367   5
  -5   3  -2-15.1454 25.7412   4
  -5   3  -4 2297.03 165.449   3
   5   3   4 2183.58 132.651   3
   5   3   4 2235.88 144.391   2
   5   3   4 2043.57 162.142   5
  -5   3  -4 2062.54 148.324   4
  -5   3  -6 485.458 84.8258   3
   5   3   6 500.115 64.5162   3
   5   3   6 629.165 82.7977   2
   5   3   6 348.293 75.9410   5
  -5   3  -6 568.424 84.2824   4
  -5   3  -8 1339.44 142.378   3
   5   3   8 1275.43 103.122   3
   5   3   8 1328.00 105.115   1
   5   3   8 1285.08 123.083   2
   5   3   8 1108.48 120.504   5
   5   3   8 1407.61 140.842   4
  -5   3  -8 1179.17 125.964   4
  -5   3 -10-91.8481 70.6272   3
   5   3  10-1.94788 22.8367   3
   5   3  10-19.3807 23.1347   1
   5   3  10 4.93336 7.02209   6
   5   3  10-27.9534 47.8587   5
   5   3  10-53.6933 47.0488   4
   5   3  12 1564.53 107.606   1
   5   3  12 1705.38 123.316   3
   5   3  12 1720.73 167.579   4
  -5   3 -12 1791.37 180.601   3
   5   3  14 264.570 53.6849   3
  -5   3 -14 256.463 75.7385   3
   5   3  14 208.335 40.1410   1
  -5   3 -14 262.202 42.4968   7
   5   3  14 193.907 65.5708   4
  -5   3 -16 575.576 115.042   3
  -5   3 -16 526.213 62.5401   7
   5   3  16 539.722 108.565   4
  -5   3 -18 342.563 101.277   3
   5   3  18 275.285 83.6697   4
  -5   3 -20 37.3655 53.1495   3
   5   3  20-5.16630 55.5066   4
  -5   3 -20-11.7772 39.5804   5
   5   4 -25 32.3776 48.5393   1
  -5   4  25-44.1422 50.4051   6
   5   4 -23-34.0095 38.5300   1
  -5   4  23 86.1529 39.9027   6
  -5   4  23 81.2582 46.3232   4
  -5   4  21 51.9277 40.8894   6
  -5   4  21 93.2036 48.7249   4
   5   4 -21 66.9069 46.4827   5
  -5   4  19 59.4219 52.4111   6
   5   4 -19 47.2884 47.7035   5
  -5   4  19 112.349 46.6402   4
  -5   4  17 57.8525 38.8362   6
   5   4 -17 19.0320 39.3727   5
  -5   4  17 62.1109 34.6353   5
  -5   4  17 118.233 50.1989   4
  -5   4  15 409.660 83.6382   6
  -5   4  15 337.969 67.0969   4
  -5   4  15 269.503 58.4080   5
   5   4 -15 338.194 82.4457   5
  -5   4  13 432.448 85.4455   6
  -5   4  13 608.901 86.1133   5
   5   4 -13 576.626 106.127   5
  -5   4  13 467.319 72.2340   4
   5   4 -11 2808.97 219.075   5
  -5   4  11 2297.29 164.767   5
  -5   4   9 1965.20 151.208   7
   5   4  -9 2089.25 186.555   5
  -5   4   9 2095.17 161.409   5
  -5   4   7 1017.48 103.289   7
   5   4  -7 1083.65 134.535   5
  -5   4   7 1037.12 116.443   5
  -5   4   5 2014.38 147.308   2
  -5   4   5 2077.11 137.190   7
  -5   4   5 1929.25 158.043   5
   5   4  -5 2012.50 178.587   5
  -5   4   5 1859.40 124.119   3
  -5   4   5 1699.73 125.288   4
  -5   4   3 1381.56 122.012   2
  -5   4   3 1129.29 120.658   1
  -5   4   3 1113.08 95.4095   7
   5   4  -3 1131.90 133.766   5
  -5   4   3 1141.95 105.726   4
  -5   4   3 1208.44 108.707   3
   5   4  -1 4003.54 191.246   2
   5   4  -1 4178.53 259.041   5
  -5   4   1 3856.22 169.686   7
  -5   4   1 4240.11 215.226   4
  -5   4   1 4136.22 217.761   3
   5   4   1 22212.5 535.057   2
  -5   4  -1 21416.2 451.578   7
   5   4   1 22620.6 653.107   5
  -5   4  -1 23549.0 606.531   3
  -5   4  -1 21730.7 567.660   4
   5   4   3 18251.3 493.294   2
  -5   4  -3 17810.0 371.297   7
   5   4   3 17905.5 574.358   5
  -5   4  -3 19707.1 567.598   3
  -5   4  -3 19438.0 542.322   4
   5   4   5 5378.27 227.519   3
  -5   4  -5 4911.02 145.564   7
   5   4   5 5155.44 294.572   5
  -5   4  -5 5108.47 271.801   4
  -5   4  -5 5051.09 284.600   3
   5   4   7 9192.05 309.811   3
  -5   4  -7 9329.77 188.533   7
   5   4   7 9284.96 398.920   5
  -5   4  -7 9829.05 422.048   3
   5   4   9 1956.71 135.091   3
   5   4   9 1939.30 154.859   1
   5   4   9 2059.57 182.483   5
   5   4   9 2292.76 201.158   4
  -5   4  -9 1965.74 191.979   3
  -5   4 -11 281.634 79.5575   3
   5   4  11 395.999 62.1295   3
   5   4  11 314.604 62.1967   1
   5   4  11 331.638 41.0025   6
   5   4  11 356.856 82.5086   5
   5   4  11 251.530 77.2988   4
  -5   4 -13 450.358 104.854   3
   5   4  13 267.385 52.6983   3
   5   4  13 269.250 72.6656   5
   5   4  13 333.913 86.4549   4
  -5   4 -15-39.8346 50.0197   3
  -5   4 -15 9.16848 52.7540   5
  -5   4 -17 548.853 126.078   3
  -5   4 -17 634.415 117.259   5
   5   4  17 453.275 109.946   4
  -5   4 -19 322.614 105.911   3
  -5   4 -19 275.055 88.1487   5
   5   4  19 442.054 110.973   4
  -5   4 -21 209.281 78.7719   5
  -5   5  22 82.1471 65.9621   6
   5   5 -22-18.8704 44.5249   5
  -5   5  20 267.704 76.5127   6
   5   5 -20 148.474 68.3164   5
  -5   5  20 348.122 80.7630   4
  -5   5  18 124.425 58.0401   6
   5   5 -18 134.516 62.3097   5
  -5   5  18 167.943 57.5858   4
  -5   5  16 452.795 97.4284   6
  -5   5  16 412.778 81.2966   5
  -5   5  16 320.193 72.7767   4
   5   5 -16 314.609 90.2068   5
  -5   5  14 981.595 139.378   6
   5   5 -14 978.750 147.836   5
  -5   5  14 889.835 117.909   5
  -5   5  14 956.718 117.286   4
   5   5 -12 553.597 111.437   5
  -5   5  12 678.392 100.040   5
   5   5 -10 327.993 90.9314   5
  -5   5  10 265.071 68.3670   5
   5   5  -8 469.852 106.460   5
  -5   5   8 524.834 97.2529   5
   5   5  -6 210.843 45.1692   2
   5   5  -6 311.286 89.6958   5
  -5   5   6 260.138 60.3457   4
  -5   5   6 367.847 87.3952   5
   5   5  -4 2953.96 185.190   2
  -5   5   4 3170.94 232.766   5
   5   5  -4 3108.91 249.343   5
  -5   5   4 2936.86 194.354   4
   5   5  -2 7165.55 379.205   5
  -5   5   2 6962.27 355.991   5
  -5   5   2 6838.50 310.341   4
   5   5   0 6488.40 360.221   5
  -5   5   0 6328.33 341.995   5
  -5   5   0 5932.87 299.970   3
  -5   5  -2 6176.20 340.519   5
   5   5   2 5907.29 346.694   5
  -5   5  -2 5605.37 306.680   3
  -5   5  -4 9131.34 423.776   5
   5   5   4 8667.61 421.705   5
  -5   5  -4 8563.07 397.723   3
  -5   5  -6 724.519 123.878   3
   5   5   6 707.955 120.685   5
  -5   5  -6 824.760 128.592   5
  -5   5  -8 134.135 68.4104   3
   5   5   8 225.299 79.4785   5
  -5   5  -8 190.712 77.4502   5
  -5   5 -10 489.089 110.910   3
   5   5  10 631.098 119.167   5
  -5   5 -10 437.263 100.160   5
   5   5  10 522.167 114.940   4
  -5   5 -12 295.270 93.2280   3
   5   5  12 200.080 71.5550   5
   5   5  12 237.744 73.4254   4
  -5   5 -12 257.251 79.5340   5
  -5   5 -14 1258.45 183.936   3
   5   5  14 1271.86 157.215   5
   5   5  14 1222.99 174.454   4
  -5   5 -14 1090.37 161.035   5
  -5   5 -16 537.522 133.805   3
   5   5  16 492.779 120.795   4
  -5   5 -16 403.936 105.190   5
  -5   5 -18 255.409 87.5915   5
  -5   5 -20-12.2366 39.2921   5
   5   6 -21-197.036 87.9261   5
  -5   6  19 76.9729 58.4737   6
   5   6 -19-138.267 75.7981   5
  -5   6  17-91.4544 60.1794   6
   5   6 -17 75.2308 52.5743   5
  -5   6  17 18.6700 42.2665   4
  -5   6  15 174.598 72.8513   6
  -5   6  15 127.112 61.7247   5
  -5   6  15 215.136 69.7545   4
   5   6 -15 272.028 89.7473   5
   5   6 -13 27.0758 63.3961   5
  -5   6  13-70.0260 56.3807   5
   5   6 -11 77.2091 52.9582   5
  -5   6  11 77.3974 60.3889   5
   5   6  -9 359.322 97.3759   5
  -5   6   9 322.932 89.1614   5
   5   6  -7 27.3094 48.4847   5
  -5   6   7 79.3727 60.6248   5
  -5   6   5 288.863 81.1163   5
   5   6  -5 434.579 104.554   5
  -5   6   3 282.677 92.7466   5
   5   6  -3 433.484 106.635   5
  -5   6   1 4.93200 61.0666   5
   5   6  -1-33.6772 66.7565   5
  -5   6  -1 337.511 88.9343   5
   5   6   1 427.095 111.656   5
   5   6   3 190.178 80.1756   5
  -5   6  -3 379.337 100.988   5
   5   6   5 66.2498 61.6963   5
  -5   6  -5 60.0394 56.2573   5
   5   6   7 230.754 88.8604   5
  -5   6  -7 183.050 69.6589   5
   5   6   9 34.4521 53.2139   5
  -5   6  -9 86.6360 51.3762   5
   5   6  11-95.4613 68.1862   5
  -5   6 -11-25.3545 60.9868   5
   5   6  11-52.5650 68.1195   4
   5   6  13 90.0148 61.3338   5
  -5   6 -13 16.0357 53.4240   5
  -5   7  14 145.155 68.7570   5
  -5   7  12 60.6270 46.9522   5
   5   7 -10 126.783 59.9333   5
  -5   7  10-19.3739 50.5342   5
   5   7  -8-32.4310 54.2005   5
  -5   7   8-70.8945 61.2241   5
   5   7  -6 253.461 96.3067   5
  -5   7   6 328.132 101.464   5
  -5   7   4 179.744 71.8784   5
   5   7  -4 505.233 128.487   5
   5   7  -2 360.603 118.100   5
  -5   7   2 186.267 70.6803   5
   5   7   0 279.025 105.422   5
  -5   7   0 184.324 79.9490   5
   5   7   2 540.646 135.698   5
  -5   7  -2 487.066 125.950   5
  -5   7  -4 181.705 85.8084   5
   5   7   4 80.3001 65.6411   5
   5   7   6 37.6863 47.6013   5
   5   7   8 35.1592 50.3443   5
   5   7  10-53.6634 61.4196   5
  -6  -7  11 104.210 53.5415   2
  -6  -7   9 104.285 52.5365   3
  -6  -7   9 117.927 51.0344   2
  -6  -7   7 240.264 80.4222   3
  -6  -7   7 116.900 55.6790   2
   6  -7  -7 68.5959 54.4768   2
  -6  -7   5 960.334 139.609   3
  -6  -7   5 696.599 112.977   2
   6  -7  -5 845.461 139.853   2
  -6  -7   3 1248.70 152.519   3
  -6  -7   3 1211.08 150.492   2
   6  -7  -3 1332.63 172.851   2
  -6  -7   1 87.0137 55.4698   3
  -6  -7   1 118.672 62.2340   2
   6  -7  -1 114.975 65.8312   2
  -6  -7  -1 77.8034 49.2536   3
  -6  -7  -1 32.4995 38.8185   7
  -6  -7  -1 50.4945 43.5673   2
   6  -7   1 40.0868 57.6647   2
  -6  -7  -3 140.865 55.8995   3
  -6  -7  -3 112.043 57.7212   7
  -6  -7  -5 351.119 82.1673   3
  -6  -7  -5 252.656 73.4154   7
  -6  -7  -7 24.2972 48.0172   7
  -6  -6  16 317.740 95.0540   3
   6  -6 -16 180.240 70.9480   2
  -6  -6  14-1.52575 45.3102   3
   6  -6 -14 13.5176 47.6313   2
  -6  -6  14 15.4920 30.1700   2
  -6  -6  12 285.176 73.7468   3
  -6  -6  12 238.396 57.3850   2
   6  -6 -12 286.783 78.0344   2
  -6  -6  10 58.4630 48.3528   3
   6  -6 -10 151.608 66.8810   2
  -6  -6  10 33.2504 35.5880   2
  -6  -6   8 251.221 72.2984   3
  -6  -6   8 272.083 65.3818   2
   6  -6  -8 178.287 63.4024   2
  -6  -6   6 332.286 81.5237   3
  -6  -6   6 384.524 78.0420   2
   6  -6  -6 349.970 86.2791   2
  -6  -6   4 1096.87 136.453   3
   6  -6  -4 945.003 132.639   2
  -6  -6   4 1143.95 131.146   2
  -6  -6   2 1094.26 130.038   3
  -6  -6   2 942.247 120.791   2
   6  -6  -2 1231.14 149.049   2
  -6  -6   0 296.809 72.2879   3
  -6  -6   0 371.423 87.2811   2
   6  -6   0 202.217 65.5376   2
  -6  -6  -2 174.322 57.0337   3
  -6  -6  -2 77.0364 49.7021   2
   6  -6   2 150.307 59.1983   2
  -6  -6  -4 774.314 106.449   3
   6  -6   4 907.588 133.211   2
  -6  -6  -6 121.463 48.6673   3
   6  -6   6 83.1590 55.7835   2
  -6  -6  -8 97.3867 45.7332   3
   6  -6   8 131.893 60.1785   2
  -6  -6 -10-71.8353 44.7393   3
  -6  -6 -10 35.6645 43.8181   7
   6  -6  10-29.5165 67.5387   2
  -6  -6 -12 69.6179 52.1967   7
  -6  -5  21 24.0390 58.7871   3
  -6  -5  19 45.6149 55.5269   3
   6  -5 -17 22.2813 44.1142   2
  -6  -5  17 96.5953 39.5099   2
  -6  -5  17 144.774 68.9661   3
  -6  -5  15 864.623 96.5294   2
   6  -5 -15 682.398 115.194   2
  -6  -5  15 651.486 113.982   3
   6  -5 -13 47.8125 42.1223   2
  -6  -5  13 98.9907 40.8491   2
  -6  -5  13 143.171 57.8414   3
   6  -5 -11 299.446 77.8667   2
  -6  -5  11 314.753 59.0612   2
   6  -5 -11 259.084 28.7746   3
  -6  -5  11 292.663 68.2361   3
   6  -5 -11 274.000 28.9528   3
   6  -5  -9 273.964 71.5353   2
  -6  -5   9 283.839 59.5572   2
   6  -5  -9 272.079 41.8070   3
  -6  -5   9 315.688 79.1848   3
  -6  -5   7 1362.25 119.518   2
   6  -5  -7 1445.15 146.004   2
  -6  -5   7 1582.27 152.806   3
   6  -5  -5 2908.31 204.281   2
  -6  -5   5 2414.99 163.111   2
   6  -5  -5 2415.96 160.379   3
  -6  -5   5 2707.70 194.964   3
  -6  -5   3 1877.18 147.456   2
   6  -5  -3 1479.12 145.434   2
   6  -5  -3 1570.78 137.674   3
  -6  -5   3 1717.44 152.317   3
  -6  -5   1 129.009 56.0398   2
   6  -5  -1 156.039 65.0443   2
  -6  -5   1 168.712 56.9221   3
   6  -5  -1 170.755 55.3290   3
  -6  -5  -1 442.786 85.0932   2
   6  -5   1 618.169 111.000   2
  -6  -5  -1 375.444 76.5604   3
   6  -5   3 684.172 107.942   2
  -6  -5  -3 711.140 96.2754   3
   6  -5   5 764.726 115.381   2
  -6  -5  -5 613.927 91.6689   3
   6  -5   7 1277.29 147.608   2
  -6  -5  -7 1093.66 117.504   3
   6  -5   9 191.167 68.3608   2
  -6  -5  -9 163.250 53.2612   3
   6  -5  11 442.975 100.372   2
  -6  -5 -11 345.681 74.9483   3
   6  -5  13 50.7103 52.0209   2
  -6  -5 -13 101.911 44.6446   3
   6  -5  13 168.355 82.9443   4
   6  -5  15 353.765 100.505   2
  -6  -5 -15 234.882 80.2311   7
   6  -5  15 285.755 99.6410   4
  -6  -4  24-6.87043 32.1546   3
  -6  -4  22 119.763 59.0777   3
  -6  -4  20 145.481 45.6532   2
  -6  -4  20 110.049 53.0520   3
  -6  -4  18 752.466 83.8859   2
  -6  -4  18 661.177 105.730   3
  -6  -4  16 639.545 74.3868   2
   6  -4 -16 749.029 113.395   2
  -6  -4  16 562.954 99.8883   3
   6  -4 -14 1946.87 171.613   2
  -6  -4  14 1844.87 121.270   2
  -6  -4  14 1779.93 164.416   3
   6  -4 -12 2741.24 193.328   2
  -6  -4  12 2657.21 143.066   2
  -6  -4  12 2673.93 191.917   3
   6  -4 -10 1044.72 117.875   2
  -6  -4  10 1053.88 88.4555   2
  -6  -4  10 901.419 107.425   3
   6  -4 -10 950.736 57.4787   3
  -6  -4   8 619.593 67.5499   2
   6  -4  -8 419.012 69.1392   2
   6  -4  -8 514.346 54.8836   3
  -6  -4   6 583.850 68.0120   2
   6  -4  -6 686.749 87.8022   2
  -6  -4   6 607.444 86.6194   3
   6  -4  -6 577.846 66.2322   3
  -6  -4   4 4987.25 210.261   2
   6  -4  -4 5304.23 248.026   2
  -6  -4   4 5449.60 250.941   3
  -6  -4   2 17031.4 442.106   2
   6  -4  -2 17881.5 490.887   2
   6  -4  -2 16218.5 465.505   3
  -6  -4   2 16751.4 472.362   3
   6  -4   0 9846.98 352.784   2
  -6  -4   0 9232.05 318.563   2
  -6  -4   0 8948.95 327.621   3
   6  -4   0 9131.93 348.531   3
   6  -4   2 16133.0 482.112   2
   6  -4   2 15620.5 495.369   3
  -6  -4  -2 15987.8 450.033   3
   6  -4   4 8144.57 332.817   2
  -6  -4  -4 7456.60 294.947   3
   6  -4   6 681.227 98.9886   2
  -6  -4  -6 746.788 94.2407   3
   6  -4   6 614.032 103.189   4
   6  -4   8 230.057 67.5539   2
  -6  -4  -8 510.880 80.5955   3
   6  -4   8 466.297 93.1472   4
   6  -4  10 523.007 97.4631   2
  -6  -4 -10 439.802 75.9194   3
   6  -4  10 394.674 85.2002   4
  -6  -4 -12 427.554 78.0865   3
   6  -4  12 332.625 84.0129   4
  -6  -4 -14 972.421 118.450   3
   6  -4  14 1072.96 158.087   4
  -6  -4 -16 488.697 87.0231   3
   6  -4  16 394.329 108.409   4
  -6  -4 -18 188.155 90.3187   7
   6  -4  18-39.7390 67.4196   4
  -6  -3  27 51.3373 37.1894   3
  -6  -3  27 4.36959 47.2607   4
  -6  -3  25-71.6053 56.1086   3
  -6  -3  25-174.394 72.3677   4
  -6  -3  23-5.34451 40.1402   3
   6  -3 -23 57.7019 43.7597   1
  -6  -3  21 510.300 92.0696   3
   6  -3 -21 381.057 90.2854   1
  -6  -3  19 17.1288 38.9111   3
  -6  -3  19 73.5906 28.4080   7
   6  -3 -19 16.6494 53.8407   1
  -6  -3  19 78.1137 30.4222   2
  -6  -3  17 1321.64 131.570   3
  -6  -3  17 1266.43 98.0772   7
   6  -3 -17 1291.62 154.904   1
  -6  -3  17 1197.63 94.3621   2
  -6  -3  15 7143.86 303.827   3
  -6  -3  15 5875.99 273.829   5
  -6  -3  15 5337.84 206.095   7
  -6  -3  15 6253.90 208.285   2
   6  -3 -15 7491.61 311.380   2
  -6  -3  13 4740.85 237.784   3
   6  -3 -13 4958.60 238.738   2
  -6  -3  13 4689.73 168.090   2
  -6  -3  13 4747.62 243.235   5
   6  -3 -11 14.0318 34.2018   2
  -6  -3  11 0.72421 17.6188   2
  -6  -3  11 10.7088 38.2483   3
  -6  -3  11 38.7483 34.3367   5
  -6  -3   9 8892.74 313.142   3
   6  -3  -9 6358.39 173.823   3
  -6  -3   9 5777.69 279.517   5
  -6  -3   9 7207.07 208.236   2
   6  -3  -9 8943.89 303.396   2
  -6  -3   7 3733.49 192.997   3
   6  -3  -7 3587.25 140.634   3
  -6  -3   7 3630.01 213.697   5
  -6  -3   7 3850.66 143.838   2
   6  -3  -7 3730.04 184.098   2
   6  -3  -5 3152.92 146.484   3
  -6  -3   5 3227.80 175.383   3
  -6  -3   5 3408.43 205.846   5
  -6  -3   5 3292.06 137.375   2
   6  -3  -5 3212.21 167.446   2
   6  -3  -3 1477.07 111.761   3
  -6  -3   3 1805.51 134.077   3
  -6  -3   3 1402.36 137.253   5
  -6  -3   3 1840.06 111.033   2
   6  -3  -3 2157.21 141.404   2
  -6  -3   1 1627.00 119.667   3
  -6  -3   1 1570.44 141.608   5
   6  -3  -1 1507.56 117.167   2
  -6  -3  -1 1358.80 110.545   3
   6  -3   1 1192.90 112.684   3
   6  -3   1 1149.18 106.119   2
  -6  -3  -1 1385.64 136.657   5
  -6  -3  -3 6082.15 245.861   3
   6  -3   3 5725.47 265.827   3
   6  -3   3 6088.87 257.032   2
  -6  -3  -3 5203.05 272.953   5
   6  -3   3 5879.98 250.771   4
   6  -3   5 1553.23 140.815   3
  -6  -3  -5 1508.45 120.243   3
  -6  -3  -5 1549.08 147.657   5
   6  -3   5 1525.30 132.806   4
  -6  -3  -7 1474.84 124.209   3
  -6  -3  -7 1435.00 143.304   5
   6  -3   7 1557.08 145.313   4
  -6  -3  -9 1368.01 124.469   3
  -6  -3  -9 1383.53 143.301   5
   6  -3   9 1383.73 150.089   4
  -6  -3 -11 706.774 96.4049   3
  -6  -3 -11 656.125 102.386   5
   6  -3  11 594.019 103.384   4
  -6  -3 -13 198.966 63.7543   3
  -6  -3 -13 229.736 62.0874   5
   6  -3  13 141.151 61.1039   4
  -6  -3 -15 298.892 69.6281   3
   6  -3  15 435.772 106.445   4
  -6  -3 -17 49.7237 36.1424   3
   6  -3  17 284.946 94.0028   4
  -6  -3 -19 297.648 71.3640   3
  -6  -3 -19 504.700 118.852   7
   6  -3  19 356.394 102.173   4
   6  -2 -30-12.0647 51.5406   1
   6  -2 -28 77.4999 55.6543   1
  -6  -2  28 64.4240 42.7550   3
  -6  -2  28-2.39188 43.2920   4
   6  -2 -26 55.5570 44.3199   1
  -6  -2  26 103.406 53.0338   3
  -6  -2  26 146.713 60.8631   4
   6  -2 -24 66.4690 49.2332   1
  -6  -2  24 63.7029 39.2248   3
  -6  -2  24 176.166 68.3953   4
   6  -2 -22 276.708 77.8324   1
  -6  -2  22 232.507 59.2446   3
  -6  -2  22 234.273 69.6462   4
  -6  -2  20 383.787 69.3630   3
   6  -2 -20 334.034 85.5853   1
  -6  -2  20 414.007 66.4187   7
  -6  -2  20 504.185 89.7053   4
  -6  -2  18 896.339 100.107   3
   6  -2 -18 1334.31 148.957   1
  -6  -2  18 1078.84 102.503   7
  -6  -2  18 1239.52 134.678   4
  -6  -2  16 4975.97 230.700   3
   6  -2 -16 4827.46 268.548   1
  -6  -2  16 4611.32 207.260   5
  -6  -2  16 4295.60 197.690   7
  -6  -2  16 5029.44 252.636   4
  -6  -2  16 4980.54 268.680   3
  -6  -2  14 23963.1 561.682   3
   6  -2 -14 23865.9 636.891   1
  -6  -2  14 22869.7 542.151   5
  -6  -2  14 24041.4 629.763   3
  -6  -2  12 15024.0 408.598   3
  -6  -2  12 14051.5 402.323   5
  -6  -2  12 14486.7 289.114   2
   6  -2 -12 15762.7 398.242   2
   6  -2 -12 15099.6 464.447   1
  -6  -2  10 6437.15 239.756   3
   6  -2 -10 5836.19 142.742   3
  -6  -2  10 6070.77 250.535   5
   6  -2 -10 6456.27 278.522   1
  -6  -2  10 6049.86 146.296   2
   6  -2 -10 5945.18 218.005   2
  -6  -2   8 937.785 86.9662   3
   6  -2  -8 941.447 60.0349   3
  -6  -2   8 967.679 99.5270   5
  -6  -2   8 992.367 49.4568   2
   6  -2  -8 1090.01 84.6749   2
   6  -2  -8 972.305 106.278   1
   6  -2  -6 2521.76 111.698   3
  -6  -2   6 2656.75 142.766   3
  -6  -2   6 2673.93 165.451   5
  -6  -2   6 2617.78 90.4899   2
   6  -2  -6 2464.34 157.052   1
   6  -2  -6 2543.44 128.507   2
   6  -2  -4 11202.2 293.774   2
   6  -2  -4 10763.5 283.588   3
  -6  -2   4 11186.2 315.585   3
   6  -2  -2 9892.64 278.118   2
  -6  -2   2 9904.16 294.526   3
   6  -2  -2 9827.53 284.419   3
   6  -2   0 41296.6 759.898   2
  -6  -2   0 41010.3 768.704   3
   6  -2   0 40715.9 721.377   4
  -6  -2  -2 25039.5 542.666   3
   6  -2   2 24976.5 533.169   4
   6  -2   4 2745.90 168.920   3
  -6  -2  -4 2965.72 160.000   3
   6  -2   4 2787.80 161.136   4
   6  -2   6 3067.21 187.916   3
  -6  -2  -6 2604.07 158.783   3
  -6  -2  -6 2784.39 182.905   5
   6  -2   6 2935.70 177.868   4
   6  -2   8 822.071 102.940   3
  -6  -2  -8 863.264 97.4719   3
  -6  -2  -8 752.903 97.5223   5
   6  -2   8 879.233 106.974   4
  -6  -2 -10 928.235 105.603   3
  -6  -2 -10 706.583 96.5960   5
   6  -2  10 790.732 108.602   4
  -6  -2 -12 2542.08 186.072   3
  -6  -2 -12 2316.31 176.113   5
   6  -2  12 2360.33 198.167   4
  -6  -2 -14 5012.23 266.602   5
   6  -2  14 5220.13 314.159   4
  -6  -2 -16 4060.25 254.354   3
  -6  -2 -16 3594.80 222.668   5
   6  -2  16 3754.22 280.945   4
  -6  -2 -18 28.2903 46.1286   3
   6  -2  18 23.0945 65.4958   4
  -6  -2 -20 49.1485 41.7119   3
  -6  -2 -20-18.9807 56.9697   7
   6  -2  20 154.462 87.9130   4
  -6  -2 -22 79.2106 56.7209   7
   6  -1 -29 102.509 65.4652   1
  -6  -1  29 117.018 69.7338   4
   6  -1 -27 279.880 91.8471   1
  -6  -1  27 392.260 75.4832   3
  -6  -1  27 374.481 99.1451   4
   6  -1 -25-28.5731 43.9211   1
  -6  -1  25 18.8160 32.6662   3
   6  -1 -23 51.7301 48.1396   1
  -6  -1  23 67.3979 34.3151   3
  -6  -1  23 56.2655 40.5914   4
   6  -1 -21 184.483 62.6586   1
  -6  -1  21 301.203 67.9656   3
  -6  -1  21 187.389 47.0323   3
  -6  -1  21 337.870 80.5252   4
   6  -1 -21 199.628 48.9016   4
  -6  -1  19 930.037 93.1762   3
   6  -1 -19 931.288 124.963   1
  -6  -1  19 852.656 98.9973   7
  -6  -1  19 816.690 103.102   3
   6  -1 -19 823.526 94.1268   4
  -6  -1  19 879.164 111.008   4
  -6  -1  17 9549.06 308.021   3
   6  -1 -17 10365.1 395.420   1
  -6  -1  17 9576.76 259.159   5
  -6  -1  17 9633.26 330.686   7
   6  -1 -17 10204.6 390.421   6
  -6  -1  17 10072.6 352.303   4
  -6  -1  17 9813.86 356.112   3
  -6  -1  15 7126.25 250.216   3
   6  -1 -15 7254.99 311.097   1
  -6  -1  15 7066.33 262.191   7
   6  -1 -15 6755.48 301.311   6
  -6  -1  15 6590.87 217.088   5
   6  -1 -15 6432.23 222.015   4
  -6  -1  15 7131.94 267.650   4
  -6  -1  15 6788.06 280.095   3
  -6  -1  13 783.963 78.3922   3
   6  -1 -13 870.445 107.997   1
   6  -1 -13 679.067 91.5164   6
  -6  -1  13 647.350 68.6259   5
  -6  -1  13 785.312 97.5455   6
   6  -1 -13 650.540 59.6243   4
  -6  -1  13 630.336 73.4636   4
  -6  -1  11 9466.15 275.750   3
   6  -1 -11 9873.62 334.184   1
   6  -1 -11 9669.80 337.154   6
   6  -1  -9 206.000 32.4216   2
   6  -1  -9 174.233 47.7444   1
   6  -1  -9 176.042 28.1308   3
  -6  -1   9 70.5506 28.5686   3
  -6  -1   9 138.530 33.6877   5
  -6  -1   7 12455.2 321.664   3
   6  -1  -7 12631.4 281.858   3
  -6  -1   7 13033.7 357.111   5
   6  -1  -7 13210.3 281.825   2
   6  -1  -7 13483.5 366.684   1
   6  -1  -5 1307.47 78.8086   3
  -6  -1   5 1500.33 97.3523   3
   6  -1  -5 1379.70 101.761   1
   6  -1  -5 1246.87 70.5014   2
  -6  -1   5 1435.54 96.0450   6
  -6  -1   5 1282.86 104.622   5
  -6  -1   3 8565.32 248.772   3
   6  -1  -3 7797.22 228.701   3
   6  -1  -3 8028.30 208.222   2
   6  -1  -3 7596.19 239.076   1
  -6  -1   3 8224.06 227.562   6
   6  -1  -3 7990.85 163.716   4
  -6  -1   1 31413.6 607.716   3
   6  -1  -1 31343.5 600.694   3
   6  -1  -1 31825.2 587.316   1
  -6  -1   1 30954.7 548.520   6
   6  -1  -1 32057.0 540.592   4
   6  -1   1 5815.45 212.717   3
  -6  -1  -1 6118.33 219.475   3
  -6  -1  -1 5739.92 154.327   6
   6  -1   1 5692.78 188.605   4
  -6  -1  -3 9773.92 300.065   3
   6  -1   3 10389.1 297.003   4
  -6  -1  -5 401.529 62.6939   3
   6  -1   5 321.481 55.2367   4
   6  -1   7 480.777 74.1394   3
  -6  -1  -7 425.759 69.9475   3
   6  -1   7 365.729 64.0852   4
  -6  -1  -9 3143.12 189.840   3
   6  -1   9 3005.53 186.650   3
   6  -1   9 3072.46 195.689   4
  -6  -1 -11 3092.01 200.778   3
  -6  -1 -11 2671.73 182.227   5
   6  -1  11 2556.74 192.307   4
  -6  -1 -13 3830.81 236.527   3
  -6  -1 -13 3274.63 208.601   5
   6  -1  13 3709.14 246.102   4
  -6  -1 -15 1769.14 172.192   3
  -6  -1 -15 1430.58 139.071   5
   6  -1  15 1427.64 166.718   4
  -6  -1 -17 1138.27 147.385   3
  -6  -1 -17 1143.72 125.672   5
   6  -1  17 1132.37 158.290   4
  -6  -1 -19 1910.76 191.168   3
   6  -1  19 1736.91 204.667   4
  -6  -1 -21 262.032 88.3401   3
  -6  -1 -21 349.368 91.4017   7
   6  -1  21 210.582 77.9518   4
  -6  -1 -23 140.507 63.5997   3
  -6  -1 -23-8.00202 42.7238   7
   6   0 -30 436.914 113.297   1
  -6   0  30 346.360 100.312   4
   6   0 -28-68.9070 66.7212   1
  -6   0  28-69.9191 68.6226   4
   6   0 -26-77.1376 65.2944   1
  -6   0  26 19.5906 41.8963   4
   6   0 -24 260.247 79.8051   1
  -6   0  24 265.715 49.2037   3
  -6   0  24 258.051 73.0915   4
   6   0 -22 61.9062 44.6774   1
  -6   0  22-10.3984 22.7596   2
  -6   0  22-11.7380 26.7872   3
  -6   0  22-24.3382 29.2537   3
  -6   0  22 62.2983 48.4474   4
  -6   0  20 26.6063 27.6987   3
  -6   0  20-20.3366 27.4378   3
   6   0 -20 55.3704 50.4227   1
  -6   0  20-41.2520 31.0765   2
  -6   0  20-4.51343 41.1982   6
  -6   0  20-84.2804 50.3663   4
   6   0 -20-10.4246 27.7541   4
  -6   0  18 9019.02 2681.60   3
  -6   0  18 6977.86 2493.03   2
   6   0 -18 10182.1 3931.24   1
  -6   0  18 8779.38 3418.93   6
  -6   0  18 7975.04 3040.97   4
  -6   0  16 922.876 77.3565   3
  -6   0  16 921.130 75.5094   2
   6   0 -16 1037.63 117.057   1
   6   0 -16 935.013 109.902   6
  -6   0  16 1017.54 56.4928   5
  -6   0  16 1056.32 113.580   6
  -6   0  16 925.074 99.6631   7
  -6   0  16 984.018 94.1647   4
  -6   0  16 969.760 88.4728   3
  -6   0  14 1735.36 100.586   3
  -6   0  14 1705.95 91.5925   2
   6   0 -14 1669.24 137.041   1
   6   0 -14 1682.80 138.862   6
  -6   0  14 1771.72 129.436   7
  -6   0  14 1626.14 85.9248   5
  -6   0  14 1679.97 133.438   6
  -6   0  14 1763.49 112.210   4
   6   0 -14 1632.25 107.332   4
  -6   0  12 5169.99 172.880   3
  -6   0  12 3782.75 126.815   2
   6   0 -12 4976.35 231.333   1
   6   0 -12 3794.97 205.654   6
  -6   0  12 3784.49 150.851   5
  -6   0  12 4401.44 165.401   4
   6   0 -12 3759.96 152.692   4
  -6   0  10 7121.74 207.098   3
  -6   0  10 7001.47 156.994   2
   6   0 -10 7171.18 260.681   1
   6   0 -10 7309.56 269.998   6
  -6   0  10 7091.80 221.098   5
  -6   0  10 7262.04 188.380   4
   6   0 -10 6919.71 189.072   4
   6   0  -8 27449.6 509.436   3
  -6   0   8 28062.9 512.302   3
  -6   0   8 27199.2 416.723   2
   6   0  -8 29080.0 582.400   1
   6   0  -8 26863.3 590.070   6
  -6   0   8 27258.5 544.751   5
   6   0  -8 27452.9 454.246   4
  -6   0   6 8492.58 232.001   3
   6   0  -6 8448.48 230.279   3
   6   0  -6 8750.77 158.809   2
   6   0  -6 8751.68 259.437   1
  -6   0   6 8392.24 249.316   1
  -6   0   6 8348.84 257.605   5
  -6   0   6 8842.88 263.077   6
   6   0  -6 8540.84 272.522   6
   6   0  -6 8230.24 171.166   4
   6   0  -4 1364.98 84.4596   3
  -6   0   4 1253.64 83.5881   3
   6   0  -4 1269.03 86.0041   1
  -6   0   4 1266.03 82.0447   1
   6   0  -4 1227.47 90.3258   6
  -6   0   4 1363.67 100.766   5
  -6   0   4 1285.71 87.7923   6
   6   0  -2 374.127 46.4728   3
  -6   0   2 411.075 53.4370   3
   6   0  -2 337.054 43.8729   1
  -6   0   2 303.836 38.1295   1
  -6   0   2 347.998 43.9051   6
   6   0  -2 360.208 46.2479   6
   6   0  -2 323.645 35.7811   4
  -6   0   0 11100.0 301.893   3
   6   0   0 11569.5 249.370   1
  -6   0   0 10846.1 236.408   1
  -6   0   0 11159.0 265.954   6
   6   0   0 11582.6 273.002   4
  -6   0  -2 738.562 79.0287   3
   6   0   2 738.921 42.9606   1
  -6   0  -2 637.999 51.5619   6
  -6   0  -2 640.241 62.7397   4
   6   0   2 665.855 65.0328   4
  -6   0  -4 3164.57 169.057   3
  -6   0  -4 3160.57 109.407   6
  -6   0  -4 3193.48 158.683   4
   6   0   4 3335.49 161.760   4
  -6   0  -6 2148.49 148.506   3
   6   0   6 2168.13 137.851   3
  -6   0  -6 2116.70 140.483   4
   6   0   6 2139.93 144.522   4
  -6   0  -8 1017.35 109.654   3
   6   0   8 1214.69 109.049   3
  -6   0  -8 1055.20 107.626   4
   6   0   8 1179.92 115.526   4
   6   0  10 8049.51 302.328   3
  -6   0 -10 8091.86 330.123   3
  -6   0 -10 7130.50 161.563   6
  -6   0 -10 7889.50 322.219   4
   6   0  10 7735.95 322.327   4
   6   0  12 30.7020 29.6884   3
  -6   0 -12 79.4257 55.1071   3
  -6   0 -12 43.1555 13.1140   6
  -6   0 -12 18.0890 25.6356   5
   6   0  12 73.0214 50.4607   4
  -6   0 -14 3443.65 241.766   3
  -6   0 -14 3053.86 202.226   5
  -6   0 -14 3544.15 110.947   6
  -6   0 -16 122.170 69.8131   3
  -6   0 -16 121.950 46.3345   5
  -6   0 -16 173.747 25.4351   6
   6   0  16 151.084 63.2361   4
  -6   0 -18 595.972 113.576   3
  -6   0 -18 506.302 84.9364   5
   6   0  18 509.988 112.213   4
  -6   0 -20 517.138 110.344   3
  -6   0 -20 303.300 78.0750   7
   6   0  20 319.786 92.6885   4
  -6   0 -22 18.3402 59.6067   3
  -6   0 -22-62.8496 51.8484   7
   6   0  22-0.66013 64.5291   4
  -6   0 -24-9.64081 37.3454   3
  -6   0 -24 34.1841 41.8817   7
   6   1 -29-24.3053 48.5956   1
  -6   1  29 63.1157 55.4790   4
   6   1 -27 403.780 102.629   1
  -6   1  27 483.901 107.021   4
   6   1 -25 27.5019 39.5487   1
  -6   1  25 147.909 61.2481   6
  -6   1  25 163.654 65.0487   4
  -6   1  23 33.9951 20.5320   3
   6   1 -23 79.2552 46.6919   1
  -6   1  23 25.1511 38.0158   6
  -6   1  23 91.4512 51.8016   4
  -6   1  21 243.043 37.7599   3
  -6   1  21 195.424 40.2449   3
  -6   1  21 254.562 58.2384   2
   6   1 -21 237.976 67.7633   1
  -6   1  21 331.362 75.7802   6
  -6   1  21 267.095 62.3593   4
  -6   1  19 854.918 72.2067   3
  -6   1  19 800.514 60.4422   3
   6   1 -19 876.655 114.920   1
  -6   1  19 782.408 88.8495   2
  -6   1  19 770.951 102.096   6
  -6   1  19 921.981 100.963   4
   6   1 -19 783.705 103.117   4
  -6   1  17 9925.71 238.088   3
  -6   1  17 9013.49 250.394   3
  -6   1  17 9520.59 301.826   2
   6   1 -17 10395.7 384.239   1
   6   1 -17 9973.46 272.122   5
  -6   1  17 9940.01 357.500   6
  -6   1  17 9644.26 315.976   4
   6   1 -17 9900.50 351.739   4
  -6   1  15 6796.30 182.419   3
  -6   1  15 6628.12 225.690   2
   6   1 -15 7135.71 298.334   1
  -6   1  15 7097.60 290.659   1
  -6   1  15 6792.20 289.093   7
   6   1 -15 6543.54 222.242   5
   6   1 -15 7073.56 300.070   6
  -6   1  15 6733.10 279.721   6
  -6   1  15 6545.86 164.702   5
  -6   1  15 6585.03 197.074   3
  -6   1  15 6855.59 235.607   4
  -6   1  13 610.725 48.0126   3
  -6   1  13 659.541 61.4844   2
  -6   1  13 610.480 80.7453   1
   6   1 -13 709.438 89.5675   1
  -6   1  13 623.562 83.6383   6
  -6   1  13 599.521 50.8277   5
   6   1 -13 591.768 65.5353   5
   6   1 -13 700.153 89.9896   6
  -6   1  13 721.105 89.3720   7
  -6   1  13 591.872 58.2110   4
   6   1 -13 621.207 74.8150   4
  -6   1  11 8737.76 213.449   3
  -6   1  11 8884.43 232.981   2
   6   1 -11 9296.23 312.610   1
  -6   1  11 8994.08 308.908   6
  -6   1  11 9768.70 314.952   7
   6   1 -11 9236.09 279.163   5
   6   1 -11 9740.16 322.927   6
   6   1 -11 8376.46 265.815   4
  -6   1  11 9460.20 216.886   4
  -6   1   9 194.123 31.3161   3
   6   1  -9 210.581 50.4126   1
  -6   1   9 151.956 26.5453   2
   6   1  -9 153.304 37.7160   6
   6   1  -9 155.964 38.1590   5
   6   1  -9 154.294 36.9266   4
  -6   1   9 214.175 22.2065   4
   6   1  -7 13133.1 324.982   3
  -6   1   7 12679.2 290.241   3
   6   1  -7 12804.3 342.852   1
  -6   1   7 12756.1 275.673   2
   6   1  -7 13349.5 357.359   5
   6   1  -7 13165.2 353.369   6
   6   1  -7 12626.3 303.290   4
   6   1  -5 1426.05 92.6820   3
  -6   1   5 1318.59 81.6359   3
   6   1  -5 1348.04 94.3609   1
  -6   1   5 1261.57 92.7252   1
   6   1  -5 1428.98 110.117   5
   6   1  -5 1462.08 97.7095   6
  -6   1   3 8083.05 238.192   3
   6   1  -3 7889.87 173.210   2
  -6   1   3 7524.50 235.704   1
  -6   1   3 7857.60 257.927   6
   6   1  -3 8645.06 281.591   5
   6   1  -3 8034.22 231.228   6
  -6   1   3 7905.09 160.406   4
  -6   1   1 31965.3 618.639   3
  -6   1   1 31162.5 580.379   1
   6   1  -1 32103.2 667.064   5
   6   1  -1 31109.7 558.763   6
  -6   1   1 32030.5 535.279   4
  -6   1  -1 5804.95 222.750   3
  -6   1  -1 5614.88 175.198   1
   6   1   1 5476.97 160.064   6
   6   1   1 6345.76 214.817   4
  -6   1  -1 5594.50 183.116   4
  -6   1  -3 9659.77 233.452   1
   6   1   3 9129.13 282.988   3
  -6   1  -3 9457.32 314.771   3
   6   1   3 10128.1 302.693   4
  -6   1  -3 9897.43 283.250   4
  -6   1  -5 381.984 38.6752   1
  -6   1  -5 389.178 64.9541   3
   6   1   5 380.274 58.4453   3
   6   1   5 345.410 62.6243   4
  -6   1  -5 357.411 55.4139   4
  -6   1  -7 441.148 39.2807   1
  -6   1  -7 349.107 69.8232   3
   6   1   7 454.169 63.6449   3
  -6   1  -7 490.508 68.7294   4
   6   1   7 431.396 72.5607   4
  -6   1  -9 3227.31 210.085   3
   6   1   9 2937.55 167.161   3
   6   1   9 3002.64 191.337   4
  -6   1  -9 3111.04 192.404   4
  -6   1 -11 2803.01 91.5455   1
  -6   1 -11 2907.76 209.552   3
   6   1  11 2896.15 173.873   3
   6   1  11 2859.54 200.636   4
  -6   1 -13 3321.97 101.760   1
  -6   1 -13 3826.40 254.766   3
   6   1  13 3371.93 197.878   3
   6   1  13 3746.37 242.775   4
  -6   1 -15 1750.81 186.624   3
  -6   1 -15 1404.96 64.7968   1
  -6   1 -15 1533.96 100.635   6
   6   1  15 1580.77 171.666   4
  -6   1 -17 1267.12 174.424   3
   6   1  17 1220.20 163.954   4
  -6   1 -19 1723.60 198.308   3
  -6   1 -19 1807.97 159.584   7
   6   1  19 1921.00 210.768   4
  -6   1 -21 202.328 77.6282   3
  -6   1 -21 276.564 71.0639   7
   6   1  21 326.126 97.3909   4
  -6   1 -23 48.9947 77.0109   3
  -6   1 -23 106.167 58.4503   7
   6   2 -28-21.3723 41.7327   1
  -6   2  28-5.40591 35.8574   6
   6   2 -26-19.9941 46.3835   1
  -6   2  26 113.083 60.8374   6
  -6   2  26-26.6589 45.7427   4
   6   2 -24 28.3608 41.4015   1
  -6   2  24 32.2897 40.1358   4
   6   2 -22 250.640 72.7542   1
   6   2 -22 201.357 43.4070   5
  -6   2  22 116.778 49.8771   6
   6   2 -20 447.319 89.7246   1
  -6   2  20 299.027 68.1828   6
   6   2 -20 536.255 71.2686   5
  -6   2  20 444.926 78.8990   4
  -6   2  18 1023.12 103.436   2
   6   2 -18 1162.43 130.497   1
  -6   2  18 1043.22 118.571   6
   6   2 -18 1178.41 107.375   5
  -6   2  18 1121.46 109.884   4
   6   2 -16 5419.56 266.323   1
  -6   2  16 4799.89 214.553   2
  -6   2  16 4647.47 244.228   6
  -6   2  16 4512.99 143.901   5
   6   2 -16 4832.33 225.854   5
   6   2 -16 4655.05 249.271   4
  -6   2  16 5044.16 211.489   4
   6   2 -14 23638.0 596.961   1
  -6   2  14 22537.2 525.120   2
  -6   2  14 23297.0 603.386   1
  -6   2  14 24516.6 625.366   7
  -6   2  14 24418.2 608.032   6
   6   2 -14 23803.9 610.611   6
   6   2 -14 23841.7 575.259   5
   6   2 -14 23506.8 599.801   4
  -6   2  14 23269.3 493.792   4
  -6   2  12 14386.7 252.068   3
  -6   2  12 14503.7 368.412   2
  -6   2  12 15312.8 452.219   1
  -6   2  12 15576.3 448.669   7
  -6   2  12 15263.8 446.617   6
   6   2 -12 14406.3 435.846   6
   6   2 -12 14702.0 430.937   5
  -6   2  12 14726.7 327.604   4
  -6   2  10 6184.43 159.401   3
  -6   2  10 6192.00 212.709   2
  -6   2  10 6326.30 255.800   7
  -6   2  10 6258.24 268.686   6
   6   2 -10 5989.28 254.464   6
   6   2 -10 6270.76 262.299   5
  -6   2  10 5866.49 164.953   4
  -6   2   8 1010.27 66.8636   3
  -6   2   8 913.279 74.8336   2
  -6   2   8 870.010 87.8544   7
   6   2  -8 951.095 93.5261   6
   6   2  -8 1161.24 109.781   5
  -6   2   8 1003.32 53.0395   4
  -6   2   6 2536.38 119.116   3
   6   2  -6 2643.88 88.4727   2
  -6   2   6 2518.01 128.390   2
   6   2  -6 2803.74 150.704   6
   6   2  -6 2671.14 168.813   5
  -6   2   6 2495.16 87.4958   4
  -6   2   4 11270.3 300.209   3
   6   2  -4 10997.9 238.924   2
   6   2  -4 11272.0 312.245   6
   6   2  -4 11982.9 376.493   5
  -6   2   4 10906.0 238.077   4
  -6   2   2 9960.45 297.179   3
   6   2  -2 9557.30 236.856   2
  -6   2   2 9839.32 308.274   1
   6   2  -2 10325.8 347.148   5
   6   2  -2 9837.47 270.803   6
  -6   2   2 9579.32 242.075   4
  -6   2   0 40915.5 787.470   3
   6   2   0 40939.4 759.334   3
  -6   2   0 39920.3 761.390   1
   6   2   0 38951.6 699.181   2
   6   2   0 40286.6 830.334   5
   6   2   0 39919.2 685.649   6
  -6   2   0 39846.5 712.452   4
  -6   2  -2 25020.1 579.567   3
   6   2   2 25639.3 539.802   3
  -6   2  -2 23538.2 518.677   1
   6   2   2 24333.9 514.383   2
   6   2   2 24519.6 594.636   5
   6   2   2 23082.5 434.274   6
  -6   2  -2 24706.0 525.849   4
   6   2   4 2664.44 148.557   3
  -6   2  -4 2567.02 172.070   3
   6   2   4 2435.76 167.925   5
   6   2   4 2619.04 87.0355   6
   6   2   4 2892.84 172.380   4
  -6   2  -4 2802.62 158.418   4
   6   2   6 2639.58 162.140   2
   6   2   6 2855.58 156.844   3
  -6   2  -6 3096.21 196.499   3
   6   2   6 3006.45 186.422   4
  -6   2  -6 2801.55 170.738   4
   6   2   8 773.101 54.9573   1
   6   2   8 838.248 87.7465   3
  -6   2  -8 730.830 102.894   3
   6   2   8 846.587 105.764   4
  -6   2  -8 853.329 101.903   4
   6   2  10 677.168 46.1336   1
   6   2  10 752.717 86.5522   3
  -6   2 -10 663.420 104.972   3
   6   2  10 603.064 92.6164   4
   6   2  12 2045.76 74.7131   1
   6   2  12 2463.51 160.446   3
   6   2  12 2371.83 195.381   4
  -6   2 -14 6140.86 349.064   3
   6   2  14 5770.19 262.047   3
   6   2  14 5872.92 326.923   4
  -6   2 -16 3964.81 164.428   1
  -6   2 -16 3934.53 289.162   3
   6   2  16 3862.96 277.765   4
  -6   2 -18-54.9752 70.2766   3
  -6   2 -18-68.6633 42.5148   7
   6   2  18-104.946 57.8592   4
  -6   2 -20 82.7748 59.7585   3
  -6   2 -20 163.347 51.4478   7
   6   2  20 164.325 79.1708   4
  -6   2 -22 0.71236 49.0249   3
   6   3 -27-77.7259 59.2958   1
  -6   3  27 74.7073 49.1439   6
   6   3 -25 13.1856 36.2045   1
  -6   3  25-0.86532 42.6831   6
  -6   3  25-26.8818 41.8998   4
   6   3 -23 84.8655 58.6641   1
   6   3 -23 51.2585 33.6850   5
  -6   3  23-38.7874 43.2876   6
  -6   3  23 117.689 53.5919   4
   6   3 -21 535.249 103.321   1
  -6   3  21 482.599 88.6787   6
   6   3 -21 371.373 73.8079   5
  -6   3  21 474.043 83.1356   4
   6   3 -19 158.382 56.0048   1
  -6   3  19 173.428 57.5868   6
  -6   3  19 93.0468 24.8786   5
  -6   3  19 88.9446 38.9480   4
   6   3 -19 149.775 54.0649   5
  -6   3  17 1342.45 93.8761   5
  -6   3  17 1284.03 139.594   6
   6   3 -17 1399.75 141.362   5
  -6   3  17 1459.70 121.295   4
  -6   3  15 6779.32 317.855   6
  -6   3  15 6261.70 230.341   5
   6   3 -15 6651.46 309.795   5
  -6   3  15 6589.81 249.415   4
  -6   3  13 4807.30 221.699   2
   6   3 -13 4903.43 262.093   5
  -6   3  13 4692.50 204.648   5
  -6   3  13 4823.59 262.572   6
  -6   3  13 4978.20 197.787   4
   6   3 -13 4917.23 263.234   4
  -6   3  11 43.9243 39.3095   1
  -6   3  11 16.8192 25.7122   2
  -6   3  11 51.9077 37.3336   7
   6   3 -11 14.8476 32.9911   6
  -6   3  11-59.2205 61.6339   6
   6   3 -11 0.16803 40.6142   5
  -6   3  11 23.2741 19.8576   4
   6   3 -11 1.11770 35.1082   4
  -6   3   9 6212.67 246.620   2
  -6   3   9 5728.56 285.276   1
  -6   3   9 5617.40 258.008   7
   6   3  -9 5863.57 267.078   6
   6   3  -9 7618.94 330.431   5
   6   3  -9 5980.07 275.843   4
  -6   3   9 7132.29 193.556   3
  -6   3   7 3954.01 158.748   3
  -6   3   7 3803.57 220.710   1
  -6   3   7 4149.85 192.502   2
  -6   3   7 4321.65 205.307   7
   6   3  -7 3999.62 201.338   6
   6   3  -7 4184.63 240.066   5
  -6   3   5 3288.15 158.899   3
   6   3  -5 3130.99 134.814   2
  -6   3   5 3423.72 173.622   2
  -6   3   5 3183.99 193.774   1
  -6   3   5 3276.99 170.137   7
   6   3  -5 3455.35 178.355   6
   6   3  -5 3686.72 223.127   5
  -6   3   5 3050.75 138.496   4
  -6   3   3 1950.78 137.228   3
   6   3  -3 1481.16 98.4730   2
  -6   3   3 1459.27 133.795   1
  -6   3   3 1530.57 110.268   7
   6   3  -3 1421.35 109.574   6
   6   3  -3 1906.83 169.532   5
  -6   3   3 1537.34 103.667   4
  -6   3   1 1709.19 132.435   3
   6   3  -1 1585.40 119.409   3
  -6   3   1 1518.20 127.582   1
   6   3  -1 1496.26 101.162   2
   6   3  -1 1685.51 150.627   5
  -6   3   1 1560.21 109.548   4
  -6   3  -1 1195.54 117.871   3
   6   3   1 1315.98 108.169   3
   6   3   1 1336.67 135.942   5
  -6   3  -1 1276.02 105.700   4
   6   3   3 5687.83 233.167   3
   6   3   3 5623.81 234.575   2
   6   3   3 5753.30 286.121   5
  -6   3  -3 5378.54 243.103   4
   6   3   5 1422.85 114.241   3
  -6   3  -5 1371.29 138.969   3
   6   3   5 1416.23 121.494   2
   6   3   5 1281.47 133.947   5
   6   3   5 1459.05 79.5002   6
  -6   3  -5 1456.17 129.718   4
  -6   3  -7 1347.02 145.607   3
   6   3   7 1608.56 122.764   3
   6   3   7 1672.41 139.777   2
   6   3   7 1358.84 138.602   5
   6   3   7 1405.44 65.0740   6
   6   3   7 1439.60 146.166   4
  -6   3  -7 1804.43 154.041   4
  -6   3  -9 1336.16 155.406   3
   6   3   9 1289.24 111.506   3
   6   3   9 1340.61 101.594   1
   6   3   9 1337.71 141.392   5
   6   3   9 1289.80 145.638   4
   6   3  11 540.441 60.5393   1
  -6   3 -11 458.662 100.970   3
   6   3  11 561.747 75.3095   3
   6   3  13 88.2013 25.6574   1
   6   3  13 41.2379 26.1162   3
  -6   3 -13 144.991 65.9206   3
   6   3  13 77.2812 53.6019   4
  -6   3 -15 442.504 111.740   3
   6   3  15 345.376 96.9933   4
  -6   3 -17 191.790 66.0179   3
   6   3  17 115.622 48.6543   4
  -6   3 -19 309.516 105.257   3
   6   3  19 328.667 92.5498   4
  -6   3 -21 133.032 67.3665   5
  -6   4  26-72.7139 47.7929   6
   6   4 -24 27.7374 55.2492   1
  -6   4  24-7.70443 39.5071   6
  -6   4  22 106.326 52.4880   6
   6   4 -22 119.237 53.6787   5
  -6   4  22 50.5587 34.0577   4
  -6   4  20 179.194 62.3747   6
   6   4 -20 12.9744 40.6676   5
  -6   4  20 115.273 41.1288   4
  -6   4  18 656.396 80.1294   5
  -6   4  18 620.716 109.400   6
   6   4 -18 720.340 117.170   5
  -6   4  18 707.508 95.2461   4
  -6   4  16 701.051 88.6739   5
  -6   4  16 581.997 106.815   6
   6   4 -16 646.514 111.416   5
  -6   4  16 645.309 87.8826   4
   6   4 -14 1872.16 182.979   5
  -6   4  14 1952.06 184.007   6
  -6   4  14 1807.85 145.748   5
  -6   4  14 1796.11 135.799   4
   6   4 -12 2928.14 225.335   5
  -6   4  12 2976.40 221.782   6
  -6   4  12 2817.28 183.223   5
  -6   4  12 2737.24 161.083   4
  -6   4  10 1150.90 120.195   5
   6   4 -10 961.965 128.372   5
  -6   4   8 502.328 78.7926   7
  -6   4   8 717.161 103.170   5
   6   4  -8 462.478 92.0329   5
  -6   4   6 663.149 83.1158   7
  -6   4   6 518.056 68.2342   4
   6   4  -6 606.182 102.381   5
  -6   4   6 621.682 74.4615   3
   6   4  -4 5397.93 301.930   5
  -6   4   4 5068.59 221.719   7
  -6   4   4 4781.06 216.640   4
  -6   4   4 5287.33 235.066   3
  -6   4   2 15361.3 496.478   1
   6   4  -2 16254.4 426.941   2
  -6   4   2 16411.9 417.014   7
   6   4  -2 16887.7 561.249   5
  -6   4   2 16146.8 447.595   4
  -6   4   2 16748.1 481.404   3
   6   4   0 8840.31 305.506   2
  -6   4   0 9353.46 280.217   7
   6   4   0 9779.93 413.330   5
  -6   4   0 9463.18 363.459   3
  -6   4   0 9275.85 337.568   4
   6   4   2 16805.8 452.592   3
   6   4   2 15734.5 445.892   2
  -6   4  -2 14853.6 362.604   7
   6   4   2 16287.0 554.876   5
  -6   4  -2 16466.5 515.831   3
  -6   4  -2 15966.3 481.320   4
   6   4   4 8367.96 305.071   3
  -6   4  -4 7859.56 227.572   7
   6   4   4 8481.75 386.408   5
  -6   4  -4 8568.16 349.388   4
  -6   4  -4 8505.38 375.667   3
   6   4   6 632.449 80.9524   3
  -6   4  -6 565.657 111.012   3
   6   4   6 536.131 102.680   5
   6   4   8 507.963 73.9989   3
  -6   4  -8 367.745 94.7629   3
   6   4   8 420.965 86.1008   5
   6   4   8 428.340 86.7601   4
  -6   4 -10 409.036 97.3246   3
   6   4  10 289.624 57.7513   3
   6   4  10 322.170 62.5034   1
   6   4  10 226.117 71.8752   5
   6   4  10 309.971 35.0922   6
   6   4  10 354.773 91.8753   4
  -6   4 -12 372.881 93.8305   3
   6   4  12 197.994 70.7451   5
   6   4  12 208.743 73.4889   4
  -6   4 -14 1123.37 167.485   3
   6   4  14 1379.11 179.572   4
  -6   4 -16 463.026 121.158   3
  -6   4 -16 633.483 123.197   5
   6   4  16 426.775 107.947   4
  -6   4 -18 54.1065 54.3703   3
  -6   4 -18 78.9030 60.1487   5
   6   4  18-66.5835 78.1228   4
  -6   4 -20 75.3008 57.7825   5
  -6   5  23-8.64245 35.5007   6
  -6   5  21 5.63563 38.8635   6
   6   5 -21 28.5366 50.1169   5
  -6   5  19-115.371 60.7733   6
   6   5 -19-25.5528 47.9761   5
  -6   5  19 69.0157 40.9920   4
  -6   5  17 67.7366 45.1375   6
  -6   5  17 91.3790 46.8180   4
   6   5 -17 130.145 69.2509   5
  -6   5  17 65.7630 38.8337   5
  -6   5  15 784.956 128.401   6
   6   5 -15 670.288 128.020   5
  -6   5  15 740.553 104.789   5
  -6   5  15 663.564 95.6342   4
  -6   5  13 18.6306 47.9170   6
   6   5 -13 31.6402 52.2692   5
  -6   5  13 45.1799 43.4498   5
  -6   5  13 40.7569 33.4455   4
   6   5 -11 268.255 87.2676   5
  -6   5  11 260.388 62.4693   5
   6   5  -9 131.324 59.1752   5
  -6   5   9 139.226 50.9728   5
  -6   5   7 1306.66 151.254   5
   6   5  -7 1380.44 171.003   5
  -6   5   7 1276.84 122.148   4
   6   5  -5 2592.94 169.982   2
   6   5  -5 2656.66 234.299   5
  -6   5   5 2499.89 166.242   7
  -6   5   5 2729.52 219.684   5
  -6   5   5 2359.58 172.905   4
   6   5  -3 1612.95 135.340   2
   6   5  -3 1403.75 172.637   5
  -6   5   3 1586.01 122.980   7
  -6   5   3 1846.66 187.168   5
  -6   5   3 1927.22 156.825   3
  -6   5   3 1617.93 146.079   4
  -6   5   1 133.160 57.6407   3
  -6   5   1 118.244 33.1326   7
  -6   5   1 237.721 88.1341   5
   6   5  -1 206.176 84.5732   5
  -6   5   1 282.215 70.4569   4
  -6   5  -1 407.236 90.4703   3
  -6   5  -1 309.945 45.9309   7
   6   5   1 407.169 107.778   5
  -6   5  -1 436.944 104.722   5
  -6   5  -3 869.387 128.421   3
  -6   5  -3 679.354 61.1642   7
   6   5   3 769.013 134.307   5
  -6   5  -3 726.879 123.317   5
  -6   5  -5 747.365 123.975   3
   6   5   5 549.321 114.046   5
  -6   5  -5 686.059 120.828   5
  -6   5  -7 1311.53 168.027   3
   6   5   7 1215.11 163.256   5
  -6   5  -7 1268.81 165.459   5
  -6   5  -9 159.500 73.1253   3
   6   5   9 147.395 67.2410   5
  -6   5  -9 216.957 76.2937   5
   6   5   9 259.672 83.9183   4
  -6   5 -11 308.585 89.4397   3
   6   5  11 388.690 97.4720   5
  -6   5 -11 310.149 92.1062   5
   6   5  11 329.759 90.6860   4
  -6   5 -13 72.0251 48.1272   3
   6   5  13-45.7731 57.4445   5
   6   5  13 71.1837 67.4293   4
  -6   5 -13 11.2822 54.1045   5
  -6   5 -15 227.447 77.5107   5
   6   5  15 319.839 108.207   4
  -6   5 -17 185.577 78.3640   5
  -6   5 -19-40.9310 47.8233   5
  -6   6  20 118.842 77.3651   6
   6   6 -20 238.855 88.3362   5
  -6   6  18 562.997 124.541   6
   6   6 -18 612.674 137.411   5
  -6   6  16 90.2551 61.8232   6
   6   6 -16 20.8759 59.0445   5
  -6   6  14-38.4451 57.7642   6
   6   6 -14-32.0589 66.3882   5
  -6   6  14-16.4608 37.0501   5
  -6   6  14 37.8315 40.0816   4
   6   6 -12 123.394 75.7212   5
  -6   6  12 248.866 81.6175   5
   6   6 -10 211.203 78.0856   5
  -6   6  10 11.7977 52.6699   5
   6   6  -8-2.23219 75.5440   5
  -6   6   8 164.548 62.2304   5
   6   6  -6 214.406 94.0468   5
  -6   6   6 360.844 98.9551   5
   6   6  -4 911.523 156.516   5
  -6   6   4 1064.23 156.595   5
  -6   6   2 1483.98 179.930   5
   6   6  -2 993.766 162.712   5
   6   6   0 474.644 115.373   5
  -6   6   0 336.565 101.116   5
   6   6   2 151.675 70.9983   5
  -6   6  -2 47.9093 61.8904   5
   6   6   4 875.945 153.056   5
  -6   6  -4 835.770 143.416   5
  -6   6  -6-15.1246 65.3893   3
   6   6   6 30.2353 47.3511   5
  -6   6  -6 105.439 69.3965   5
  -6   6  -8 30.2812 57.3565   3
   6   6   8 115.804 68.1513   5
  -6   6  -8 180.538 84.3619   5
  -6   6 -10 43.1052 55.1998   3
   6   6  10-66.2407 64.6886   5
  -6   6 -10-8.87964 59.8424   5
   6   6  10-128.968 88.0250   4
   6   6  12 40.3047 57.1873   5
  -6   6 -12 76.1511 59.5177   5
   6   6  14 51.0341 58.8941   5
  -6   7  13 34.4650 43.7288   5
  -6   7  11 168.330 69.8889   5
  -6   7   9 19.9168 50.3379   5
   6   7  -7 194.116 88.8560   5
  -6   7   7 90.9951 59.1151   5
   6   7  -5 697.895 149.030   5
  -6   7   5 949.648 161.971   5
   6   7  -3 1439.39 209.568   5
  -6   7   3 1010.81 169.558   5
   6   7  -1 185.116 91.8592   5
  -6   7   1 105.150 70.8994   5
   6   7   1 69.7653 68.8317   5
  -6   7  -1 105.138 69.0151   5
   6   7   3 171.430 84.4906   5
   6   7   5 294.223 101.597   5
   6   7   7 88.0386 68.5262   5
  -7  -7   8 309.197 85.4107   3
  -7  -7   8 383.744 88.2480   2
  -7  -7   6 138.728 68.8363   3
  -7  -7   6 8.16340 38.8520   2
  -7  -7   4 129.358 64.8131   3
  -7  -7   4 239.504 71.1184   2
   7  -7  -4 234.613 82.5477   2
  -7  -7   2 502.625 102.249   3
  -7  -7   2 540.890 101.131   2
  -7  -7   0 206.125 72.7041   3
  -7  -7  -2-28.4398 42.2273   3
  -7  -7  -4 137.476 62.8695   3
  -7  -7  -4 220.463 74.4471   7
  -7  -7  -6 47.9986 48.8634   7
   7  -6 -17 6.08955 42.2769   2
   7  -6 -15 32.0343 44.1469   2
  -7  -6  15-17.3986 51.1373   3
   7  -6 -13 42.2416 47.6504   2
  -7  -6  13 19.3806 32.8260   2
  -7  -6  13 49.2094 39.7355   3
   7  -6 -11 142.451 61.8011   2
  -7  -6  11 35.2717 33.5616   2
  -7  -6  11 44.8919 39.9353   3
  -7  -6   9 159.974 53.6423   2
   7  -6  -9 181.871 64.6947   2
  -7  -6   9 202.364 75.3187   3
  -7  -6   7 127.194 52.5142   2
   7  -6  -7 10.8526 47.6159   2
  -7  -6   7 158.908 68.5620   3
  -7  -6   5 50.7628 43.3875   2
   7  -6  -5 84.4246 57.0356   2
  -7  -6   5 133.117 68.5081   3
  -7  -6   3 182.817 60.6174   2
   7  -6  -3 202.879 65.3861   2
  -7  -6   3 269.561 73.3066   3
  -7  -6   1 322.414 76.2114   2
   7  -6  -1 518.128 102.258   2
  -7  -6   1 414.765 86.1403   3
   7  -6   1 55.0061 52.0674   2
  -7  -6  -1 168.573 61.2748   3
   7  -6   3 149.074 69.3298   2
  -7  -6  -3 71.5414 49.8602   3
   7  -6   5 123.199 67.0449   2
  -7  -6  -5-55.3772 40.5781   3
   7  -6   7 48.4839 46.6061   2
  -7  -6  -7-0.37676 33.0230   3
   7  -6   9 119.793 60.9048   2
  -7  -6  -9-28.1800 39.1461   3
  -7  -5  20-3.07124 41.6917   3
  -7  -5  18 111.207 55.2670   3
  -7  -5  16 715.789 84.8322   2
   7  -5 -16 791.134 127.546   2
  -7  -5  16 969.987 136.888   3
   7  -5 -14 960.333 136.411   2
  -7  -5  14 1052.10 102.327   2
  -7  -5  14 1188.20 146.659   3
   7  -5 -12 1017.93 132.288   2
  -7  -5  12 974.302 96.7339   2
  -7  -5  12 950.480 129.317   3
   7  -5 -10 172.138 60.0935   2
  -7  -5  10 101.633 42.9941   2
  -7  -5  10 158.012 62.1468   3
   7  -5 -10 82.2185 25.0690   3
  -7  -5   8 324.744 60.5381   2
   7  -5  -8 194.908 61.6022   2
  -7  -5   8 335.619 75.3355   3
  -7  -5   6 4.78646 31.3222   2
   7  -5  -6-28.3905 56.6603   2
   7  -5  -6-19.1931 25.2725   3
  -7  -5   6 23.7394 33.1995   3
  -7  -5   4 1701.23 138.458   2
   7  -5  -4 1830.46 166.439   2
   7  -5  -4 1639.73 141.576   3
  -7  -5   4 1875.73 164.085   3
  -7  -5   2 9472.95 350.097   2
  -7  -5   2 9175.12 369.475   3
   7  -5  -2 8796.85 357.990   3
   7  -5   0 2904.75 210.946   2
  -7  -5   0 2812.73 194.071   3
   7  -5   2 1707.25 162.529   2
  -7  -5  -2 1644.49 147.674   3
   7  -5   4 2472.31 201.526   2
  -7  -5  -4 2350.95 177.338   3
   7  -5   6 899.590 127.309   2
  -7  -5  -6 622.606 93.2758   3
   7  -5   8 149.659 57.6331   2
  -7  -5  -8 104.581 47.7915   3
   7  -5  10 110.626 57.4306   2
  -7  -5 -10 129.115 54.7419   3
   7  -5  12 464.244 101.202   2
  -7  -5 -12 589.061 98.0836   3
   7  -5  12 419.629 106.230   4
   7  -5  14 145.472 69.8302   2
   7  -5  14 134.909 73.6159   4
  -7  -4  25 32.5294 42.4207   3
  -7  -4  23 52.0655 50.4298   3
  -7  -4  21 375.850 87.1756   3
  -7  -4  19 365.857 59.5037   2
  -7  -4  19 255.928 73.8432   3
  -7  -4  17 976.533 87.6292   2
   7  -4 -17 964.878 127.625   2
  -7  -4  17 1068.07 132.002   3
   7  -4 -15 233.390 70.3146   2
  -7  -4  15 239.290 43.6113   2
  -7  -4  15 283.036 75.3953   3
   7  -4 -13-24.9927 47.2240   2
  -7  -4  13 40.1747 22.3498   2
  -7  -4  13-61.4992 57.5919   3
   7  -4 -11 379.346 75.6990   2
  -7  -4  11 407.419 53.3592   2
   7  -4 -11 339.895 33.5997   3
  -7  -4  11 225.960 65.2570   3
  -7  -4   9 704.302 70.2275   2
   7  -4  -9 792.359 102.580   2
  -7  -4   9 797.965 107.013   3
   7  -4  -9 731.571 63.7659   3
  -7  -4   7 2854.93 147.147   2
   7  -4  -7 2859.61 185.018   2
   7  -4  -7 2721.46 144.039   3
  -7  -4   7 2884.35 191.511   3
  -7  -4   5 14750.8 393.836   2
   7  -4  -5 15817.1 465.057   2
  -7  -4   5 16284.9 476.258   3
   7  -4  -3 12953.7 411.059   2
  -7  -4   3 12075.5 356.077   2
  -7  -4   3 12353.0 404.781   3
   7  -4  -3 11747.5 381.407   3
   7  -4  -1 7914.34 316.368   2
   7  -4  -1 7276.39 306.686   3
  -7  -4   1 7515.41 304.044   3
   7  -4   1 8625.21 342.766   2
  -7  -4  -1 9098.74 335.758   3
   7  -4   1 8942.51 357.582   3
   7  -4   3 25.2854 38.6617   2
  -7  -4  -3-45.7779 51.3996   3
   7  -4   5 592.410 92.3417   2
  -7  -4  -5 722.752 95.4258   3
   7  -4   5 718.456 107.259   4
   7  -4   7 392.184 81.4151   2
  -7  -4  -7 415.872 74.8427   3
   7  -4   7 436.072 85.6517   4
   7  -4   9 159.927 70.8805   2
  -7  -4  -9 41.9718 37.6411   3
   7  -4   9 72.6219 44.6543   4
  -7  -4 -11 1365.89 139.632   3
   7  -4  11 1114.16 150.964   4
  -7  -4 -13 942.545 125.602   3
   7  -4  13 1184.05 161.893   4
  -7  -4 -15 1.85471 30.6991   3
   7  -4  15 108.560 76.4011   4
   7  -4  17 78.6170 54.2599   4
  -7  -3  28-16.6664 37.1852   3
   7  -3 -26-271.579 91.8120   1
  -7  -3  26 76.7021 48.6941   3
   7  -3 -24-47.2463 52.1925   1
  -7  -3  24-58.2966 55.0468   3
   7  -3 -22 84.3715 57.2984   1
  -7  -3  22 53.1931 30.8658   2
  -7  -3  22 82.8634 42.9040   3
  -7  -3  20 141.241 37.4634   2
   7  -3 -20 115.510 68.5554   1
  -7  -3  20 97.7379 48.5223   3
  -7  -3  18 234.177 63.5673   3
  -7  -3  18 427.420 54.1878   2
   7  -3 -18 344.930 84.1791   1
  -7  -3  18 404.386 60.3217   7
  -7  -3  18 397.320 74.3795   5
  -7  -3  16 3916.64 226.313   3
  -7  -3  16 3360.40 169.756   7
  -7  -3  16 3391.93 211.617   5
   7  -3 -16 3762.45 259.635   1
  -7  -3  16 3503.48 144.882   2
  -7  -3  14 1899.55 153.249   3
  -7  -3  14 1724.66 149.668   5
   7  -3 -14 1892.32 150.538   2
  -7  -3  14 1788.12 94.4257   2
   7  -3 -14 1990.99 182.627   1
  -7  -3  12 1154.85 116.601   3
   7  -3 -12 1178.02 43.4583   3
  -7  -3  12 1228.86 125.891   5
   7  -3 -12 1309.37 117.971   2
  -7  -3  12 1207.64 74.8803   2
  -7  -3  10 1565.86 132.897   3
   7  -3 -10 1372.86 74.5904   3
  -7  -3  10 1477.93 138.861   5
   7  -3 -10 1516.15 123.788   2
  -7  -3  10 1458.59 80.1872   2
   7  -3  -8 2782.75 125.334   3
  -7  -3   8 3236.75 184.956   3
  -7  -3   8 2734.38 115.683   2
   7  -3  -8 2991.92 168.230   2
  -7  -3   8 3165.07 204.496   5
  -7  -3   6 396.256 45.1784   2
   7  -3  -6 372.594 61.0897   2
   7  -3  -6 357.475 48.9090   3
  -7  -3   6 429.598 68.6528   3
  -7  -3   6 500.811 82.7974   5
  -7  -3   4 5909.34 245.846   3
  -7  -3   4 5931.18 289.839   5
   7  -3  -4 5850.35 235.181   2
  -7  -3   2 5170.92 230.868   3
   7  -3  -2 5328.78 226.325   2
  -7  -3   2 5189.95 276.156   5
   7  -3   0 61.6370 38.3016   2
   7  -3   0 44.2109 31.9013   3
  -7  -3   0 49.4319 36.8356   3
  -7  -3   0 8.05961 34.1277   5
   7  -3   2 235.270 55.5803   2
   7  -3   2 140.846 45.3074   3
  -7  -3  -2 161.890 50.9465   3
  -7  -3  -2 185.647 50.1904   5
   7  -3   2 234.615 52.8447   4
   7  -3   4 2381.67 175.082   3
  -7  -3  -4 2306.37 155.648   3
   7  -3   4 2298.00 162.339   2
  -7  -3  -4 2109.75 177.864   5
   7  -3   4 2292.89 162.138   4
  -7  -3  -6 1498.32 131.507   3
  -7  -3  -6 1277.51 141.525   5
   7  -3   6 1414.69 136.760   4
  -7  -3  -8 1275.54 124.049   3
   7  -3   8 1063.61 127.008   4
  -7  -3 -10-1.65908 45.7634   3
   7  -3  10 3.52122 46.1303   4
  -7  -3 -12 846.115 112.428   3
   7  -3  12 1024.32 142.508   4
  -7  -3 -14 1.19424 38.0651   3
   7  -3  14-48.0125 51.2054   4
  -7  -3 -16-35.7260 52.2286   3
   7  -3  16-17.6868 41.9532   4
  -7  -3 -18 213.539 71.2104   3
   7  -3  18 176.377 72.0305   4
   7  -2 -29 90.8813 72.9280   1
  -7  -2  29-64.4438 66.4288   4
   7  -2 -27-13.7893 45.6937   1
  -7  -2  27 28.9376 29.5009   3
   7  -2 -25-10.0080 56.9211   1
  -7  -2  25-13.7574 34.6834   3
  -7  -2  25-5.42998 45.5621   4
   7  -2 -23 145.256 73.2764   1
  -7  -2  23 87.1230 46.4533   3
  -7  -2  23 95.3284 48.7057   4
  -7  -2  21-36.5343 42.2254   3
   7  -2 -21-27.6045 56.2521   1
  -7  -2  21 3.67564 22.6052   7
  -7  -2  21 35.5340 40.1116   4
  -7  -2  19 127.767 47.7814   3
   7  -2 -19 240.683 70.4776   1
  -7  -2  19 185.308 47.3287   7
  -7  -2  19 225.502 49.0356   5
  -7  -2  17 19102.9 510.541   3
   7  -2 -17 18884.6 593.223   1
  -7  -2  17 17737.1 471.004   7
  -7  -2  17 17843.8 467.952   5
  -7  -2  15 9867.92 338.379   3
  -7  -2  15 9198.94 219.240   2
   7  -2 -15 9782.61 394.595   1
  -7  -2  15 8889.68 317.045   5
  -7  -2  15 9533.58 375.947   3
  -7  -2  13 3513.62 187.112   3
  -7  -2  13 3432.72 190.236   5
   7  -2 -13 3329.33 172.148   2
   7  -2 -13 3558.48 223.228   1
  -7  -2  13 3409.12 103.473   2
   7  -2 -11 2741.11 100.704   3
  -7  -2  11 2671.26 160.385   3
  -7  -2  11 2745.99 171.394   5
   7  -2 -11 2894.49 149.389   2
  -7  -2  11 2822.96 79.2598   2
   7  -2 -11 3118.85 198.648   1
   7  -2  -9 734.666 57.2131   3
  -7  -2   9 852.322 84.8776   3
  -7  -2   9 801.326 97.0270   5
   7  -2  -9 802.678 99.5550   1
   7  -2  -9 717.276 70.0984   2
  -7  -2   9 778.642 36.7412   2
  -7  -2   7 1499.52 112.793   3
   7  -2  -7 1685.26 94.5366   3
  -7  -2   7 1751.17 141.328   5
   7  -2  -7 1658.21 104.965   2
   7  -2  -7 1767.27 137.894   1
  -7  -2   5 19137.2 460.096   3
   7  -2  -5 18338.6 415.318   3
  -7  -2   5 19326.4 525.993   5
   7  -2  -5 18788.4 424.120   2
   7  -2  -3 4906.78 189.836   2
  -7  -2   3 4892.55 207.550   3
   7  -2  -3 4974.10 196.266   3
   7  -2  -1 33656.8 646.686   2
  -7  -2   1 32513.0 667.410   3
   7  -2  -1 31660.1 593.569   4
  -7  -2  -1 29769.1 622.065   3
  -7  -2  -1 28824.7 699.249   5
   7  -2   1 30673.3 592.766   4
   7  -2   3 13955.1 418.106   3
  -7  -2  -3 14113.3 398.495   3
  -7  -2  -3 13153.0 443.470   5
   7  -2   3 14172.2 391.049   4
   7  -2   5 259.706 58.1902   3
  -7  -2  -5 347.922 63.1654   3
  -7  -2  -5 273.953 64.7444   5
   7  -2   5 313.267 66.7302   4
  -7  -2  -7 636.704 88.4713   3
  -7  -2  -7 766.241 105.243   5
   7  -2   7 716.234 99.2101   4
  -7  -2  -9 4876.05 249.074   3
  -7  -2  -9 4323.09 251.267   5
   7  -2   9 4541.00 258.500   4
  -7  -2 -11 3577.58 224.473   3
  -7  -2 -11 3007.70 211.811   5
   7  -2  11 3336.33 234.166   4
  -7  -2 -13 5122.63 287.664   3
  -7  -2 -13 4453.88 262.859   5
   7  -2  13 4771.46 297.453   4
  -7  -2 -15 235.148 70.0787   3
  -7  -2 -15 250.375 67.0386   5
   7  -2  15 253.459 76.2466   4
  -7  -2 -17 56.8521 48.0996   3
   7  -2  17 172.667 81.5239   4
  -7  -2 -19 567.515 109.499   3
   7  -2  19 560.918 130.669   4
  -7  -2 -21 155.042 77.1031   3
  -7  -2 -21-40.0062 65.7094   7
   7  -1 -30 215.541 78.6087   1
  -7  -1  30 262.423 81.6804   4
   7  -1 -28 50.3630 53.2642   1
  -7  -1  28 128.372 55.2861   4
   7  -1 -26-8.28298 46.7995   1
  -7  -1  26-22.7838 33.3114   3
  -7  -1  26-11.8897 42.0561   4
   7  -1 -24 118.979 63.3232   1
  -7  -1  24 53.8839 31.1593   3
  -7  -1  24 27.6424 36.9378   4
  -7  -1  22 411.012 60.0166   2
   7  -1 -22 438.932 102.750   1
  -7  -1  22 481.260 74.6468   3
  -7  -1  22 429.330 85.5223   4
   7  -1 -22 501.623 76.3114   4
  -7  -1  20 473.423 60.1988   2
   7  -1 -20 488.929 95.5044   1
  -7  -1  20 529.265 85.6253   3
  -7  -1  20 390.656 67.1451   3
  -7  -1  20 555.785 89.6739   4
   7  -1 -20 389.146 64.8085   4
  -7  -1  18 14009.8 398.486   3
  -7  -1  18 13283.8 329.330   2
   7  -1 -18 13641.1 486.419   1
  -7  -1  18 14076.0 426.806   7
  -7  -1  18 13375.8 333.628   5
  -7  -1  18 13561.9 427.605   4
  -7  -1  18 13370.7 434.709   3
  -7  -1  16 1136.36 99.7277   3
  -7  -1  16 1287.28 76.5106   2
   7  -1 -16 1469.08 146.570   1
  -7  -1  16 1179.88 111.135   7
   7  -1 -16 1211.74 130.155   6
  -7  -1  16 1121.68 89.4826   5
  -7  -1  16 1361.93 133.618   6
  -7  -1  16 996.426 106.832   3
   7  -1 -16 1257.68 90.1552   4
  -7  -1  16 1223.11 109.131   4
  -7  -1  14 1275.80 103.094   3
  -7  -1  14 1392.26 65.6997   2
   7  -1 -14 1499.32 140.031   1
   7  -1 -14 1259.89 129.439   6
  -7  -1  14 1354.71 103.614   5
  -7  -1  14 1519.51 133.078   6
   7  -1 -14 1234.96 77.3917   4
  -7  -1  12 3227.98 157.831   3
   7  -1 -12 3198.61 193.348   1
  -7  -1  12 2786.28 68.0391   2
  -7  -1  12 2967.67 160.074   5
   7  -1 -12 3220.92 197.921   6
   7  -1 -10 423.962 46.8516   2
   7  -1 -10 429.493 68.4100   1
   7  -1 -10 424.462 44.9656   3
  -7  -1  10 393.115 56.5627   3
  -7  -1  10 405.938 60.4051   5
   7  -1  -8 5097.57 171.484   3
  -7  -1   8 5127.07 198.473   3
  -7  -1   8 5014.29 219.548   5
   7  -1  -8 5319.56 162.555   2
   7  -1  -8 5302.83 228.950   1
   7  -1  -6 941.739 72.0813   3
  -7  -1   6 914.022 80.9041   3
   7  -1  -6 931.320 62.8595   2
   7  -1  -6 995.558 92.9043   1
  -7  -1   6 1009.39 97.4098   5
   7  -1  -4 14309.7 345.680   3
  -7  -1   4 14860.5 369.896   3
   7  -1  -4 14618.3 375.691   1
   7  -1  -4 14893.3 316.071   2
  -7  -1   4 14314.6 349.087   6
  -7  -1   4 14366.2 417.641   5
   7  -1  -4 14219.4 242.944   4
  -7  -1   2 39016.8 716.692   3
   7  -1  -2 37149.4 697.432   3
   7  -1  -2 36095.8 685.277   1
  -7  -1   2 36975.4 655.925   6
   7  -1  -2 37016.9 612.761   4
  -7  -1   0 45933.4 843.204   3
  -7  -1   0 45296.9 742.955   6
   7  -1   0 45629.8 773.684   4
  -7  -1  -2 11886.0 347.423   3
  -7  -1  -2 11584.7 243.000   6
   7  -1   2 11332.6 316.393   4
  -7  -1  -4 1967.53 135.353   3
   7  -1   4 2001.86 131.588   4
  -7  -1  -6 2082.81 149.737   3
   7  -1   6 1994.92 145.896   3
  -7  -1  -6 1878.89 150.559   5
   7  -1   6 1851.84 140.418   4
  -7  -1  -8 329.297 67.3861   3
   7  -1   8 373.309 68.7755   3
  -7  -1  -8 330.464 68.2750   5
   7  -1   8 415.286 79.4469   4
  -7  -1 -10 4472.10 249.295   3
  -7  -1 -10 4012.33 235.156   5
   7  -1  10 4147.70 244.721   4
  -7  -1 -12 6176.13 313.243   3
  -7  -1 -12 5435.21 284.621   5
   7  -1  12 6377.86 328.036   4
  -7  -1 -14 13335.4 474.612   5
   7  -1  14 13979.8 531.973   4
  -7  -1 -16 1359.04 163.674   3
  -7  -1 -16 1361.15 147.270   5
   7  -1  16 1383.96 171.074   4
  -7  -1 -18 416.971 95.6837   3
   7  -1  18 509.715 115.309   4
  -7  -1 -20 112.416 60.8486   3
   7  -1  20 185.612 93.0440   4
  -7  -1 -22 52.0890 48.3596   3
  -7  -1 -22 35.5501 36.2431   7
   7   0 -29-14.4498 38.5569   1
  -7   0  29-121.959 63.2111   4
   7   0 -27-47.7601 59.4704   1
  -7   0  27-41.0229 45.8146   4
   7   0 -25-28.0648 57.6783   1
  -7   0  25-17.1885 30.0248   3
  -7   0  25 90.3379 56.5265   4
  -7   0  23 103.420 35.8230   3
   7   0 -23 261.484 78.9765   1
  -7   0  23 161.913 44.5227   2
  -7   0  23 219.112 72.8344   6
  -7   0  23 241.514 66.6591   4
  -7   0  21 5752.01 2219.35   3
   7   0 -21 7166.98 3526.84   1
  -7   0  21 5523.73 2954.46   6
  -7   0  21 5704.26 2679.13   4
  -7   0  19 2564.39 141.850   3
  -7   0  19 2307.03 131.780   2
   7   0 -19 2586.07 203.255   1
  -7   0  19 2477.21 185.585   6
  -7   0  19 2207.30 147.554   3
  -7   0  19 2399.36 160.887   4
   7   0 -19 2296.20 157.756   4
  -7   0  17 12123.3 324.648   3
  -7   0  17 11423.2 297.423   2
   7   0 -17 12854.5 445.480   1
  -7   0  17 12061.2 400.743   7
  -7   0  17 11476.6 266.006   5
  -7   0  17 13012.3 425.062   6
  -7   0  17 10944.3 343.419   3
  -7   0  17 12235.5 361.208   4
  -7   0  15 995.405 80.3618   3
  -7   0  15 772.033 59.8603   2
   7   0 -15 882.295 109.395   1
  -7   0  15 829.669 94.3963   7
  -7   0  15 806.027 69.2368   5
  -7   0  15 805.857 100.610   6
   7   0 -15 792.842 100.653   6
  -7   0  15 754.606 75.9071   4
   7   0 -15 747.344 73.9149   4
  -7   0  13 3543.45 151.742   3
  -7   0  13 3204.63 109.881   2
   7   0 -13 3563.10 202.473   1
   7   0 -13 3466.92 203.614   6
  -7   0  13 3521.45 195.600   6
  -7   0  13 3231.56 148.369   5
  -7   0  13 3499.69 143.623   4
   7   0 -13 3448.88 142.129   4
  -7   0  11 4046.00 157.749   3
  -7   0  11 3916.77 106.402   2
   7   0 -11 4294.09 210.948   1
   7   0 -11 4363.78 218.066   6
  -7   0  11 3935.65 171.878   5
   7   0 -11 3926.83 137.357   4
  -7   0   9 24622.1 492.438   3
   7   0  -9 24442.1 489.922   3
   7   0  -9 24667.9 560.595   1
   7   0  -9 24171.0 575.013   6
  -7   0   9 24639.4 528.200   5
   7   0  -9 24584.6 421.692   4
  -7   0   7 3745.69 155.629   3
   7   0  -7 3571.72 150.454   3
  -7   0   7 3540.71 164.597   1
   7   0  -7 3736.54 90.8274   2
   7   0  -7 3889.08 178.795   1
   7   0  -7 3754.65 183.630   6
  -7   0   7 3641.49 174.031   5
   7   0  -7 3493.92 101.516   4
  -7   0   5 52.1968 27.2684   3
   7   0  -5 60.0541 22.6673   3
   7   0  -5 41.0448 13.2221   2
  -7   0   5 98.0660 28.3844   1
   7   0  -5 49.6158 31.3020   1
  -7   0   5 54.8218 29.5941   6
  -7   0   5 58.0046 27.8893   5
   7   0  -5 26.7997 20.8139   6
   7   0  -3 1240.06 90.0245   3
  -7   0   3 1434.42 99.3316   3
   7   0  -3 1416.49 92.4965   1
  -7   0   3 1186.73 80.8908   1
   7   0  -3 1356.25 97.4500   6
  -7   0   3 1242.06 91.4345   6
   7   0  -3 1351.01 71.8364   4
  -7   0   1 521.765 66.5524   3
  -7   0   1 440.700 44.6538   1
   7   0  -1 393.226 45.3090   1
  -7   0   1 448.476 50.0705   6
   7   0  -1 444.597 47.1940   4
  -7   0  -1 134.426 45.4853   3
   7   0   1 190.969 27.7249   1
  -7   0  -1 214.456 34.9122   6
   7   0   1 257.802 42.8568   4
  -7   0  -3 1700.09 127.478   3
  -7   0  -3 1784.71 89.5890   6
  -7   0  -3 1793.04 117.652   4
   7   0   3 1839.17 120.906   4
  -7   0  -5 430.455 75.3331   3
   7   0   5 383.604 60.2322   3
  -7   0  -5 391.017 37.5247   6
   7   0   5 363.537 61.5756   4
  -7   0  -5 387.006 62.0324   4
   7   0   7 347.749 63.4476   3
  -7   0  -7 538.848 89.6226   3
  -7   0  -7 479.987 41.9627   6
   7   0   7 634.463 90.8871   4
  -7   0  -7 402.859 69.8075   4
  -7   0  -9 6810.47 309.318   3
   7   0   9 6240.06 272.732   3
  -7   0  -9 6811.87 300.003   4
   7   0   9 6055.80 285.986   4
  -7   0 -11 25.0558 48.2320   3
  -7   0 -11 85.6896 16.1164   6
  -7   0 -11 85.2025 40.9498   5
   7   0  11 107.265 56.6678   4
  -7   0 -13 964.573 132.397   3
  -7   0 -13 805.159 109.333   5
  -7   0 -13 900.957 41.9008   6
   7   0  13 1026.00 136.129   4
  -7   0 -15 460.056 99.1575   3
  -7   0 -15 287.828 71.7366   5
   7   0  15 423.520 96.9399   4
  -7   0 -17-33.3651 61.0903   3
   7   0  17-114.446 87.4806   4
  -7   0 -19-59.9377 53.9441   3
   7   0  19-45.8077 55.0448   4
  -7   0 -21-4.91031 44.8628   3
  -7   0 -21-27.1440 47.0753   7
   7   0  21-43.6967 82.7070   4
  -7   0 -23 135.237 70.5503   3
  -7   0 -23 53.4607 35.8030   7
   7   1 -28-3.84284 48.3478   1
  -7   1  28 97.9249 52.8999   4
   7   1 -26 126.821 63.6112   1
  -7   1  26 17.4630 42.1005   6
  -7   1  26 12.0672 47.8390   4
   7   1 -24 91.6358 65.8547   1
  -7   1  24 97.2269 62.0290   6
  -7   1  24 94.6409 50.8277   4
  -7   1  22 598.350 58.3173   3
  -7   1  22 557.219 77.4092   2
   7   1 -22 459.358 89.8582   1
  -7   1  22 469.692 87.9540   6
  -7   1  22 619.832 91.6955   4
  -7   1  20 445.574 47.6401   3
  -7   1  20 417.740 53.5465   3
  -7   1  20 469.738 68.8936   2
   7   1 -20 485.704 93.3145   1
  -7   1  20 426.944 79.6446   6
   7   1 -20 471.546 80.0767   4
  -7   1  20 451.398 73.5125   4
  -7   1  18 13201.3 301.275   3
  -7   1  18 13145.2 363.601   2
   7   1 -18 14120.2 477.339   1
  -7   1  18 14278.9 452.392   6
  -7   1  18 12203.0 318.620   3
  -7   1  18 13463.6 384.073   4
   7   1 -18 13257.5 420.167   4
  -7   1  16 1084.30 70.9352   3
  -7   1  16 1098.04 86.0851   2
   7   1 -16 1198.32 126.923   1
  -7   1  16 1128.25 118.829   6
  -7   1  16 1129.80 70.1000   5
  -7   1  16 1085.27 77.9932   3
  -7   1  16 1230.37 95.1342   4
  -7   1  14 1249.17 76.5927   3
   7   1 -14 1369.42 127.353   1
  -7   1  14 1207.49 118.854   1
  -7   1  14 1271.99 85.6844   2
  -7   1  14 1249.97 118.568   7
   7   1 -14 1225.37 98.3088   5
   7   1 -14 1180.24 120.190   6
  -7   1  14 1230.30 82.1293   5
  -7   1  14 1223.91 118.898   6
  -7   1  14 1250.38 81.9756   4
  -7   1  12 2850.85 119.444   3
  -7   1  12 2981.33 123.633   2
  -7   1  12 2849.60 172.062   1
   7   1 -12 2962.17 179.128   1
  -7   1  12 3241.11 183.847   7
   7   1 -12 2825.97 156.529   5
  -7   1  12 2946.61 179.035   6
   7   1 -12 3375.58 193.036   6
  -7   1  12 2934.95 105.054   4
   7   1 -12 2791.98 147.148   4
  -7   1  10 345.954 45.3125   3
   7   1 -10 426.051 67.7225   1
  -7   1  10 429.457 42.3780   2
   7   1 -10 405.176 65.3660   6
   7   1 -10 420.210 62.7135   5
   7   1 -10 442.544 54.6026   4
  -7   1   8 4819.00 171.826   3
  -7   1   8 5098.95 156.388   2
   7   1  -8 5540.09 221.296   1
   7   1  -8 5631.13 229.755   5
   7   1  -8 5229.38 219.905   6
   7   1  -8 4897.12 175.560   4
  -7   1   6 966.617 76.5381   3
   7   1  -6 1047.60 100.580   5
   7   1  -6 968.099 88.2267   6
   7   1  -6 933.779 85.6352   1
  -7   1   4 14942.3 361.552   3
   7   1  -4 14199.3 263.038   2
  -7   1   4 14016.2 359.491   1
   7   1  -4 14965.6 356.914   1
   7   1  -4 14517.0 361.009   6
  -7   1   2 37604.2 711.497   3
  -7   1   2 35614.8 673.784   1
   7   1  -2 37461.2 658.151   1
  -7   1   2 37608.6 727.379   6
   7   1  -2 36791.6 668.728   6
  -7   1   2 37341.5 601.853   4
  -7   1   0 46840.2 859.543   3
  -7   1   0 43497.9 766.051   1
   7   1   0 46533.2 741.300   1
   7   1   0 44487.8 758.847   6
  -7   1   0 44797.1 760.246   4
   7   1   0 45780.4 814.526   4
  -7   1  -2 11063.1 268.569   1
   7   1   2 11794.1 241.654   1
  -7   1  -2 11921.6 361.802   3
  -7   1  -2 11604.1 310.807   4
   7   1   2 11756.0 339.344   4
  -7   1  -4 1783.05 85.6120   1
   7   1   4 1952.79 64.8299   1
   7   1   4 1934.25 129.250   3
  -7   1  -4 1908.68 147.453   3
  -7   1  -4 2028.15 130.549   4
   7   1   4 1923.92 135.827   4
  -7   1  -6 1799.90 79.6425   1
   7   1   6 1921.09 133.814   3
  -7   1  -6 1639.17 142.629   3
   7   1   6 1867.21 144.059   4
  -7   1  -6 1951.43 140.370   4
  -7   1  -8 315.900 29.2366   1
   7   1   8 265.313 53.6743   3
  -7   1  -8 309.956 69.2493   3
   7   1   8 369.965 71.7943   4
  -7   1  -8 349.303 64.4900   4
  -7   1 -10 3662.54 92.2661   1
  -7   1 -10 3672.70 86.5782   1
  -7   1 -10 3773.53 243.863   3
   7   1  10 4197.80 216.903   3
   7   1  10 4138.14 244.968   4
  -7   1 -12 5904.14 325.391   3
   7   1  12 6066.52 317.413   4
  -7   1 -14 15543.3 570.244   3
   7   1  14 14679.3 541.119   4
  -7   1 -16 1747.99 194.756   3
   7   1  16 1711.56 188.821   4
  -7   1 -18 405.109 97.3659   3
   7   1  18 498.361 114.203   4
  -7   1 -20 167.637 83.3973   3
  -7   1 -20 95.5737 42.7187   7
   7   1  20 207.902 85.4806   4
  -7   1 -22 61.7572 65.2548   3
  -7   1 -22 2.22351 40.3536   7
  -7   2  29 6.86896 37.9017   6
   7   2 -27-12.2958 54.2537   1
  -7   2  27 87.5052 57.4063   6
   7   2 -25 26.5451 49.5797   1
  -7   2  25 51.0340 44.7217   6
  -7   2  25 49.1916 44.2340   4
   7   2 -23 19.1706 32.9921   1
  -7   2  23 77.8489 43.4767   4
   7   2 -21 46.5298 46.0126   1
  -7   2  21 30.8792 41.2226   6
   7   2 -21 33.0195 27.4110   5
  -7   2  21 36.3636 37.5146   4
  -7   2  19 193.373 47.3792   2
   7   2 -19 259.810 78.3135   1
  -7   2  19 236.608 69.2696   6
   7   2 -19 336.291 62.3495   5
  -7   2  19 218.332 50.6320   4
  -7   2  17 17256.8 465.963   2
   7   2 -17 19414.3 565.899   1
  -7   2  17 17591.5 368.713   5
  -7   2  17 19248.9 552.564   6
   7   2 -17 18639.3 500.327   5
  -7   2  17 18898.1 371.425   5
   7   2 -17 18539.3 544.304   4
  -7   2  17 19159.8 453.760   4
  -7   2  15 9075.45 169.022   3
   7   2 -15 9998.93 370.155   1
  -7   2  15 9476.54 294.948   2
  -7   2  15 10438.7 377.360   6
   7   2 -15 9359.47 335.693   5
   7   2 -15 8484.76 336.201   4
  -7   2  15 9611.25 268.053   4
  -7   2  15 8669.53 168.711   3
  -7   2  13 3258.12 106.269   3
   7   2 -13 3331.11 201.994   1
  -7   2  13 3047.69 154.823   2
  -7   2  13 3291.25 201.887   1
  -7   2  13 3653.49 209.990   7
  -7   2  13 3470.17 208.979   6
   7   2 -13 3207.31 201.246   6
   7   2 -13 3397.23 195.874   5
   7   2 -13 3270.43 191.017   4
  -7   2  13 3372.48 129.119   4
  -7   2  11 2877.10 113.341   3
  -7   2  11 2761.41 140.152   2
  -7   2  11 2986.08 188.673   1
  -7   2  11 3071.67 182.757   7
  -7   2  11 2733.44 183.966   6
   7   2 -11 3084.73 187.474   6
   7   2 -11 2931.51 182.349   5
  -7   2  11 2859.03 97.7301   4
  -7   2   9 776.245 63.1692   3
  -7   2   9 712.927 68.4955   2
  -7   2   9 791.923 95.3376   1
  -7   2   9 832.023 91.0528   7
  -7   2   9 871.420 100.752   6
   7   2  -9 938.362 95.6337   6
   7   2  -9 778.600 95.9785   5
  -7   2   9 772.127 38.2431   4
  -7   2   7 1729.24 104.423   3
  -7   2   7 1701.43 106.079   2
  -7   2   7 1666.34 131.892   1
   7   2  -7 1596.39 121.045   6
   7   2  -7 1573.92 135.158   5
  -7   2   7 1638.20 56.9150   4
  -7   2   5 19391.6 436.260   3
   7   2  -5 18563.0 339.928   2
   7   2  -5 19060.4 517.708   5
   7   2  -5 18292.3 448.328   6
  -7   2   5 18272.3 328.722   4
  -7   2   3 4925.98 206.879   3
   7   2  -3 4735.16 151.527   2
   7   2  -3 5366.16 252.796   5
   7   2  -3 5033.92 193.087   6
  -7   2   3 4896.24 153.251   4
  -7   2   1 31523.1 677.071   3
   7   2  -1 31465.6 587.424   2
  -7   2   1 32103.4 664.996   1
   7   2  -1 33023.7 738.447   5
   7   2  -1 32189.1 599.557   6
  -7   2   1 31243.7 588.767   4
  -7   2  -1 30292.8 669.154   3
   7   2   1 29868.5 630.156   3
   7   2   1 28471.8 580.087   2
  -7   2  -1 29020.3 607.164   1
   7   2   1 29016.4 693.346   5
   7   2   1 28758.1 526.439   6
  -7   2  -1 29717.8 587.251   4
  -7   2  -3 13382.1 426.428   3
   7   2   3 13984.5 389.906   3
  -7   2  -3 13141.0 357.313   1
   7   2   3 13850.3 439.355   5
   7   2   3 13265.1 275.522   6
   7   2   3 13641.2 409.129   4
  -7   2  -3 13650.1 379.811   4
  -7   2  -5 256.107 45.5229   1
   7   2   5 253.637 49.5350   2
   7   2   5 230.256 47.1116   3
  -7   2  -5 270.444 66.0841   3
  -7   2  -5 241.739 52.9081   4
   7   2   5 256.613 57.1332   4
   7   2   7 702.073 51.4004   1
   7   2   7 790.190 87.2640   3
  -7   2  -7 729.008 107.021   3
   7   2   7 648.339 92.7291   4
  -7   2  -7 680.537 90.3862   4
   7   2   9 4284.52 110.180   1
  -7   2  -9 4684.16 276.693   3
   7   2   9 4317.66 218.036   3
   7   2   9 4674.50 261.395   4
  -7   2 -11 3250.48 238.941   3
   7   2  11 3259.93 195.555   3
   7   2  11 3283.25 232.124   4
  -7   2 -13 5186.72 327.916   3
   7   2  13 4462.97 286.730   4
  -7   2 -15 261.942 39.0670   1
  -7   2 -15 207.043 74.3866   3
   7   2  15 336.424 89.1300   4
  -7   2 -17 44.9277 49.4526   3
   7   2  17 150.763 65.2045   4
  -7   2 -19 759.615 144.593   3
  -7   2 -19 541.526 86.3478   7
   7   2  19 661.437 133.458   4
  -7   2 -21 44.8929 58.1861   3
  -7   3  28 2.97434 34.9735   6
   7   3 -26 38.3637 47.4003   1
  -7   3  26 13.8915 46.8250   6
   7   3 -24 30.9951 42.0177   1
  -7   3  24-56.1290 54.6351   6
   7   3 -22 189.679 75.7356   1
  -7   3  22 54.1499 52.1546   6
   7   3 -22 51.4281 37.9587   5
  -7   3  22 44.1878 38.8485   4
   7   3 -20 143.401 62.6214   1
  -7   3  20 233.703 68.6465   6
   7   3 -20 237.355 65.5307   5
  -7   3  20 125.498 43.5558   4
   7   3 -18 337.151 79.6115   1
  -7   3  18 392.703 83.9936   6
   7   3 -18 309.975 71.9067   5
  -7   3  18 433.976 66.1788   4
  -7   3  18 360.679 50.0826   5
  -7   3  16 3587.08 236.735   6
   7   3 -16 3648.88 233.213   5
  -7   3  16 3634.18 172.684   5
  -7   3  16 4003.75 183.455   4
  -7   3  14 1575.64 126.866   2
  -7   3  14 1803.10 126.645   5
  -7   3  14 1946.68 172.022   6
   7   3 -14 1688.52 157.621   5
  -7   3  14 1797.54 110.444   4
  -7   3  12 1207.06 107.813   2
  -7   3  12 1314.89 138.640   6
   7   3 -12 1344.88 142.632   5
  -7   3  12 1252.69 85.7057   4
  -7   3  12 1210.82 50.8650   3
   7   3 -12 1154.63 126.066   4
  -7   3  10 1502.74 84.4393   3
  -7   3  10 1502.10 116.507   2
  -7   3  10 1768.94 143.172   7
  -7   3  10 1512.36 147.458   6
   7   3 -10 1573.01 138.167   6
   7   3 -10 1409.77 143.982   5
  -7   3  10 1412.27 85.2147   4
   7   3 -10 1500.34 136.608   4
  -7   3   8 3123.18 146.330   3
  -7   3   8 3119.97 203.444   1
  -7   3   8 3122.87 169.422   2
  -7   3   8 3055.55 180.589   7
   7   3  -8 3004.74 183.337   6
   7   3  -8 3055.73 210.299   5
   7   3  -8 2721.51 181.799   4
  -7   3   8 2888.89 123.282   4
  -7   3   6 436.058 61.3955   3
   7   3  -6 389.550 44.0777   2
  -7   3   6 527.945 71.3868   2
  -7   3   6 386.079 71.6365   1
   7   3  -6 555.615 94.1589   5
  -7   3   6 313.374 57.0364   7
   7   3  -6 430.123 68.3121   6
  -7   3   6 317.592 43.2761   4
  -7   3   4 5781.33 236.790   3
   7   3  -4 6308.71 252.978   3
   7   3  -4 5324.09 185.987   2
  -7   3   4 5592.23 265.631   1
   7   3  -4 5801.49 235.848   6
   7   3  -4 5616.54 290.914   5
  -7   3   4 5655.40 197.082   4
  -7   3   2 5271.49 240.607   3
   7   3  -2 5552.99 237.220   3
   7   3  -2 4982.59 189.140   2
  -7   3   2 5364.09 253.328   1
   7   3  -2 5472.25 283.491   5
   7   3  -2 5179.19 211.887   6
  -7   3   2 4938.45 196.571   4
  -7   3   0 55.0840 41.7634   3
   7   3   0 43.2881 31.7304   3
  -7   3   0 29.3455 24.6209   1
   7   3   0 44.7430 23.6873   6
   7   3   0 48.2359 37.3347   5
  -7   3   0 26.1824 22.5094   4
   7   3   2 299.327 54.3378   3
  -7   3  -2 181.500 54.1520   3
  -7   3  -2 147.577 43.4589   1
   7   3   2 220.618 47.0272   2
   7   3   2 145.700 54.0189   5
   7   3   2 213.337 37.4582   6
  -7   3  -2 166.656 42.5879   4
   7   3   4 2380.66 154.413   3
  -7   3  -4 2416.23 187.292   3
   7   3   4 2132.66 147.389   2
   7   3   4 2388.93 186.394   5
   7   3   4 2082.35 100.785   6
  -7   3  -4 2432.65 166.535   4
  -7   3  -6 1459.54 156.050   3
   7   3   6 1435.97 121.708   3
   7   3   6 1442.95 129.555   2
   7   3   6 1320.08 141.162   5
   7   3   6 1343.76 64.6346   6
   7   3   6 1645.02 153.620   4
  -7   3  -6 1341.30 132.627   4
  -7   3  -8 1163.00 146.513   3
   7   3   8 1317.22 119.509   3
   7   3   8 1281.73 98.7695   1
   7   3   8 1063.98 129.467   5
   7   3   8 1189.99 138.194   4
   7   3  10 30.7736 16.6225   1
  -7   3 -10-49.7213 56.7741   3
   7   3  10 56.7440 45.5121   4
  -7   3 -12 983.820 146.751   3
   7   3  12 845.077 129.839   4
  -7   3 -14 139.251 76.5887   3
   7   3  14-63.0674 61.5870   4
  -7   3 -16 16.8124 52.7841   3
   7   3  16-60.7441 60.6800   4
  -7   3 -18 125.911 74.9014   3
   7   3  18 239.214 81.6875   4
  -7   4  25-28.5569 47.5378   6
   7   4 -23 66.8924 55.5959   1
  -7   4  23 234.885 78.3066   6
   7   4 -21 353.212 95.9499   1
  -7   4  21 349.558 90.5528   6
   7   4 -21 153.004 55.9293   5
  -7   4  19 344.274 84.8930   6
  -7   4  19 395.294 74.1833   4
   7   4 -19 275.192 74.6470   5
  -7   4  17 975.632 102.646   5
  -7   4  17 959.541 135.905   6
   7   4 -17 980.457 135.212   5
  -7   4  17 1118.65 109.121   4
  -7   4  15 241.954 76.8743   6
   7   4 -15 160.097 64.0756   5
  -7   4  15 275.596 61.1780   5
  -7   4  15 260.741 52.7071   4
  -7   4  13 16.1487 53.1363   6
   7   4 -13-42.6856 58.0391   5
  -7   4  13-0.84531 23.6193   4
  -7   4  13 4.06743 30.2103   5
  -7   4  11 342.279 77.7055   6
   7   4 -11 245.976 64.9669   5
  -7   4  11 430.651 80.4147   5
   7   4  -9 722.739 118.059   5
  -7   4   9 828.318 74.6656   3
  -7   4   9 713.234 73.4784   4
  -7   4   7 2924.61 185.436   7
   7   4  -7 3173.60 238.214   5
  -7   4   7 2941.72 161.108   3
  -7   4   7 2536.11 145.827   4
  -7   4   5 15007.4 433.190   7
   7   4  -5 15215.5 452.444   6
   7   4  -5 15333.7 545.699   5
  -7   4   5 15244.6 433.248   3
  -7   4   5 14098.4 396.225   4
  -7   4   3 12152.2 360.962   7
   7   4  -3 12560.3 481.060   5
  -7   4   3 12397.2 398.442   3
  -7   4   3 11545.8 355.469   4
   7   4  -1 6857.95 263.027   2
  -7   4   1 7443.79 263.099   7
   7   4  -1 8025.87 381.662   5
  -7   4   1 7659.21 324.256   3
  -7   4   1 7227.70 288.540   4
  -7   4  -1 8722.75 365.997   3
   7   4   1 8352.44 307.192   2
  -7   4  -1 8713.07 274.921   7
   7   4   1 8383.23 395.957   5
  -7   4  -1 8581.61 333.363   4
  -7   4  -3 9.53405 55.2877   3
   7   4   3-6.57055 29.0908   2
   7   4   3-36.6079 75.3325   5
  -7   4  -3 1.47083 34.4794   4
  -7   4  -5 798.061 117.564   3
   7   4   5 680.580 112.311   5
   7   4   5 702.200 70.2287   6
  -7   4  -7 266.195 80.4858   3
   7   4   7 343.348 83.2599   5
   7   4   7 415.068 47.3154   6
   7   4   7 465.657 97.7176   4
  -7   4  -9 111.257 70.4070   3
   7   4   9 162.966 49.2638   1
   7   4   9 95.3383 62.2128   5
   7   4   9 69.4432 52.9241   4
  -7   4 -11 1096.17 162.066   3
   7   4  11 1282.89 153.788   5
   7   4  11 1488.46 176.490   4
  -7   4 -13 932.517 155.870   3
   7   4  13 962.050 150.801   4
  -7   4 -15-9.96385 56.2509   3
   7   4  15 88.1997 41.6969   4
  -7   4 -17-6.13875 43.5797   3
   7   4  17 18.1508 61.8598   4
  -7   4 -19-43.5473 44.3071   5
  -7   5  24 0.57566 31.5556   6
  -7   5  22-48.1571 50.6692   6
   7   5 -22-80.3299 59.4316   5
  -7   5  20 28.8292 36.3934   6
   7   5 -20-14.3724 47.6758   5
  -7   5  18 8.14619 44.2398   6
   7   5 -18-58.1224 58.4099   5
  -7   5  16 660.346 124.474   6
  -7   5  16 955.053 107.561   4
   7   5 -16 813.466 146.271   5
  -7   5  16 821.854 114.084   5
  -7   5  14 1182.72 137.496   5
  -7   5  14 1159.09 159.081   6
  -7   5  14 1261.16 122.855   4
   7   5 -14 1155.18 164.114   5
  -7   5  12 1033.02 131.239   5
   7   5 -12 1042.20 159.822   5
   7   5 -10 103.431 58.7148   5
  -7   5  10 84.3169 37.4269   4
  -7   5  10 159.318 62.8927   5
  -7   5   8 223.848 56.1855   4
  -7   5   8 224.949 69.8866   5
   7   5  -8 260.495 85.7108   5
   7   5  -6-20.1272 32.4483   2
  -7   5   6-10.9040 33.5625   7
   7   5  -6 24.6342 44.8434   5
  -7   5   6-18.0526 42.7463   5
  -7   5   6 10.7397 26.6762   4
   7   5  -4 1663.10 136.470   2
  -7   5   4 1787.43 138.907   7
  -7   5   4 2074.20 196.310   5
   7   5  -4 1998.48 207.001   5
  -7   5   4 1573.55 144.895   3
  -7   5   4 1558.74 139.159   4
  -7   5   2 8921.42 311.987   7
  -7   5   2 10084.6 449.042   5
   7   5  -2 9679.38 461.390   5
  -7   5   2 8648.46 352.488   4
  -7   5   2 9863.94 389.995   3
  -7   5   0 2631.68 149.462   7
   7   5   0 2792.36 248.006   5
  -7   5   0 2726.84 212.695   3
  -7   5  -2 1481.95 103.611   7
   7   5   2 1663.61 192.679   5
  -7   5  -2 1942.21 189.111   3
   7   5   4 2123.73 214.587   5
  -7   5  -4 2244.12 211.807   3
  -7   5  -6 643.368 121.399   3
   7   5   6 678.019 126.127   5
  -7   5  -8 148.030 75.3646   3
   7   5   8 127.139 62.0974   5
   7   5   8 80.5153 39.2700   4
  -7   5 -10 134.776 82.1504   3
   7   5  10 9.39750 41.6299   5
  -7   5 -10 137.722 67.0210   5
   7   5  10 32.0429 45.6689   4
  -7   5 -12 404.022 113.337   3
   7   5  12 367.768 101.260   5
   7   5  12 556.079 123.523   4
  -7   5 -12 434.408 102.719   5
  -7   5 -14 142.786 70.1086   3
   7   5  14 279.523 93.5407   4
  -7   5 -14 371.359 103.840   5
  -7   5 -16 19.9798 51.3798   5
   7   6 -21 301.128 110.615   5
  -7   6  19 16.0791 47.2964   6
   7   6 -19-99.9699 71.4231   5
  -7   6  17-55.9310 50.1621   6
   7   6 -17 3.93757 60.9774   5
  -7   6  15-80.0253 73.4901   6
  -7   6  15 59.9117 41.3122   5
   7   6 -15-158.736 82.8856   5
   7   6 -13-32.1311 63.2802   5
  -7   6  13-113.800 69.9366   5
   7   6 -11 27.1654 60.0932   5
  -7   6  11 78.7195 58.4959   5
   7   6  -9 164.785 78.5658   5
  -7   6   9 83.3117 48.3130   5
   7   6  -7 127.478 61.9697   5
  -7   6   7 74.5705 54.8415   5
   7   6  -5 88.0758 77.2465   5
  -7   6   5 36.2437 54.1883   5
   7   6  -3 171.588 78.3411   5
  -7   6   3 232.406 84.8894   5
   7   6  -1 344.569 106.546   5
  -7   6   1 367.414 98.5644   5
  -7   6  -1 79.6166 51.5050   3
   7   6   1 168.334 78.5333   5
  -7   6  -1 250.111 87.4141   5
  -7   6  -3 175.689 67.6432   3
  -7   6  -3 89.5542 56.1111   5
  -7   6  -5 113.042 58.1651   3
   7   6   5-51.5795 58.4369   5
  -7   6  -5 20.9515 46.7441   5
  -7   6  -7 59.5802 51.7339   3
   7   6   7 216.063 89.0834   5
  -7   6  -7 40.7008 56.6131   5
  -7   6  -9 41.1528 51.8943   3
   7   6   9-16.5273 49.7796   5
  -7   6  -9 56.4135 56.6963   5
   7   6   9 56.8517 51.0983   4
   7   6  11 197.622 90.6557   5
   7   6  13 93.1647 57.2734   5
  -7   7  12-120.372 69.5721   5
  -7   7  10-65.6733 66.5631   5
  -7   7   8 185.756 85.2846   5
  -7   7   6 86.3717 59.8715   5
  -7   7   4 208.643 88.1365   5
   7   7  -2 655.841 152.364   5
  -7   7   2 726.797 152.606   5
   7   7   0 45.3795 61.8864   5
  -8  -7   7 78.6000 56.9308   3
  -8  -7   5 129.460 57.2699   2
  -8  -7   5 143.623 61.8482   3
  -8  -7   3 312.100 80.4752   2
  -8  -7   3 315.928 87.8205   3
  -8  -7   1 165.834 66.7263   3
  -8  -7  -1 124.619 65.5574   3
  -8  -7  -3 37.0201 44.6810   3
  -8  -7  -5 185.937 67.5355   3
   8  -6 -16-22.3768 47.5161   2
   8  -6 -14 5.91082 50.7955   2
  -8  -6  14 72.8657 44.9627   3
   8  -6 -12-75.6946 57.0998   2
  -8  -6  12-34.9045 59.3213   3
  -8  -6  10 547.904 84.2486   2
   8  -6 -10 848.121 133.520   2
  -8  -6  10 556.064 105.000   3
  -8  -6   8 2374.63 175.227   2
   8  -6  -8 2724.21 228.629   2
  -8  -6   8 2449.31 215.044   3
  -8  -6   6 1827.91 156.577   2
   8  -6  -6 2053.84 195.879   2
  -8  -6   6 1893.27 187.429   3
  -8  -6   4 352.038 73.4688   2
   8  -6  -4 428.158 99.1414   2
  -8  -6   4 450.218 96.3568   3
   8  -6  -2-76.2867 55.5421   2
  -8  -6   2 80.9616 47.7396   3
   8  -6   0 35.9239 44.3585   2
  -8  -6   0 145.238 59.9569   3
   8  -6   2 237.506 76.5650   2
  -8  -6  -2 84.6518 44.7607   3
   8  -6   4 96.8814 55.4037   2
  -8  -6  -4 185.457 57.3197   3
   8  -6   6 86.3473 49.3380   2
  -8  -6  -6 164.249 62.3272   3
  -8  -6  -8 132.790 57.9181   3
  -8  -5  19 94.0563 51.1154   3
   8  -5 -17 149.147 60.4391   2
  -8  -5  17 242.464 79.3497   3
   8  -5 -15 3.92801 41.9208   2
  -8  -5  15-70.7276 58.4312   3
   8  -5 -13 215.318 66.4834   2
  -8  -5  13 356.694 56.9009   2
  -8  -5  13 233.301 69.7546   3
  -8  -5  11 151.528 42.6562   2
   8  -5 -11 65.2019 49.0370   2
  -8  -5  11 29.7394 51.0511   3
  -8  -5   9 238.151 54.3670   2
   8  -5  -9 66.4728 40.4987   2
  -8  -5   9 138.731 58.8218   3
  -8  -5   7 352.721 61.8586   2
   8  -5  -7 266.710 70.6159   2
   8  -5  -7 235.106 50.1202   3
  -8  -5   7 353.131 77.5478   3
  -8  -5   5 280.761 62.3682   2
   8  -5  -5 196.571 63.6819   2
   8  -5  -5 103.728 37.7836   3
  -8  -5   5 251.076 70.3099   3
   8  -5  -3 2106.07 180.430   2
  -8  -5   3 2138.36 179.566   3
   8  -5  -1 5747.97 301.264   2
  -8  -5   1 5190.18 279.521   3
   8  -5   1 1629.43 163.011   2
  -8  -5  -1 1511.57 148.530   3
   8  -5   3 1629.62 163.874   2
  -8  -5  -3 1421.98 145.291   3
   8  -5   5 44.1410 48.3200   2
  -8  -5  -5 11.2579 35.1590   3
   8  -5   7 50.6619 40.2601   2
  -8  -5  -7-26.5890 35.4518   3
   8  -5   9 180.238 76.1002   2
  -8  -5  -9 81.8047 48.4247   3
   8  -5  11 568.340 114.411   2
  -8  -5 -11 567.493 100.176   3
   8  -5  11 600.060 123.148   4
  -8  -5 -13 217.788 72.9801   3
   8  -5  13 171.998 82.3051   4
  -8  -4  24 109.890 62.9319   3
  -8  -4  22 204.736 74.4799   3
  -8  -4  20 1301.84 153.427   3
  -8  -4  18 844.013 119.805   3
   8  -4 -16 201.699 62.6563   2
  -8  -4  16 148.170 32.5232   2
  -8  -4  16 146.349 57.7262   3
   8  -4 -14-14.2570 42.6167   2
  -8  -4  14 47.9874 25.1912   2
  -8  -4  14 69.4251 42.0067   3
   8  -4 -12 3597.72 222.007   2
  -8  -4  12 3007.71 139.710   2
  -8  -4  12 3468.48 227.043   3
  -8  -4  10 2853.95 137.072   2
   8  -4 -10 3265.50 206.444   2
   8  -4 -10 2902.57 129.902   3
  -8  -4  10 2989.25 205.137   3
  -8  -4   8 16391.7 395.706   2
   8  -4  -8 17361.3 501.060   2
  -8  -4   8 17089.2 515.078   3
   8  -4  -6 6397.22 283.490   2
  -8  -4   6 6354.32 292.320   3
   8  -4  -4 3090.33 196.974   2
  -8  -4   4 3236.22 204.609   3
   8  -4  -4 2833.72 175.696   3
   8  -4  -2 1557.01 139.673   2
  -8  -4   2 1590.07 142.594   3
   8  -4  -2 1459.78 133.991   3
   8  -4   0 150.701 51.2473   2
  -8  -4   0 114.605 45.4364   3
   8  -4   2 2362.02 177.800   2
  -8  -4  -2 2214.85 166.868   3
   8  -4   4 582.215 98.1526   2
  -8  -4  -4 465.516 84.2236   3
   8  -4   6 23.6235 44.7498   2
  -8  -4  -6 53.7459 48.0435   3
   8  -4   6 43.4185 40.9938   4
   8  -4   8 3552.35 243.206   2
  -8  -4  -8 3269.66 216.287   3
   8  -4   8 2823.52 224.708   4
   8  -4  10 856.294 126.365   2
  -8  -4 -10 886.218 118.115   3
   8  -4  10 817.385 129.003   4
  -8  -4 -12 556.786 97.3242   3
   8  -4  12 535.095 109.783   4
  -8  -4 -14 133.730 58.8046   3
   8  -4  14 199.632 81.4189   4
  -8  -4 -16 54.7216 46.2913   3
   8  -4  16 149.502 74.3861   4
   8  -3 -27-202.286 81.6105   1
  -8  -3  27-89.0558 49.6024   3
   8  -3 -25-25.1429 52.4397   1
  -8  -3  25-48.4947 51.5169   3
   8  -3 -23 541.721 119.943   1
  -8  -3  23 372.135 83.1589   3
   8  -3 -21 243.845 79.4296   1
  -8  -3  21 428.757 85.5583   3
  -8  -3  19 718.354 106.690   3
  -8  -3  19 526.478 55.8958   2
   8  -3 -19 705.968 124.518   1
  -8  -3  19 624.434 81.3836   7
  -8  -3  19 535.825 85.9503   5
   8  -3 -17 587.705 114.126   1
  -8  -3  17 697.134 58.8636   2
  -8  -3  17 615.180 96.2168   3
  -8  -3  17 621.450 92.4709   5
  -8  -3  15 1968.34 159.760   3
  -8  -3  15 1894.51 160.485   5
   8  -3 -15 2009.78 159.173   2
   8  -3 -15 2155.60 199.408   1
  -8  -3  15 1795.95 86.3069   2
  -8  -3  13 1540.58 139.314   3
   8  -3 -13 1489.17 57.8422   3
  -8  -3  13 1361.93 139.169   5
   8  -3 -13 1616.08 138.102   2
   8  -3 -13 1435.13 157.641   1
  -8  -3  13 1519.33 75.2141   2
   8  -3 -11 1464.20 80.0865   3
  -8  -3  11 1631.39 138.849   3
  -8  -3  11 1391.20 71.8810   2
   8  -3 -11 1601.39 130.572   2
  -8  -3  11 1620.49 151.541   5
  -8  -3   9 90.4620 22.3045   2
   8  -3  -9 3.48495 43.8065   2
   8  -3  -9 65.1761 23.8999   3
  -8  -3   9 79.6120 41.3878   3
  -8  -3   9 22.7194 35.2312   5
  -8  -3   7 8057.58 308.301   3
   8  -3  -7 7450.73 246.680   3
  -8  -3   7 7704.38 344.284   5
   8  -3  -7 7932.32 286.859   2
  -8  -3   5 25017.4 608.981   3
  -8  -3   5 25018.9 686.406   5
   8  -3  -5 25475.7 578.567   2
  -8  -3   3 3976.05 208.624   3
  -8  -3   3 4496.89 261.654   5
   8  -3  -3 4153.97 202.275   2
  -8  -3   1 2261.62 157.111   3
   8  -3  -1 2135.70 152.568   3
   8  -3  -1 2120.77 145.355   2
  -8  -3   1 2478.58 197.812   5
   8  -3   1 114.186 42.7753   2
  -8  -3  -1 108.731 47.8065   3
   8  -3   1 141.070 40.5969   3
   8  -3   1 148.746 44.3055   4
   8  -3   3 2853.36 182.241   2
  -8  -3  -3 2790.54 178.966   3
   8  -3   3 2649.87 171.686   4
  -8  -3  -5 317.492 65.9293   3
   8  -3   5 260.216 65.2448   4
  -8  -3  -7 1148.40 123.450   3
   8  -3   7 1239.91 140.022   4
  -8  -3  -9 720.706 107.212   3
   8  -3   9 861.931 122.703   4
  -8  -3 -11 577.956 101.394   3
   8  -3  11 647.387 112.724   4
  -8  -3 -13 145.625 59.2069   3
   8  -3  13 195.376 75.4380   4
  -8  -3 -15 60.8035 47.8562   3
   8  -3  15 38.6420 62.8131   4
  -8  -3 -17 284.061 81.1366   3
   8  -3  17 318.921 102.610   4
   8  -2 -28 118.687 62.3441   1
  -8  -2  28 38.7623 36.1963   3
  -8  -2  28-33.8624 62.7622   4
   8  -2 -26-4.37717 54.8054   1
  -8  -2  26-39.2247 35.4072   3
  -8  -2  26-3.01121 43.6470   4
  -8  -2  24 10.5200 31.6916   3
   8  -2 -24-88.9854 70.3865   1
  -8  -2  22 175.399 58.1333   3
   8  -2 -22 156.390 73.4965   1
  -8  -2  20 5189.69 258.387   3
  -8  -2  20 4565.36 234.968   7
  -8  -2  20 4742.00 220.813   5
  -8  -2  18 4110.36 223.591   3
  -8  -2  18 3922.70 210.609   7
  -8  -2  18 3769.19 199.292   5
   8  -2 -18 4258.56 278.458   1
  -8  -2  18 4170.33 137.859   2
  -8  -2  16 1536.99 133.787   3
  -8  -2  16 1449.69 124.337   5
   8  -2 -16 1658.91 165.011   1
  -8  -2  16 1450.24 65.5929   2
  -8  -2  14 1134.36 111.032   3
  -8  -2  14 1220.75 117.057   5
   8  -2 -14 1203.17 136.456   1
  -8  -2  14 1123.05 41.9563   2
   8  -2 -14 1150.23 100.159   2
   8  -2 -12 1310.53 74.5057   3
  -8  -2  12 1315.48 115.230   3
  -8  -2  12 1274.04 123.139   5
   8  -2 -12 1363.21 107.811   2
   8  -2 -12 1316.30 136.482   1
   8  -2 -10 2019.61 104.482   3
  -8  -2  10 2079.44 142.736   3
   8  -2 -10 2309.53 172.173   1
   8  -2 -10 2271.92 131.468   2
  -8  -2  10 2236.18 164.131   5
   8  -2  -8 742.650 98.1607   1
   8  -2  -8 705.303 71.0602   2
  -8  -2   8 724.154 83.0149   3
   8  -2  -8 575.537 58.6176   3
  -8  -2   8 603.185 87.9936   5
  -8  -2   6 3701.54 186.059   3
   8  -2  -6 3212.44 152.190   3
  -8  -2   6 3480.15 212.612   5
   8  -2  -6 3475.91 198.686   1
   8  -2  -6 3664.81 161.298   2
  -8  -2   4 8202.53 292.299   3
   8  -2  -4 8974.73 270.947   2
  -8  -2   4 8641.38 347.627   5
  -8  -2   2 11731.6 357.511   3
   8  -2  -2 11468.5 325.152   2
  -8  -2   2 11769.3 414.500   5
   8  -2  -2 11073.1 274.376   4
  -8  -2   0 11346.0 353.873   3
   8  -2   0 10488.1 346.561   3
   8  -2   0 11237.9 330.395   2
  -8  -2   0 11322.8 411.384   5
   8  -2   0 11575.9 312.534   4
   8  -2   2 1316.57 120.519   3
  -8  -2  -2 1441.99 123.375   3
  -8  -2  -2 1178.05 129.227   5
   8  -2   2 1164.23 102.762   4
   8  -2   4 383.373 69.6137   3
  -8  -2  -4 382.053 66.8743   3
  -8  -2  -4 498.110 88.8605   5
   8  -2   4 500.672 76.1177   4
  -8  -2  -6 3356.68 200.481   3
  -8  -2  -6 3057.96 213.816   5
   8  -2   6 2931.88 191.076   4
  -8  -2  -8 350.238 76.9753   3
  -8  -2  -8 361.708 75.9508   5
   8  -2   8 267.598 69.0394   4
  -8  -2 -10 4481.41 257.834   3
   8  -2  10 3939.39 255.754   4
  -8  -2 -12 429.396 89.8114   3
   8  -2  12 413.563 98.7390   4
  -8  -2 -14 164.985 64.5457   3
   8  -2  14 233.782 85.1536   4
  -8  -2 -16 614.517 115.260   3
   8  -2  16 676.505 135.409   4
  -8  -2 -18 130.427 67.3939   3
   8  -2  18 224.292 89.1939   4
  -8  -2 -20 242.401 80.9597   3
   8  -1 -29-13.8824 44.0021   1
  -8  -1  29-120.873 59.3402   4
   8  -1 -27 16.2186 44.3777   1
  -8  -1  27-9.30401 39.4985   4
   8  -1 -25-23.6628 52.3971   1
  -8  -1  25-5.94945 29.5519   3
  -8  -1  25 26.1220 34.8781   4
   8  -1 -23 15.3696 50.2856   1
  -8  -1  23 72.7429 35.1266   3
  -8  -1  23 163.531 57.9572   4
  -8  -1  21 75.8225 26.3119   2
   8  -1 -21 33.1866 51.3733   1
  -8  -1  21 116.066 42.7251   3
  -8  -1  21 61.6947 42.3433   4
   8  -1 -21 22.7131 20.4269   4
  -8  -1  19 1604.78 129.618   3
  -8  -1  19 1492.77 89.5771   2
   8  -1 -19 1870.68 181.332   1
  -8  -1  19 1432.38 101.245   5
  -8  -1  19 1601.44 134.900   4
  -8  -1  19 1487.33 140.861   3
  -8  -1  17 1328.77 113.054   3
  -8  -1  17 1440.73 73.6702   2
   8  -1 -17 1652.88 160.896   1
  -8  -1  17 1528.60 132.737   7
  -8  -1  17 1329.68 103.796   5
  -8  -1  17 1358.05 138.455   6
   8  -1 -17 1280.85 90.6792   4
  -8  -1  17 1306.68 127.085   3
  -8  -1  15 332.402 56.5621   3
  -8  -1  15 342.385 26.8297   2
   8  -1 -15 350.088 80.0631   1
  -8  -1  15 426.480 85.0796   6
  -8  -1  15 364.239 57.9205   5
  -8  -1  13 402.406 59.3039   3
   8  -1 -13 496.981 87.0374   1
  -8  -1  13 578.187 85.7222   6
   8  -1 -13 502.609 84.6984   6
  -8  -1  13 624.016 77.0586   5
   8  -1 -11 1559.03 92.9011   3
  -8  -1  11 1573.44 113.749   3
  -8  -1  11 1556.14 125.313   5
  -8  -1  11 1470.85 124.474   6
   8  -1 -11 1725.63 94.4994   2
   8  -1 -11 1493.45 133.662   1
  -8  -1   9 6498.59 236.296   3
   8  -1  -9 6290.20 206.604   3
  -8  -1   9 6281.46 254.033   6
  -8  -1   9 6552.11 268.318   5
   8  -1  -9 6710.26 191.629   2
   8  -1  -9 6134.87 266.152   1
  -8  -1   7 16592.7 417.125   3
   8  -1  -7 16307.7 383.927   3
  -8  -1   7 16492.1 467.731   5
   8  -1  -7 16743.8 345.083   2
   8  -1  -7 16752.2 448.744   1
   8  -1  -5 58805.3 1008.30   3
  -8  -1   5 59870.9 1040.23   3
   8  -1  -5 59998.9 1056.48   1
   8  -1  -5 58952.7 942.312   2
  -8  -1   5 60367.1 1125.14   5
  -8  -1   3 20125.1 473.533   3
   8  -1  -3 18741.7 451.009   1
   8  -1  -3 19773.2 410.222   2
  -8  -1   3 20026.3 435.454   6
   8  -1  -3 19798.9 365.922   4
  -8  -1   1 6728.00 255.712   3
   8  -1  -1 6486.69 221.646   1
  -8  -1   1 6594.38 204.615   6
   8  -1  -1 6589.08 202.727   4
   8  -1   1 2173.08 142.551   3
  -8  -1  -1 2144.45 144.737   3
  -8  -1  -1 2326.99 103.667   6
   8  -1   1 2185.94 124.821   4
  -8  -1  -3 231.223 52.7101   3
   8  -1   3 159.809 42.7645   3
  -8  -1  -3 243.821 57.3985   5
  -8  -1  -3 177.065 25.8952   6
   8  -1   3 124.099 39.9796   4
  -8  -1  -5 2075.85 152.932   3
   8  -1   5 1848.04 141.977   3
  -8  -1  -5 2098.27 167.804   5
   8  -1   5 2018.70 146.698   4
  -8  -1  -7 3530.15 211.869   3
  -8  -1  -7 3287.27 216.165   5
   8  -1   7 3252.63 200.924   4
  -8  -1  -9 5583.16 286.063   3
  -8  -1  -9 5013.34 278.016   5
   8  -1   9 5372.02 280.108   4
  -8  -1 -11 10665.2 428.374   3
  -8  -1 -11 10022.9 410.811   5
   8  -1  11 9954.54 419.891   4
  -8  -1 -13 4748.74 291.507   3
   8  -1  13 4523.06 290.017   4
  -8  -1 -15 64.6728 54.6143   3
   8  -1  15 111.786 61.7487   4
  -8  -1 -17 541.065 112.140   3
   8  -1  17 626.337 130.179   4
  -8  -1 -19 586.413 124.947   3
   8  -1  19 667.794 138.848   4
  -8  -1 -21 117.720 73.6324   3
  -8  -1 -23 151.489 70.3230   3
   8   0 -28 63.7453 68.4545   1
  -8   0  28 34.3759 42.9309   4
   8   0 -26 114.462 68.9447   1
  -8   0  26 29.4586 46.1180   4
  -8   0  24 2014.13 1381.13   3
  -8   0  24 2095.26 1930.96   6
  -8   0  24 1944.49 1697.16   4
  -8   0  22 63.8826 25.2947   3
  -8   0  22 105.909 41.3949   3
   8   0 -22 134.608 61.6407   1
  -8   0  22 151.159 40.0046   2
  -8   0  22 149.485 68.6452   6
  -8   0  22 202.679 57.8650   4
   8   0 -22 115.256 41.7599   4
  -8   0  20 48.3497 27.9755   3
  -8   0  20 63.8965 31.3537   3
   8   0 -20 100.069 52.7548   1
  -8   0  20 49.9968 22.0584   2
  -8   0  20 114.371 48.7355   6
  -8   0  20 81.8404 17.4089   5
  -8   0  20 111.281 42.0087   4
   8   0 -20 105.087 33.5142   4
  -8   0  18 267.094 52.0379   3
  -8   0  18 428.092 60.8734   3
   8   0 -18 276.548 70.4574   1
  -8   0  18 308.783 42.1251   2
  -8   0  18 394.205 84.1915   6
  -8   0  18 310.804 41.9980   5
  -8   0  18 267.138 51.1013   4
  -8   0  16 1869.36 119.876   3
  -8   0  16 1264.73 74.6677   2
  -8   0  16 1438.48 100.924   5
  -8   0  16 1224.05 122.048   7
  -8   0  16 1703.44 151.007   6
  -8   0  16 1597.95 108.638   4
   8   0 -16 1365.08 100.926   4
  -8   0  14 6.88312 25.2426   3
   8   0 -14-2.66799 41.6661   1
  -8   0  14 10.8215 11.3759   2
  -8   0  14-21.1519 41.8867   6
   8   0 -14-34.5132 31.8418   6
  -8   0  14 9.89610 20.0372   5
   8   0 -14 44.6066 22.1307   4
  -8   0  12 2755.35 136.812   3
  -8   0  12 2691.87 82.3579   2
   8   0 -12 2661.60 176.916   1
   8   0 -12 3039.82 192.135   6
  -8   0  12 2683.68 170.162   6
  -8   0  12 2605.62 147.347   5
   8   0 -12 2683.33 113.327   4
  -8   0  10 14380.9 361.422   3
   8   0 -10 14762.4 362.511   3
  -8   0  10 14473.6 406.893   1
   8   0 -10 15874.1 436.781   1
   8   0 -10 15317.6 446.843   6
  -8   0  10 13999.9 389.704   5
   8   0 -10 13909.7 281.569   4
  -8   0   8 434.938 60.8437   3
   8   0  -8 370.283 56.1686   3
   8   0  -8 468.579 30.8892   2
   8   0  -8 549.668 79.0282   1
  -8   0   8 353.214 60.2223   5
   8   0  -8 400.619 69.7705   6
   8   0  -8 425.631 36.2742   4
  -8   0   6 57.6477 31.0818   3
   8   0  -6 43.5069 29.1164   1
   8   0  -6 63.7828 15.3823   2
  -8   0   6 38.0084 26.6959   5
   8   0  -6 21.4879 25.2430   6
   8   0  -6 40.2322 13.6563   4
  -8   0   4 22850.3 489.395   1
   8   0  -4 24715.7 516.279   1
   8   0  -4 24013.6 542.137   6
  -8   0   4 23918.3 577.471   5
  -8   0   4 23879.3 516.859   6
   8   0  -4 23462.3 427.495   4
  -8   0   2 844.108 85.1362   3
  -8   0   2 714.640 63.3274   1
   8   0  -2 718.808 68.1238   1
  -8   0   2 803.082 74.9985   6
   8   0  -2 776.019 63.3696   4
  -8   0   0 2543.41 153.018   3
   8   0   0 2518.57 113.678   1
  -8   0   0 2528.92 123.808   6
   8   0   0 2616.88 131.300   4
  -8   0  -2 828.525 94.7537   3
   8   0   2 818.004 55.6296   1
  -8   0  -2 816.648 65.6449   6
   8   0   2 887.661 85.6841   4
  -8   0  -4 901.334 102.235   3
   8   0   4 965.405 97.3291   3
  -8   0  -4 907.277 66.0924   6
  -8   0  -4 927.401 92.3084   4
   8   0   4 1027.70 100.621   4
  -8   0  -6 106.777 44.4165   3
   8   0   6 196.961 50.7822   3
  -8   0  -6 117.386 23.6475   6
   8   0   6 103.417 49.1666   4
  -8   0  -6 161.564 46.4513   4
  -8   0  -8 14662.8 482.762   3
  -8   0  -8 13543.8 279.387   6
  -8   0  -8 15047.4 466.783   4
   8   0   8 14567.5 462.330   4
  -8   0 -10 3463.41 236.973   3
  -8   0 -10 3328.95 98.0563   6
  -8   0 -10 3564.57 231.053   5
   8   0  10 3362.21 227.652   4
  -8   0 -12 206.305 69.1127   3
   8   0  12 382.812 90.4594   4
  -8   0 -14 15.4880 52.7810   3
   8   0  14 17.8143 54.5983   4
  -8   0 -16 227.254 77.0766   3
   8   0  16 41.5342 61.6442   4
  -8   0 -18 246.493 81.4974   3
   8   0  18 227.176 82.5294   4
  -8   0 -20 199.069 92.4017   3
   8   0  20 47.4690 66.4763   4
  -8   0 -22 192.110 85.7479   3
  -8   0 -22 212.920 74.1330   7
   8   1 -29 100.200 70.5160   1
   8   1 -27 20.4876 41.2413   1
  -8   1  27 70.3531 57.4539   6
   8   1 -25-105.158 64.8970   1
  -8   1  25-83.5070 53.8823   6
  -8   1  25 11.9029 38.6824   4
   8   1 -23 126.818 58.3605   1
  -8   1  23 144.841 66.5223   6
  -8   1  23 111.577 42.4722   4
  -8   1  21 91.1212 32.4152   3
  -8   1  21 86.8083 27.2286   3
   8   1 -21 4.70690 59.2239   1
  -8   1  21 36.3524 25.8537   2
  -8   1  21 94.7306 61.0065   6
   8   1 -21 84.8683 41.5611   4
  -8   1  21 53.2356 35.4499   4
  -8   1  19 1421.62 89.7645   3
  -8   1  19 1438.27 105.798   2
   8   1 -19 1502.15 154.301   1
  -8   1  19 1339.65 61.3550   5
  -8   1  19 1597.75 152.429   6
  -8   1  19 1439.03 100.321   3
  -8   1  19 1607.66 119.360   4
   8   1 -19 1391.57 127.513   4
  -8   1  17 1288.88 82.4424   3
  -8   1  17 1317.17 94.0292   2
   8   1 -17 1268.67 137.605   1
  -8   1  17 1463.99 141.153   6
  -8   1  17 1322.15 85.1650   5
  -8   1  17 1262.47 91.5432   3
  -8   1  17 1413.96 99.6641   4
  -8   1  15 337.319 45.0122   3
   8   1 -15 356.685 71.7941   1
  -8   1  15 266.176 39.0163   2
  -8   1  15 434.881 81.2992   6
  -8   1  15 343.201 49.8293   5
  -8   1  15 375.038 43.6723   4
  -8   1  13 452.448 52.5501   3
  -8   1  13 473.240 48.0554   2
   8   1 -13 418.712 75.0326   1
  -8   1  13 539.089 79.0247   1
   8   1 -13 504.412 81.3402   6
  -8   1  13 516.602 81.7759   6
  -8   1  13 502.755 77.8203   7
  -8   1  13 505.070 62.4774   5
  -8   1  13 482.926 37.1675   4
   8   1 -13 475.639 61.2500   4
  -8   1  11 1516.78 96.5064   3
  -8   1  11 1608.37 85.1543   2
  -8   1  11 1637.76 130.992   1
   8   1 -11 1544.87 130.143   1
  -8   1  11 1516.36 130.880   6
   8   1 -11 1688.29 137.516   6
   8   1 -11 1269.28 93.0615   4
  -8   1   9 6153.81 207.572   3
  -8   1   9 6230.82 253.202   1
   8   1  -9 6129.02 254.337   1
   8   1  -9 6994.83 274.145   6
   8   1  -9 6111.92 203.343   4
  -8   1   7 16189.9 385.786   3
   8   1  -7 16213.9 433.314   6
   8   1  -7 16405.6 428.476   1
  -8   1   5 59592.8 1013.50   3
   8   1  -5 58923.0 1029.65   6
   8   1  -5 57417.5 852.879   2
  -8   1   3 20538.0 483.134   3
  -8   1   3 18917.9 441.755   1
   8   1  -3 20459.0 444.550   1
   8   1  -3 20485.6 458.005   6
  -8   1   1 6828.48 259.746   3
  -8   1   1 6139.20 209.749   1
   8   1  -1 6675.39 203.860   1
   8   1  -1 6696.23 218.789   6
  -8   1   1 6568.43 196.251   4
   8   1  -1 6717.22 231.306   4
  -8   1  -1 2090.75 108.044   1
   8   1   1 2200.07 99.8828   1
  -8   1  -1 2318.50 155.457   3
  -8   1  -1 2235.71 121.478   4
   8   1   1 2285.34 141.181   4
  -8   1  -3 193.546 30.9419   1
   8   1   3 241.524 28.2569   1
   8   1   3 154.378 41.3326   3
  -8   1  -3 126.348 46.0584   3
  -8   1  -3 168.245 36.8089   4
   8   1   3 254.022 56.4558   4
  -8   1  -5 1940.86 86.2915   1
   8   1   5 2049.44 144.021   3
  -8   1  -5 2041.46 167.236   3
   8   1   5 1977.67 148.866   4
  -8   1  -5 2148.77 146.440   4
  -8   1  -7 3070.57 94.5769   1
   8   1   7 3484.17 194.072   3
  -8   1  -7 3207.32 216.117   3
  -8   1  -7 3176.26 194.592   4
   8   1   7 3142.67 199.898   4
  -8   1  -9 5486.66 304.251   3
   8   1   9 5347.65 284.694   4
  -8   1 -11 10998.6 453.199   3
   8   1  11 9998.79 418.775   4
  -8   1 -13 4637.87 304.628   3
   8   1  13 4718.99 295.322   4
  -8   1 -15 137.996 69.3600   3
   8   1  15 79.2914 57.0669   4
  -8   1 -17 548.715 124.859   3
   8   1  17 578.031 120.627   4
  -8   1 -19 750.502 150.684   3
   8   1  19 518.951 119.147   4
  -8   1 -21 210.852 85.9747   3
  -8   1 -21 129.526 60.7460   7
   8   2 -28 71.2839 68.3956   1
  -8   2  28 80.9880 53.0399   6
   8   2 -26-80.7037 69.6083   1
  -8   2  26-48.2978 47.6810   6
   8   2 -24-6.22398 50.7892   1
  -8   2  24 52.5036 51.5595   6
  -8   2  24 83.8056 48.2380   4
   8   2 -22 261.913 78.6606   1
  -8   2  22 227.072 71.6128   6
   8   2 -22 189.691 45.7643   5
  -8   2  22 243.642 59.3786   4
  -8   2  20 4740.24 228.973   2
   8   2 -20 5630.87 312.862   1
   8   2 -20 4982.02 233.779   5
  -8   2  20 5019.84 282.692   6
  -8   2  20 5238.55 226.738   4
  -8   2  18 4106.77 198.617   2
   8   2 -18 4674.20 271.281   1
  -8   2  18 4504.74 157.542   5
  -8   2  18 3886.98 149.441   5
   8   2 -18 3932.76 213.172   5
  -8   2  18 4152.03 250.143   6
  -8   2  18 4194.82 182.711   4
   8   2 -18 4321.83 243.447   4
  -8   2  16 1294.64 62.9521   3
  -8   2  16 1386.01 106.461   2
   8   2 -16 1630.05 152.768   1
  -8   2  16 1579.35 150.918   6
   8   2 -16 1438.15 130.363   5
  -8   2  16 1387.69 65.9536   3
   8   2 -16 1339.86 129.486   4
  -8   2  16 1419.48 92.4606   4
  -8   2  14 1251.56 71.3061   3
  -8   2  14 1099.31 91.7622   2
   8   2 -14 1198.64 126.585   1
  -8   2  14 1154.99 127.795   6
   8   2 -14 1255.22 123.265   5
   8   2 -14 1085.93 111.179   4
  -8   2  14 1199.94 69.5282   4
  -8   2  12 1231.54 78.9796   3
   8   2 -12 1183.86 122.363   1
  -8   2  12 1265.25 95.3113   2
  -8   2  12 1368.78 129.200   1
  -8   2  12 1506.06 133.114   7
  -8   2  12 1413.99 137.875   6
   8   2 -12 1260.11 125.237   6
   8   2 -12 1390.82 129.289   5
  -8   2  12 1355.93 53.0443   4
  -8   2  10 2118.15 113.506   3
  -8   2  10 2435.52 178.255   6
   8   2 -10 2248.14 167.100   5
   8   2 -10 2181.49 156.505   6
  -8   2  10 2159.64 122.921   2
  -8   2  10 2222.89 162.182   1
   8   2  -8 681.515 80.3713   3
  -8   2   8 709.034 71.0065   3
  -8   2   8 628.094 86.3106   1
  -8   2   8 745.454 70.8759   2
   8   2  -8 682.218 92.4533   5
   8   2  -8 726.957 86.9444   6
  -8   2   8 729.846 99.1510   6
  -8   2   6 3399.26 165.497   3
   8   2  -6 3678.25 187.195   3
   8   2  -6 3381.64 102.384   2
  -8   2   6 3493.06 195.762   1
  -8   2   6 3489.09 205.557   6
   8   2  -6 3277.26 203.195   5
   8   2  -6 3319.09 175.451   6
  -8   2   6 3401.89 82.2958   4
  -8   2   4 8941.20 296.045   3
   8   2  -4 8130.05 206.712   2
   8   2  -4 8912.93 345.327   5
   8   2  -4 8616.95 281.937   6
  -8   2   4 8708.30 200.978   4
  -8   2   2 11466.7 361.549   3
   8   2  -2 12128.1 360.196   3
   8   2  -2 10541.9 273.027   2
   8   2  -2 10776.8 392.958   5
   8   2  -2 11429.7 311.133   6
  -8   2   2 11036.6 272.927   4
  -8   2   0 11250.6 372.696   3
   8   2   0 11571.1 356.325   3
   8   2   0 10915.7 302.489   2
   8   2   0 10923.2 397.322   5
   8   2   0 10546.0 279.617   6
  -8   2   0 10876.3 300.209   4
  -8   2  -2 1181.02 121.724   3
   8   2   2 1234.14 111.668   3
  -8   2  -2 1067.29 94.0310   1
   8   2   2 1244.03 76.6849   6
   8   2   2 1357.42 122.058   4
  -8   2  -2 1340.98 105.037   4
   8   2   4 384.040 65.4036   3
  -8   2  -4 342.516 75.0002   3
  -8   2  -4 434.589 58.5967   1
   8   2   4 450.783 68.6508   2
   8   2   4 443.596 36.9621   6
   8   2   4 533.420 83.1180   4
  -8   2  -4 434.417 67.7124   4
  -8   2  -6 2602.82 140.025   1
  -8   2  -6 2922.96 210.225   3
   8   2   6 2932.53 177.597   3
   8   2   6 3302.27 209.442   4
  -8   2  -6 2928.46 186.437   4
  -8   2  -8 286.165 46.7761   1
   8   2   8 304.639 22.3661   1
   8   2   8 360.754 23.6016   1
  -8   2  -8 303.864 73.5511   3
  -8   2  -8 345.717 71.4266   4
   8   2   8 321.882 80.4093   4
  -8   2 -10 3742.90 159.608   1
  -8   2 -10 3819.91 268.531   3
   8   2  10 4206.51 267.314   4
  -8   2 -12 372.936 47.0231   1
  -8   2 -12 527.665 113.015   3
   8   2  12 309.041 80.9990   4
  -8   2 -14 236.840 88.8394   3
   8   2  14 270.940 87.4976   4
  -8   2 -16 605.206 127.330   3
   8   2  16 498.085 112.769   4
  -8   2 -18 384.932 112.139   3
   8   2  18 177.585 81.1530   4
  -8   2 -20 62.2218 65.4468   3
  -8   3  27-32.5070 43.4673   6
   8   3 -25-11.2756 52.4940   1
  -8   3  25-67.7449 48.7060   6
   8   3 -23 609.442 118.001   1
  -8   3  23 572.887 107.451   6
   8   3 -21 436.359 98.0122   1
  -8   3  21 447.293 95.8160   6
   8   3 -21 334.956 78.3145   5
  -8   3  21 370.149 67.2829   4
   8   3 -19 570.252 104.446   1
   8   3 -19 584.977 97.3742   5
  -8   3  19 727.655 115.982   6
  -8   3  19 694.479 67.6843   5
  -8   3  19 591.948 75.5865   4
   8   3 -17 724.429 114.001   1
  -8   3  17 700.941 78.6214   5
  -8   3  17 759.853 116.875   6
   8   3 -17 576.722 99.9775   5
  -8   3  17 687.376 73.6475   4
  -8   3  15 1827.63 140.272   2
  -8   3  15 1853.61 177.437   6
   8   3 -15 2021.98 178.656   5
  -8   3  15 1970.45 110.258   4
  -8   3  13 1459.60 120.237   2
  -8   3  13 1551.98 160.473   6
   8   3 -13 1656.84 162.387   5
  -8   3  13 1511.18 67.6321   3
   8   3 -13 1526.14 146.537   4
  -8   3  13 1542.67 87.2942   4
  -8   3  11 1545.54 92.3495   3
  -8   3  11 1480.25 118.954   2
  -8   3  11 1629.65 160.210   6
   8   3 -11 1697.75 163.218   5
  -8   3  11 1481.61 79.9422   4
   8   3 -11 1421.60 137.850   4
  -8   3   9 135.368 37.4529   3
  -8   3   9 33.3898 24.9170   2
   8   3  -9 93.0803 43.5827   6
  -8   3   9 78.4935 36.2367   7
   8   3  -9 89.0860 52.7373   5
  -8   3   9 92.0617 53.1569   6
   8   3  -9 47.8104 30.1955   4
  -8   3   9 75.0493 21.6508   4
  -8   3   7 8311.18 279.554   3
   8   3  -7 7885.34 212.418   2
  -8   3   7 8200.52 344.909   1
  -8   3   7 7982.54 287.119   2
  -8   3   7 8292.13 310.679   7
   8   3  -7 7908.84 308.235   6
   8   3  -7 8758.79 374.608   5
  -8   3   7 7682.91 210.247   4
  -8   3   5 22802.0 563.440   3
   8   3  -5 25232.9 600.743   3
   8   3  -5 24147.6 480.273   2
  -8   3   5 24943.3 641.491   1
   8   3  -5 25051.7 586.965   6
   8   3  -5 25434.1 692.375   5
  -8   3   5 23746.8 477.977   4
  -8   3   3 4225.41 218.155   3
   8   3  -3 4285.48 217.207   3
   8   3  -3 4137.63 167.210   2
  -8   3   3 3905.61 223.832   1
   8   3  -3 4241.04 257.596   5
   8   3  -3 4247.61 199.237   6
  -8   3   3 4171.37 171.120   4
  -8   3   1 2196.08 164.398   3
   8   3  -1 2257.88 156.403   3
  -8   3   1 2129.03 158.708   1
   8   3  -1 2219.43 183.087   5
   8   3  -1 2128.87 129.175   6
  -8   3   1 2204.08 134.014   4
   8   3   1 158.968 46.4351   3
  -8   3  -1 109.940 53.2156   3
  -8   3  -1 65.8182 33.3466   1
   8   3   1 132.688 38.0252   2
   8   3   1 121.184 60.9782   5
   8   3   1 134.788 33.0295   6
  -8   3  -1 123.840 43.0113   4
   8   3   3 2852.14 178.185   3
  -8   3  -3 2946.46 210.704   3
   8   3   3 2678.30 164.822   2
  -8   3  -3 2486.88 166.935   1
   8   3   3 2744.76 209.526   5
   8   3   3 2627.50 119.957   6
  -8   3  -3 2777.71 175.714   4
  -8   3  -5 318.410 83.1653   3
  -8   3  -5 223.338 52.0607   1
   8   3   5 322.691 61.6879   2
   8   3   5 255.329 67.8265   5
   8   3   5 352.653 37.1655   6
  -8   3  -5 295.926 64.8167   4
   8   3   5 251.364 63.7736   4
  -8   3  -7 1280.56 155.493   3
   8   3   7 1353.20 151.214   4
   8   3   9 736.431 67.0463   1
  -8   3  -9 706.934 121.701   3
   8   3   9 764.626 123.703   4
  -8   3 -11 621.988 122.097   3
   8   3  11 746.404 127.647   4
  -8   3 -13 170.990 72.3429   3
   8   3  13 189.069 74.7318   4
  -8   3 -15 191.177 88.2144   3
   8   3  15 121.243 68.1290   4
  -8   3 -17 296.269 105.964   3
   8   3  17 189.287 71.8980   4
  -8   4  26-0.27382 41.2131   6
  -8   4  24 93.3053 61.4030   6
   8   4 -22 188.904 77.9738   1
  -8   4  22 202.090 77.8661   6
   8   4 -22 250.277 72.3446   5
   8   4 -20 1575.85 182.237   1
  -8   4  20 1200.51 156.198   6
   8   4 -20 1274.19 155.184   5
   8   4 -18 691.868 121.283   5
  -8   4  18 740.878 89.1867   5
  -8   4  18 769.614 128.545   6
  -8   4  18 834.674 92.0887   4
   8   4 -16 77.2646 44.8861   5
  -8   4  16 45.3957 51.9400   6
  -8   4  16 144.440 45.8288   5
  -8   4  16 196.551 45.0869   4
   8   4 -14 33.4552 53.1947   5
  -8   4  14-12.8495 50.8620   6
  -8   4  14 51.8843 38.6804   5
  -8   4  14 47.4462 22.5108   4
  -8   4  12 2994.09 205.014   5
  -8   4  12 3619.41 262.684   6
   8   4 -12 3113.40 248.847   5
  -8   4  12 3082.26 152.582   4
   8   4 -10 2893.11 234.893   5
  -8   4  10 2556.42 136.714   4
  -8   4  10 2911.97 142.221   3
   8   4  -8 16922.8 596.016   5
  -8   4   8 17450.4 442.787   3
  -8   4   8 15717.1 399.527   4
  -8   4   6 6576.19 283.540   7
   8   4  -6 6322.33 351.568   5
  -8   4   6 6139.74 263.377   3
  -8   4   6 5846.32 226.802   4
  -8   4   4 3222.23 198.008   3
  -8   4   4 2847.16 174.495   7
   8   4  -4 2927.79 184.499   6
   8   4  -4 3337.19 253.004   5
  -8   4   4 2698.44 158.155   4
  -8   4   2 1426.70 141.072   3
   8   4  -2 1623.35 120.697   2
  -8   4   2 1564.44 123.129   7
   8   4  -2 1532.31 172.533   5
   8   4  -2 1410.28 122.121   6
  -8   4   2 1489.11 124.985   4
  -8   4   0 127.107 53.6051   3
   8   4   0 246.136 52.8312   2
   8   4   0 179.719 45.6047   6
   8   4   0 76.0553 55.2756   5
  -8   4   0 144.723 47.1751   4
  -8   4  -2 2143.40 185.552   3
   8   4   2 2075.83 151.551   2
   8   4   2 2151.02 199.945   5
   8   4   2 2176.96 134.383   6
  -8   4  -2 1994.24 159.658   4
  -8   4  -4 524.329 102.070   3
   8   4   4 386.190 95.9976   5
   8   4   4 396.436 53.3773   6
  -8   4  -6 70.8612 56.5170   3
   8   4   6 45.1797 19.9059   6
   8   4   6 18.3679 52.2930   5
   8   4   6 8.61253 44.8556   4
  -8   4  -8 3168.96 258.467   3
   8   4   8 3116.32 248.056   5
   8   4   8 3335.99 257.625   4
  -8   4 -10 834.843 139.805   3
   8   4  10 949.359 145.213   4
  -8   4 -12 514.205 123.485   3
   8   4  12 416.383 103.232   4
  -8   4 -14 14.0586 59.0595   3
   8   4  14 119.712 65.9297   4
  -8   5  23 195.986 78.9432   6
  -8   5  21 57.2670 68.0171   6
   8   5 -21 64.7702 50.8001   5
   8   5 -19 81.6460 61.0726   5
  -8   5  19 99.3349 66.1507   6
   8   5 -17 136.628 67.5084   5
  -8   5  17 143.902 67.3901   6
  -8   5  17 138.764 53.0672   5
  -8   5  15 95.7029 66.0544   6
   8   5 -15-76.4436 78.9273   5
  -8   5  15 14.5855 34.3390   5
  -8   5  13 95.4753 60.8587   6
   8   5 -13 282.142 91.2367   5
  -8   5  13 265.239 75.2167   5
  -8   5  13 189.566 47.7077   4
   8   5 -11 87.7389 60.5673   5
  -8   5  11 222.460 72.4032   5
  -8   5   9 175.005 46.2439   4
  -8   5   9 160.505 63.0536   5
  -8   5   7 340.221 69.3476   3
   8   5  -7 355.881 63.9697   2
   8   5  -7 288.277 85.7987   5
  -8   5   7 338.425 85.9056   5
  -8   5   7 257.091 57.9822   4
  -8   5   5 304.121 68.9143   3
   8   5  -5 247.164 56.4089   2
   8   5  -5 224.168 83.5134   5
  -8   5   5 337.838 68.5321   7
  -8   5   5 215.260 52.4186   4
   8   5  -3 1781.80 142.790   2
  -8   5   3 1712.95 139.821   7
   8   5  -3 1984.17 212.926   5
  -8   5   3 1717.93 148.242   4
  -8   5   3 1875.52 170.491   3
  -8   5   1 5194.97 232.939   7
   8   5  -1 5330.79 345.103   5
  -8   5   1 5263.03 298.978   3
  -8   5   1 4856.26 264.078   4
  -8   5  -1 1487.74 114.519   7
   8   5   1 1622.63 191.250   5
   8   5   1 1610.24 135.692   6
  -8   5  -1 1839.60 187.333   3
   8   5   3 1782.60 203.876   5
  -8   5  -3 1890.26 197.115   3
  -8   5  -5 5.90627 55.9803   3
   8   5   5-49.9836 64.0939   5
  -8   5  -7 33.8193 65.8528   3
   8   5   7 5.74299 46.2214   5
   8   5   7-61.9331 60.7497   4
  -8   5  -9 86.3913 67.5001   3
   8   5   9 52.9103 62.1437   4
  -8   5 -11 577.673 127.906   3
   8   5  11 661.478 132.407   5
   8   5  11 566.623 125.855   4
  -8   5 -13 150.157 77.4072   5
  -8   5 -15-48.9142 46.2632   5
   8   6 -20 109.401 79.5220   5
  -8   6  18 77.3949 71.0115   6
   8   6 -18 14.7414 58.7060   5
  -8   6  16-13.7527 65.8899   6
   8   6 -16-18.2587 57.4274   5
  -8   6  14 189.177 77.6277   6
   8   6 -14 213.931 91.4687   5
  -8   6  14 203.569 71.1937   5
   8   6 -12-44.8581 78.0764   5
  -8   6  12 76.0411 51.9593   5
   8   6 -10 773.090 152.137   5
  -8   6  10 601.028 119.578   5
   8   6  -8 2778.13 274.744   5
  -8   6   8 2657.77 244.298   5
  -8   6   6 2197.50 227.511   5
   8   6  -6 1889.68 225.355   5
   8   6  -4 241.449 95.0062   5
  -8   6   4 510.134 119.958   5
  -8   6   2-0.22778 39.7520   3
   8   6  -2 113.630 78.0805   5
  -8   6   2-28.3806 54.2990   5
  -8   6   0 125.335 69.9069   3
   8   6   0 72.1940 70.6411   5
  -8   6   0 102.531 68.1111   5
  -8   6  -2 101.708 51.0122   3
   8   6   2 264.590 94.1550   5
  -8   6  -2 170.811 79.3518   5
  -8   6  -4 123.839 70.7022   3
   8   6   4 310.821 105.573   5
  -8   6  -4 204.479 90.8613   5
  -8   6  -6-12.5589 54.1751   3
   8   6   6 106.222 73.2515   5
  -8   6  -6 199.745 80.5993   5
  -8   6  -8 85.4251 67.5971   3
   8   6   8 97.8563 68.0258   5
  -8   6  -8 198.428 83.1271   5
   8   6  10-0.69528 56.7918   5
   8   6  12 67.6628 66.6642   5
  -8   7  13-6.50510 40.2895   5
  -8   7  11-26.2523 48.9019   5
  -8   7   9 79.1623 62.5416   5
  -8   7   7-53.1792 81.5079   5
  -8   7   5 12.8385 54.7608   5
  -9  -7   4 166.089 73.8416   3
  -9  -7   2 25.0361 40.8592   3
  -9  -7   0 224.437 75.8785   3
  -9  -7  -2 317.145 89.7691   3
  -9  -7  -4 70.5000 51.3793   3
   9  -6 -17 21.1914 48.7644   2
   9  -6 -15 163.263 70.7803   2
   9  -6 -13 102.674 59.8399   2
  -9  -6  13 358.873 98.4250   3
   9  -6 -11 577.521 114.635   2
  -9  -6  11 637.758 122.829   3
   9  -6  -9 508.977 104.780   2
  -9  -6   9 451.669 98.2163   3
  -9  -6   7 1046.16 116.122   2
  -9  -6   7 1218.94 153.085   3
   9  -6  -5 197.741 65.0266   2
  -9  -6   5 115.510 58.8792   3
   9  -6  -3 141.388 64.1199   2
  -9  -6   3 323.036 81.9648   3
   9  -6  -1 56.4859 56.0953   2
  -9  -6   1 111.574 58.4164   3
   9  -6   1-32.4601 59.9404   2
  -9  -6  -1-6.61643 36.9049   3
   9  -6   3 120.045 60.2051   2
  -9  -6  -3 142.273 58.8685   3
   9  -6   5 303.454 88.6798   2
  -9  -6  -5 336.353 84.6683   3
  -9  -6  -7 178.358 61.4090   3
  -9  -6  -9 275.407 79.0900   3
  -9  -5  20 473.103 109.966   3
   9  -5 -18 143.918 67.3693   2
  -9  -5  18 246.420 78.4322   3
   9  -5 -16 97.3041 50.7446   2
  -9  -5  16 244.146 79.5779   3
   9  -5 -14 63.9138 50.9169   2
  -9  -5  14 132.829 70.3093   3
  -9  -5  12 327.911 53.6424   2
   9  -5 -12 565.312 101.186   2
  -9  -5  12 420.065 91.7046   3
  -9  -5  10 14.6024 23.5712   2
   9  -5 -10 30.8752 36.2022   2
  -9  -5  10 22.3781 39.7479   3
  -9  -5   8 318.764 59.0134   2
   9  -5  -8 311.510 76.2681   2
  -9  -5   8 297.098 76.8353   3
   9  -5  -8 268.465 49.6872   3
   9  -5  -6 2099.92 183.774   2
  -9  -5   6 2341.68 196.486   3
   9  -5  -6 1834.30 144.193   3
   9  -5  -4 1536.48 157.005   2
  -9  -5   4 1593.06 161.711   3
   9  -5  -2 1857.83 172.646   2
  -9  -5   2 1653.65 162.446   3
   9  -5   0 847.049 122.332   2
  -9  -5   0 647.170 106.421   3
   9  -5   2 34.6009 41.2171   2
  -9  -5  -2-39.1288 51.0936   3
   9  -5   4 296.292 75.8074   2
  -9  -5  -4 203.300 62.3383   3
   9  -5   6 161.452 72.1084   2
  -9  -5  -6 140.778 54.0094   3
   9  -5   8 75.3356 60.3868   2
  -9  -5  -8 45.3684 43.1893   3
   9  -5  10 138.328 67.2276   2
  -9  -5 -10 246.009 73.0177   3
  -9  -5 -12 45.8619 45.1543   3
   9  -5  12 133.469 75.5175   4
  -9  -4  23 47.0675 42.1569   3
  -9  -4  21 251.329 77.3290   3
  -9  -4  19 233.152 80.3276   3
   9  -4 -17 179.960 59.4974   2
  -9  -4  17 171.068 59.7586   3
   9  -4 -15 86.2639 52.9034   2
  -9  -4  15 59.6799 20.7645   2
  -9  -4  15 72.2574 44.2192   3
  -9  -4  13 537.671 54.8868   2
   9  -4 -13 484.678 86.1888   2
   9  -4 -13 462.224 38.5045   3
  -9  -4  13 485.718 94.0876   3
  -9  -4  11 1715.37 99.2318   2
   9  -4 -11 1858.44 159.909   2
   9  -4 -11 1714.30 100.132   3
  -9  -4  11 2104.81 176.608   3
  -9  -4   9 162.573 33.1740   2
   9  -4  -9 124.061 46.4579   2
  -9  -4   9 217.194 65.0808   3
   9  -4  -7 4483.00 242.876   2
  -9  -4   7 4667.38 257.119   3
   9  -4  -5 6994.66 302.407   2
  -9  -4   5 7265.24 322.433   3
   9  -4  -5 6514.89 271.425   3
   9  -4  -3 433.342 77.9960   2
   9  -4  -3 329.212 62.9241   3
  -9  -4   3 381.416 74.1172   3
   9  -4  -1 346.193 73.5117   2
  -9  -4   1 159.743 51.1462   3
   9  -4   1 232.430 58.2062   2
  -9  -4  -1 207.888 63.5903   3
   9  -4   3 672.919 104.351   2
  -9  -4  -3 751.055 102.370   3
   9  -4   5 799.141 114.201   2
  -9  -4  -5 922.569 118.676   3
   9  -4   5 658.437 99.7486   4
   9  -4   7 57.1061 47.0030   2
  -9  -4  -7 180.108 59.5711   3
   9  -4   7 272.484 82.2478   4
   9  -4   9 244.930 73.7454   2
  -9  -4  -9 122.292 56.5426   3
   9  -4   9 80.7194 46.6251   4
  -9  -4 -11 30.7206 48.1880   3
   9  -4  11 82.4208 63.0331   4
  -9  -4 -13-2.41334 48.0033   3
   9  -4  13-1.17621 51.6868   4
  -9  -4 -15-1.79927 35.5115   3
   9  -4  15 113.837 64.7522   4
  -9  -3  28 62.2505 51.2623   3
   9  -3 -26 87.8330 72.4221   1
  -9  -3  26 62.6271 50.7123   3
   9  -3 -24 474.223 121.074   1
  -9  -3  24 459.003 92.1698   3
   9  -3 -22 407.566 114.161   1
  -9  -3  22 413.021 90.6168   3
   9  -3 -20 3540.68 283.324   1
  -9  -3  20 3400.19 229.565   3
   9  -3 -18 4171.73 300.924   1
  -9  -3  18 4339.66 256.924   3
   9  -3 -16 410.907 105.219   1
   9  -3 -16 316.433 64.1318   2
  -9  -3  16 271.737 26.4358   2
  -9  -3  16 282.060 73.2539   3
  -9  -3  14 1213.14 52.1586   2
   9  -3 -14 1462.77 131.079   2
   9  -3 -14 1443.14 164.924   1
   9  -3 -14 1235.85 59.2074   3
  -9  -3  14 1244.67 128.900   3
   9  -3 -12 837.453 101.089   2
   9  -3 -12 612.193 55.5456   3
  -9  -3  12 816.089 112.745   3
   9  -3 -10 10855.4 354.241   2
   9  -3 -10 9999.06 280.929   3
  -9  -3  10 10544.7 379.133   3
   9  -3  -8 9534.08 325.938   2
  -9  -3   8 9660.12 355.403   3
   9  -3  -6 3094.26 174.833   2
  -9  -3   6 3205.51 196.139   3
   9  -3  -4 3517.85 187.265   2
  -9  -3   4 3075.78 192.070   3
   9  -3  -4 3111.03 177.812   3
   9  -3  -2 1075.86 107.015   2
  -9  -3   2 1064.54 113.797   3
   9  -3  -2 1126.64 110.089   3
   9  -3   0 5457.21 250.227   2
  -9  -3   0 5259.20 256.546   3
   9  -3   0 4698.35 244.186   3
   9  -3   0 5245.77 220.838   4
   9  -3   2 5371.86 258.950   2
  -9  -3  -2 5535.93 264.445   3
   9  -3   2 5209.20 242.585   4
  -9  -3  -4 1836.24 157.541   3
   9  -3   4 1974.35 159.155   4
  -9  -3  -6 3164.28 215.479   3
   9  -3   6 3235.44 224.673   4
  -9  -3  -8 1487.93 150.378   3
   9  -3   8 1439.90 156.646   4
  -9  -3 -10 656.101 106.891   3
   9  -3  10 614.336 111.438   4
  -9  -3 -12 212.624 68.0835   3
   9  -3  12 122.289 65.8667   4
  -9  -3 -14 42.3538 50.8589   3
   9  -3  14 180.833 80.8505   4
  -9  -3 -16 70.6663 51.3239   3
   9  -3  16 181.575 84.3311   4
  -9  -3 -18-113.666 59.2707   3
   9  -2 -27-105.312 71.0064   1
  -9  -2  27-88.4662 47.0415   3
   9  -2 -25 43.7529 61.6709   1
  -9  -2  25 81.3526 46.4198   3
   9  -2 -23 1107.33 163.067   1
  -9  -2  23 1172.42 129.758   3
   9  -2 -21 2514.95 228.631   1
  -9  -2  21 2372.47 180.712   3
   9  -2 -19 281.487 87.7382   1
  -9  -2  19 272.116 27.8677   2
  -9  -2  19 227.565 64.0182   3
  -9  -2  19 217.719 54.6039   5
   9  -2 -17 36.6841 48.2351   1
  -9  -2  17 10.0510 38.5379   3
  -9  -2  17 21.1876 29.3977   5
   9  -2 -15 243.832 71.6409   1
   9  -2 -15 163.494 43.8720   2
  -9  -2  15 91.5390 40.7862   3
  -9  -2  15 213.121 57.7671   5
   9  -2 -13 1491.82 86.4248   3
  -9  -2  13 1409.57 126.252   3
  -9  -2  13 1395.29 135.336   5
   9  -2 -13 1598.49 117.253   2
   9  -2 -13 1467.00 149.611   1
  -9  -2  11 886.734 98.4891   3
   9  -2 -11 1005.60 77.4977   3
  -9  -2  11 938.995 114.990   5
   9  -2 -11 1087.21 127.750   1
   9  -2 -11 1045.66 91.0543   2
   9  -2  -9 1698.89 108.018   3
  -9  -2   9 1602.04 129.676   3
  -9  -2   9 1771.34 156.087   5
   9  -2  -9 1762.02 114.874   2
   9  -2  -9 1591.55 147.028   1
  -9  -2   7 6904.46 274.712   3
  -9  -2   7 6655.55 312.466   5
   9  -2  -7 7285.88 308.343   1
   9  -2  -7 7179.34 241.006   2
  -9  -2   5 4321.97 212.642   3
   9  -2  -5 4508.91 187.523   2
  -9  -2   5 4441.44 253.010   5
  -9  -2   3 2750.54 169.674   3
   9  -2  -3 2356.99 149.850   3
   9  -2  -3 2536.94 142.285   2
  -9  -2   3 2422.00 187.099   5
   9  -2  -3 2199.88 101.943   4
  -9  -2   1 15199.0 439.078   3
   9  -2  -1 15515.9 441.940   3
   9  -2  -1 14688.0 402.157   2
  -9  -2   1 15765.1 517.394   5
   9  -2  -1 15393.0 372.038   4
   9  -2   1 73.1098 35.8711   3
  -9  -2  -1 105.140 46.3911   3
  -9  -2  -1 150.317 60.5669   5
   9  -2   1 95.4989 39.9868   4
  -9  -2  -3 2132.54 157.953   3
  -9  -2  -3 2257.02 189.437   5
   9  -2   3 1857.24 142.693   4
  -9  -2  -5 56.4185 46.3356   3
   9  -2   5-18.1731 47.6456   4
  -9  -2  -7 629.747 98.9279   3
   9  -2   7 775.062 104.865   4
  -9  -2  -9 1856.47 172.227   3
   9  -2   9 1746.46 171.488   4
  -9  -2 -11 4875.86 290.616   3
   9  -2  11 4192.30 279.259   4
  -9  -2 -13 444.735 97.6843   3
   9  -2  13 329.798 95.6705   4
  -9  -2 -15 33.5595 46.9462   3
   9  -2  15 28.4830 47.0260   4
  -9  -2 -17 143.674 74.4436   3
   9  -2  17 112.823 76.5498   4
  -9  -2 -19 71.8748 58.0695   3
   9  -1 -28 60.9824 54.2999   1
   9  -1 -26 24.6137 46.3307   1
  -9  -1  26-54.4556 37.3497   3
  -9  -1  26 32.1358 40.4489   4
   9  -1 -24 515.393 113.362   1
  -9  -1  24 335.162 69.1941   3
  -9  -1  24 545.548 96.0696   4
   9  -1 -22 913.571 141.476   1
  -9  -1  22 1033.10 110.739   3
  -9  -1  20 10.3887 15.4549   2
   9  -1 -20-7.82991 49.1957   1
  -9  -1  20-13.0645 28.5184   3
  -9  -1  20-3.57909 20.8379   5
  -9  -1  18 117.429 42.8304   3
  -9  -1  18 206.984 23.5625   2
   9  -1 -18 199.298 68.3840   1
  -9  -1  18 243.018 50.5611   5
  -9  -1  16 81.3949 36.2329   3
   9  -1 -16 120.026 53.9001   1
  -9  -1  16 207.540 68.8767   6
  -9  -1  16 127.855 38.3494   5
  -9  -1  14 53.6520 29.9513   3
   9  -1 -14 19.7585 39.7882   1
  -9  -1  14 75.8444 49.4577   6
  -9  -1  14 53.6906 28.3989   5
  -9  -1  12 4085.47 196.801   3
   9  -1 -12 4074.85 166.546   3
  -9  -1  12 4075.18 217.735   5
  -9  -1  12 4152.49 222.097   6
   9  -1 -12 4219.87 154.657   2
   9  -1 -12 3967.15 232.017   1
  -9  -1  10 991.727 93.4374   3
   9  -1 -10 1034.85 84.6710   3
  -9  -1  10 1069.39 107.225   6
  -9  -1  10 871.295 102.079   5
   9  -1 -10 1054.41 73.2078   2
   9  -1 -10 1009.84 113.481   1
  -9  -1   8 7746.56 275.810   3
  -9  -1   8 7892.12 288.367   6
  -9  -1   8 8094.58 324.637   5
   9  -1  -8 8127.69 221.379   2
   9  -1  -8 8440.76 317.099   1
  -9  -1   6 6573.54 253.994   3
   9  -1  -6 6809.18 270.143   1
   9  -1  -6 6711.73 200.776   2
  -9  -1   6 6865.70 298.810   5
  -9  -1   4 4357.41 203.758   3
   9  -1  -4 4466.80 203.157   1
   9  -1  -4 4469.92 166.339   2
  -9  -1   4 4638.86 243.267   5
   9  -1  -4 4461.09 130.356   4
  -9  -1   2 1827.06 135.459   3
   9  -1  -2 2193.88 140.074   3
   9  -1  -2 1921.29 122.228   1
  -9  -1   2 1979.96 161.399   5
  -9  -1   2 1980.32 115.341   6
   9  -1  -2 1967.89 102.295   4
  -9  -1   0 887.999 97.5423   3
   9  -1   0 892.860 93.1473   3
  -9  -1   0 977.125 113.287   5
  -9  -1   0 901.235 72.5495   6
   9  -1   0 806.011 76.1395   4
  -9  -1  -2 873.682 98.4005   3
   9  -1   2 899.115 98.0530   3
  -9  -1  -2 853.934 110.570   5
  -9  -1  -2 858.934 64.1616   6
   9  -1   2 841.306 86.1944   4
  -9  -1  -4 692.826 93.6732   3
   9  -1   4 647.296 88.6397   3
  -9  -1  -4 792.225 106.621   5
   9  -1   4 595.722 80.3219   4
  -9  -1  -6 8646.42 352.331   3
  -9  -1  -6 8166.77 363.867   5
   9  -1   6 8216.41 330.049   4
  -9  -1  -8 16062.0 526.489   3
   9  -1   8 16197.1 516.653   4
  -9  -1 -10 4052.46 260.450   3
   9  -1  10 4120.19 260.267   4
  -9  -1 -12 64.7892 58.9919   3
   9  -1  12 5.97656 44.4760   4
  -9  -1 -14-32.2440 56.6878   3
   9  -1  14 89.1926 64.8488   4
  -9  -1 -16 626.356 125.756   3
   9  -1  16 789.042 143.057   4
  -9  -1 -18 8.45921 47.2014   3
   9  -1  18 19.1692 47.4031   4
  -9  -1 -20 143.376 79.8502   3
  -9  -1 -22-39.8868 49.6626   3
   9   0 -27 279.435 94.1636   1
   9   0 -25 370.032 104.943   1
  -9   0  25 389.588 91.8459   6
  -9   0  25 294.734 69.3178   4
  -9   0  23 3442.63 183.341   3
   9   0 -23 3856.97 284.900   1
  -9   0  23 3748.33 257.617   6
  -9   0  23 3337.92 205.142   4
  -9   0  21 3957.55 193.580   3
  -9   0  21 3348.81 150.624   2
   9   0 -21 4458.60 298.712   1
  -9   0  21 4015.54 259.193   6
   9   0 -21 3355.27 190.730   4
  -9   0  21 3299.62 195.583   3
  -9   0  21 3994.36 207.337   4
  -9   0  19 1198.46 101.998   3
  -9   0  19 1018.68 72.0365   2
   9   0 -19 1166.27 141.676   1
  -9   0  19 1090.32 83.6935   5
  -9   0  19 1117.22 134.851   6
  -9   0  19 1002.47 103.099   3
  -9   0  19 1067.39 97.5942   4
  -9   0  17-18.3472 25.0716   3
   9   0 -17 32.3101 41.9985   1
  -9   0  17-5.44828 13.8897   2
  -9   0  17 60.4918 42.5670   6
  -9   0  17 1.57237 19.1117   5
   9   0 -17 27.3321 21.9081   4
  -9   0  15 353.951 59.0689   3
   9   0 -15 372.522 81.7897   1
  -9   0  15 248.615 27.7148   2
  -9   0  15 293.873 72.6813   6
  -9   0  15 330.597 57.9879   5
   9   0 -15 262.893 42.5820   4
  -9   0  13 1033.55 89.8992   3
   9   0 -13 1090.30 120.313   1
   9   0 -13 1131.40 124.885   6
  -9   0  13 1071.55 112.014   6
  -9   0  13 1025.91 98.7126   5
   9   0 -13 1059.40 67.7470   4
  -9   0  11 4360.00 187.730   3
   9   0 -11 4583.01 234.975   1
   9   0 -11 4418.39 238.206   6
  -9   0  11 4568.67 226.871   6
  -9   0  11 4088.68 205.802   5
   9   0 -11 4160.54 126.664   4
  -9   0   9 2236.40 136.133   3
  -9   0   9 1825.23 133.799   1
   9   0  -9 2111.25 65.3675   2
   9   0  -9 2274.68 161.585   1
   9   0  -9 1811.50 147.191   6
  -9   0   9 1699.74 134.994   5
  -9   0   9 2352.60 158.655   6
   9   0  -9 1860.49 74.7994   4
  -9   0   7 1512.95 113.229   3
   9   0  -7 1431.89 63.1683   2
   9   0  -7 1596.12 123.449   1
   9   0  -7 1607.07 129.619   6
  -9   0   7 1378.53 120.796   5
   9   0  -7 1358.41 63.5469   4
  -9   0   5 8269.90 282.637   3
   9   0  -5 8580.05 281.521   1
   9   0  -5 8018.88 293.524   6
  -9   0   5 7830.05 310.763   5
   9   0  -5 7700.36 196.599   4
   9   0  -3 2353.07 151.739   3
  -9   0   3 3324.30 182.971   3
   9   0  -3 3307.35 163.216   1
  -9   0   3 2148.94 168.456   5
   9   0  -3 3083.91 131.566   4
   9   0  -1-9.84757 26.0796   3
  -9   0   1-58.1239 49.5232   3
   9   0  -1 0.22607 19.6031   1
  -9   0   1-1.72369 19.7775   6
   9   0  -1 17.2006 21.1031   4
   9   0   1 17.9335 28.2447   3
  -9   0  -1 0.67099 36.4792   3
   9   0   1 1.47266 15.6989   1
  -9   0  -1-1.62123 18.8620   6
   9   0   1 3.44371 28.9643   4
  -9   0  -3 2553.16 181.627   3
   9   0   3 1678.13 137.628   3
  -9   0  -3 1937.71 108.185   6
   9   0   3 2390.45 157.356   4
  -9   0  -5 2228.02 172.434   3
   9   0   5 2162.18 157.076   3
  -9   0  -5 2052.88 103.840   6
  -9   0  -5 2166.65 153.948   4
   9   0   5 2454.76 166.332   4
  -9   0  -7 5557.99 290.821   3
  -9   0  -7 5258.69 159.565   6
  -9   0  -7 5664.91 298.862   5
  -9   0  -7 6123.27 280.760   4
   9   0   7 5704.58 279.619   4
  -9   0  -9 5613.67 308.355   3
  -9   0  -9 5149.83 136.514   6
   9   0   9 5869.65 300.507   4
  -9   0 -11 2550.66 218.126   3
   9   0  11 2766.96 222.760   4
  -9   0 -13 3565.05 269.335   3
   9   0  13 3293.73 252.919   4
  -9   0 -15 110.737 53.7825   3
   9   0  15 124.267 66.9703   4
  -9   0 -17 411.620 103.234   3
   9   0  17 419.065 109.790   4
  -9   0 -19 201.168 87.2460   3
   9   0  19 113.532 67.3290   4
  -9   0 -21 297.690 107.579   3
   9   1 -28 87.8377 57.6261   1
  -9   1  28 5.19472 37.4930   6
   9   1 -26 63.2900 56.6681   1
  -9   1  26 64.2643 54.2600   6
   9   1 -24 526.705 112.972   1
  -9   1  24 577.063 108.629   6
  -9   1  24 516.805 80.5001   4
  -9   1  22 786.204 69.4210   3
   9   1 -22 1156.76 150.389   1
  -9   1  22 886.623 125.246   6
   9   1 -22 848.946 107.146   4
  -9   1  22 947.311 99.1920   4
  -9   1  20 2.73076 20.0801   3
  -9   1  20 44.8535 21.4783   3
   9   1 -20-72.4411 61.7254   1
  -9   1  20-17.1000 17.8470   2
  -9   1  20-17.2574 44.5820   6
  -9   1  20 16.3111 14.1016   5
   9   1 -20-31.9043 35.1538   4
  -9   1  20-8.35028 25.0848   4
  -9   1  18 212.911 41.2893   3
  -9   1  18 241.689 41.6433   3
  -9   1  18 191.791 36.4529   2
   9   1 -18 180.777 53.4412   1
  -9   1  18 187.312 54.8361   6
  -9   1  18 188.574 39.7583   5
   9   1 -18 141.901 42.6663   4
  -9   1  18 174.327 35.7687   4
  -9   1  16 117.461 30.2526   3
   9   1 -16 3.92883 47.2337   1
  -9   1  16 80.3852 24.1810   2
  -9   1  16 131.324 48.1374   6
  -9   1  16 93.0274 31.0759   5
  -9   1  16 103.353 23.0348   4
  -9   1  14 27.0708 21.9066   3
   9   1 -14 56.5655 51.8709   1
  -9   1  14 32.0480 14.3103   2
  -9   1  14 19.9460 36.5442   6
  -9   1  14 29.6791 24.1337   5
   9   1 -14 59.3313 25.9255   4
  -9   1  12 4080.00 171.187   3
  -9   1  12 3826.74 141.213   2
   9   1 -12 4291.69 229.319   1
  -9   1  12 4022.07 219.731   1
  -9   1  12 3787.79 191.647   5
   9   1 -12 4293.39 235.876   6
  -9   1  12 3722.43 216.238   6
   9   1 -12 3527.21 161.678   4
   9   1 -10 838.373 86.9531   3
  -9   1  10 914.579 81.9995   3
   9   1 -10 1152.45 113.194   1
  -9   1  10 923.997 101.245   1
   9   1 -10 954.572 106.881   6
  -9   1  10 959.279 108.886   6
   9   1 -10 986.832 78.0163   4
   9   1  -8 7969.98 281.970   3
  -9   1   8 8287.17 266.902   3
  -9   1   8 7750.03 303.109   6
   9   1  -8 7816.00 299.403   6
  -9   1   8 7648.24 289.085   1
   9   1  -8 8546.51 301.372   1
  -9   1   6 6548.76 242.960   3
   9   1  -6 6791.08 256.702   3
  -9   1   6 6601.59 270.384   6
   9   1  -6 6483.38 254.848   6
   9   1  -6 6174.57 134.240   2
   9   1  -6 6725.60 251.554   1
  -9   1   4 4573.40 209.434   3
   9   1  -4 4506.71 208.247   3
   9   1  -4 4394.20 188.072   1
   9   1  -4 4647.80 203.736   6
   9   1  -2 2152.22 143.265   3
  -9   1   2 2002.32 142.333   3
  -9   1   2 1779.20 112.676   1
   9   1  -2 2078.47 116.509   1
   9   1  -2 2093.43 127.040   6
   9   1  -2 1982.31 123.188   4
   9   1   0 968.313 96.0056   3
  -9   1   0 858.592 99.5501   3
  -9   1   0 760.880 68.3619   1
   9   1   0 784.525 66.3030   1
   9   1   0 816.715 72.8668   6
   9   1   0 868.720 87.3773   4
  -9   1   0 869.286 75.1785   4
   9   1   2 741.924 56.2452   1
  -9   1  -2 724.382 61.8239   1
  -9   1  -2 775.478 97.0597   3
   9   1   2 801.278 89.5636   3
   9   1   2 848.555 92.0826   4
  -9   1  -2 867.233 84.3286   4
   9   1   4 671.986 39.7648   1
  -9   1  -4 536.588 48.3281   1
   9   1   4 673.997 89.1043   3
  -9   1  -4 585.162 87.0632   3
  -9   1  -4 558.617 75.1937   4
   9   1   4 605.997 84.6751   4
  -9   1  -6 7631.65 177.566   1
  -9   1  -6 8677.55 371.152   3
  -9   1  -6 8343.77 323.310   4
   9   1   6 8456.73 340.190   4
  -9   1  -8 15740.3 546.571   3
   9   1   8 16336.2 526.341   4
  -9   1 -10 3731.12 264.330   3
   9   1  10 4138.89 263.433   4
  -9   1 -12 81.2043 59.5201   3
   9   1  12 52.7700 44.9221   4
  -9   1 -14 20.6036 53.0800   3
   9   1  14 40.0474 49.3178   4
  -9   1 -16 403.362 106.964   3
   9   1  16 698.281 131.963   4
  -9   1 -18 35.0816 64.0623   3
   9   1  18 36.0845 58.1340   4
  -9   1 -20 109.839 70.3939   3
  -9   2  29 122.196 64.4422   6
   9   2 -27 34.8104 47.6006   1
  -9   2  27 3.83788 43.8165   6
   9   2 -25 30.9356 61.0566   1
  -9   2  25 85.3930 47.0378   6
   9   2 -23 1031.99 144.966   1
  -9   2  23 891.529 128.497   6
   9   2 -21 2178.16 201.568   1
  -9   2  21 2166.79 191.945   6
  -9   2  21 2259.81 142.463   4
  -9   2  19 193.590 22.9256   3
   9   2 -19 319.838 84.9035   1
  -9   2  19 235.863 48.5426   2
  -9   2  19 248.180 74.6010   6
  -9   2  19 298.191 42.8056   5
   9   2 -19 280.989 60.7534   5
  -9   2  19 271.556 45.5024   4
   9   2 -19 199.489 56.7000   4
  -9   2  17 71.7969 20.7745   3
  -9   2  17 72.7615 21.3717   3
   9   2 -17 47.2758 41.7185   1
  -9   2  17 47.1356 27.6676   2
  -9   2  17 49.7991 48.1316   6
  -9   2  17 59.6311 30.4749   5
   9   2 -17 82.3425 43.8396   5
  -9   2  17 77.3425 25.6452   4
   9   2 -17 35.5266 31.4817   4
  -9   2  15 132.660 27.7449   3
   9   2 -15 311.997 78.2453   1
  -9   2  15 198.625 40.2403   2
  -9   2  15 332.864 75.1684   6
   9   2 -15 117.281 50.7871   5
  -9   2  15 197.246 23.4437   4
   9   2 -15 242.568 60.4661   4
  -9   2  13 1588.49 97.8894   3
  -9   2  13 1477.32 104.761   2
   9   2 -13 1641.75 150.397   1
  -9   2  13 1450.01 145.609   6
   9   2 -13 1597.67 145.148   5
   9   2 -13 1218.36 113.429   4
  -9   2  11 852.043 77.7230   3
  -9   2  11 945.570 117.360   6
   9   2 -11 1087.28 117.534   6
   9   2 -11 928.045 114.976   5
   9   2 -11 1069.74 115.341   1
  -9   2  11 957.382 83.2215   2
  -9   2   9 1717.56 115.349   3
   9   2  -9 1854.42 137.809   3
  -9   2   9 1936.33 163.526   6
   9   2  -9 1904.10 161.808   5
   9   2  -9 1849.08 146.275   6
   9   2  -9 1694.21 138.475   1
  -9   2   9 1750.74 145.895   1
  -9   2   7 7063.27 260.366   3
   9   2  -7 7328.86 284.738   3
   9   2  -7 6993.54 144.227   2
  -9   2   7 6998.75 294.616   1
  -9   2   7 7113.92 314.648   6
   9   2  -7 7004.37 317.455   5
   9   2  -7 7047.25 280.152   6
   9   2  -5 4402.22 215.913   3
  -9   2   5 4452.27 211.575   3
   9   2  -5 4351.19 135.195   2
  -9   2   5 4397.70 222.420   1
  -9   2   5 4803.33 249.206   6
   9   2  -5 4541.97 251.711   5
   9   2  -5 4594.97 208.545   6
  -9   2   5 4289.42 115.849   4
   9   2  -3 2753.32 169.336   3
  -9   2   3 2582.78 168.340   3
   9   2  -3 2330.65 110.233   2
   9   2  -3 2758.85 196.316   5
   9   2  -3 2414.19 140.697   6
  -9   2   3 2422.78 108.353   4
  -9   2   1 15098.5 461.017   3
   9   2  -1 16796.0 455.689   3
   9   2  -1 14365.6 361.176   2
   9   2  -1 16092.2 508.601   5
   9   2  -1 14711.3 370.948   6
  -9   2   1 14871.3 359.875   4
   9   2   1 73.7307 34.1158   3
  -9   2  -1 35.6357 36.9254   3
   9   2   1 51.0832 15.7173   6
  -9   2  -1 92.2673 33.1721   4
   9   2   1 79.0978 44.2260   4
  -9   2  -3 2513.12 191.114   3
   9   2   3 2277.17 159.555   3
   9   2   3 2130.27 145.483   2
  -9   2  -3 2075.42 128.681   1
   9   2   3 2267.32 103.243   6
   9   2   3 2307.45 168.857   4
  -9   2  -3 2287.43 148.869   4
  -9   2  -5 31.4232 20.2654   1
   9   2   5 92.6505 22.8994   1
  -9   2  -5 10.0418 47.7194   3
   9   2   5 24.6415 37.0794   4
  -9   2  -5 62.4424 36.9927   4
   9   2   7 732.572 36.0023   1
  -9   2  -7 784.063 73.3882   1
   9   2   7 778.178 35.3670   1
  -9   2  -7 694.687 115.339   3
  -9   2  -7 728.718 96.1686   4
   9   2   7 683.516 104.132   4
  -9   2  -9 1521.48 95.8851   1
  -9   2  -9 1513.29 174.168   3
   9   2   9 1765.91 171.259   4
  -9   2 -11 4016.62 147.765   1
  -9   2 -11 4228.99 298.342   3
   9   2  11 4231.56 283.473   4
  -9   2 -13 666.537 129.792   3
   9   2  13 476.534 107.195   4
  -9   2 -15 170.115 83.2359   3
   9   2  15 56.9875 58.0384   4
  -9   2 -17-71.1048 75.0258   3
   9   2  17 0.93226 47.7547   4
  -9   3  26-95.8415 58.9750   6
   9   3 -24 369.834 102.423   1
  -9   3  24 396.851 92.7420   6
   9   3 -22 230.697 77.4466   1
   9   3 -22 263.165 68.1870   5
  -9   3  22 447.874 100.321   6
   9   3 -20 3263.87 252.103   1
  -9   3  20 3468.21 256.088   6
   9   3 -20 3153.73 220.292   5
   9   3 -18 3940.18 266.617   1
  -9   3  18 2965.28 163.757   5
  -9   3  18 3900.76 265.537   6
   9   3 -18 3550.02 235.891   5
  -9   3  18 2963.80 143.289   4
   9   3 -16 308.747 83.9542   1
  -9   3  16 143.522 67.4336   6
   9   3 -16 239.420 74.4546   5
  -9   3  16 271.024 39.9785   4
  -9   3  14 1343.46 73.1150   3
  -9   3  14 1209.92 110.729   2
  -9   3  14 1265.01 149.810   6
   9   3 -14 1307.03 152.198   5
  -9   3  14 1302.11 68.4925   4
  -9   3  12 742.339 70.5703   3
  -9   3  12 482.629 73.1448   2
   9   3 -12 831.918 129.617   5
  -9   3  12 900.010 134.224   6
   9   3 -12 362.615 74.1541   4
  -9   3  12 568.026 38.3705   4
  -9   3  12 541.567 37.0123   4
  -9   3  10 10443.3 311.923   3
  -9   3  10 10833.0 347.079   2
  -9   3  10 10581.4 430.925   6
   9   3 -10 9996.80 424.216   5
  -9   3  10 10586.2 204.348   4
   9   3 -10 10720.3 391.760   4
  -9   3  10 10201.6 205.463   4
  -9   3   8 9450.56 318.374   3
  -9   3   8 10272.0 368.729   7
  -9   3   8 9573.22 403.663   6
   9   3  -8 10209.4 369.509   6
   9   3  -8 10581.9 429.336   5
  -9   3   8 9521.73 214.259   4
  -9   3   6 2908.72 175.109   3
   9   3  -6 2835.37 122.241   2
  -9   3   6 2889.30 199.897   1
   9   3  -6 3166.34 229.561   5
   9   3  -6 2764.93 176.490   6
  -9   3   6 2777.27 115.858   4
  -9   3   4 3266.52 196.556   3
   9   3  -4 2976.85 136.607   2
  -9   3   4 3316.89 209.543   1
   9   3  -4 3045.76 225.365   5
   9   3  -4 3268.61 180.372   6
  -9   3   4 3129.45 139.716   4
  -9   3   2 1015.14 116.939   3
  -9   3   2 983.843 111.841   1
   9   3  -2 1115.15 136.520   5
   9   3  -2 926.806 90.1326   6
  -9   3   2 998.305 86.7696   4
  -9   3   0 5549.73 280.798   3
  -9   3   0 4820.24 243.718   1
   9   3   0 5554.88 304.895   5
   9   3   0 4612.81 188.370   6
  -9   3   0 4764.06 208.405   4
  -9   3  -2 4909.61 280.513   3
   9   3   2 4900.39 224.441   2
  -9   3  -2 4687.18 236.352   1
   9   3   2 5138.31 298.635   5
   9   3   2 5081.89 183.618   6
  -9   3  -2 5507.23 244.811   4
  -9   3  -4 2005.49 188.088   3
   9   3   4 1741.00 142.073   2
  -9   3  -4 1682.48 137.701   1
   9   3   4 2059.94 191.119   5
   9   3   4 1824.65 93.0957   6
   9   3   4 2026.47 177.833   4
  -9   3  -4 1812.31 147.630   4
  -9   3  -6 2746.55 173.787   1
  -9   3  -6 3069.48 245.424   3
   9   3   8 1446.66 94.9000   1
  -9   3  -8 1678.17 184.664   3
   9   3   8 1723.89 178.318   4
  -9   3 -10 567.970 121.220   3
   9   3  10 638.289 116.705   4
  -9   3 -12 218.589 90.2471   3
   9   3  12 232.482 87.5226   4
  -9   3 -14 5.75260 59.5811   3
   9   3  14-6.40482 53.7051   4
  -9   3 -16 252.168 89.0796   3
   9   3  16 143.580 85.5928   4
  -9   4  25-99.8897 56.7160   6
   9   4 -23-44.4987 60.8530   1
  -9   4  23 47.2351 55.3683   6
   9   4 -21 263.682 86.9932   1
  -9   4  21 188.735 76.1466   6
   9   4 -21 246.667 80.0830   5
   9   4 -19 319.711 93.8877   1
  -9   4  19 408.858 99.1438   6
   9   4 -19 319.032 88.2882   5
   9   4 -17 246.072 83.9334   5
  -9   4  17 71.6956 60.4348   6
  -9   4  17 195.806 50.1786   5
  -9   4  15 91.7908 44.8856   5
  -9   4  15 41.8097 18.7854   4
   9   4 -13 425.943 101.518   5
  -9   4  13 597.573 115.608   6
  -9   4  13 518.850 55.8328   4
  -9   4  11 2021.24 196.830   6
   9   4 -11 1723.82 188.255   5
  -9   4  11 1747.18 101.352   4
  -9   4  11 1736.92 111.607   3
  -9   4  11 1742.20 103.109   4
  -9   4   9 113.897 39.3725   3
   9   4  -9 133.350 73.1842   5
  -9   4   9 196.884 39.6502   4
  -9   4   7 4425.39 223.650   3
   9   4  -7 4788.66 310.732   5
  -9   4   7 4205.29 179.451   4
  -9   4   5 7122.37 306.633   3
  -9   4   5 6990.79 296.465   7
   9   4  -5 6568.63 293.119   6
   9   4  -5 6850.99 373.523   5
  -9   4   5 6605.70 244.106   4
  -9   4   3 421.238 79.8533   3
   9   4  -3 485.794 65.7932   2
   9   4  -3 408.416 70.3685   6
  -9   4   3 555.698 78.0746   7
   9   4  -3 372.602 95.3075   5
  -9   4   3 434.276 64.9470   4
  -9   4   1 258.359 65.0505   3
   9   4  -1 280.362 54.5998   2
   9   4  -1 322.624 58.4387   6
   9   4  -1 279.187 83.6565   5
  -9   4   1 286.074 52.1767   4
  -9   4  -1 142.485 59.1221   3
   9   4   1 204.269 49.2571   2
   9   4   1 218.033 73.8206   5
   9   4   1 232.838 46.4709   6
  -9   4  -1 195.163 52.0000   4
  -9   4  -3 646.914 109.496   3
   9   4   3 803.431 75.6773   6
   9   4   3 842.183 132.490   5
  -9   4  -3 779.079 104.726   4
  -9   4  -5 648.435 121.076   3
   9   4   5 825.791 132.076   5
   9   4   5 769.556 124.091   4
  -9   4  -7 174.056 70.2898   3
   9   4   7 176.684 70.2891   5
   9   4   7 251.645 77.3984   4
  -9   4  -9 118.868 61.4258   3
   9   4   9 145.790 71.2691   4
  -9   4 -11 58.2363 71.0107   3
   9   4  11-17.0302 58.6774   4
  -9   4 -13-4.39418 50.3309   3
   9   4  13-9.43582 53.2853   4
  -9   5  22 80.4500 71.7652   6
   9   5 -22 113.514 73.1861   5
  -9   5  20 588.431 123.662   6
   9   5 -20 371.724 101.818   5
   9   5 -18 359.662 106.588   5
  -9   5  18 234.356 85.4976   6
   9   5 -16 262.526 94.4442   5
  -9   5  16 216.610 76.2807   6
  -9   5  16 65.0562 36.4141   5
   9   5 -14-3.37477 58.3319   5
  -9   5  14 160.932 67.9301   6
  -9   5  14 61.0511 54.3226   5
   9   5 -12 376.757 101.719   5
  -9   5  12 233.125 75.6577   6
  -9   5  12 299.922 78.6774   5
   9   5 -10-5.74181 62.7447   5
  -9   5  10 28.8957 55.2099   5
  -9   5   8 362.172 67.6033   3
   9   5  -8 457.252 111.081   5
   9   5  -6 2042.93 147.445   2
   9   5  -6 2492.58 243.018   5
  -9   5   6 2168.87 172.391   3
   9   5  -4 1450.65 128.575   2
   9   5  -4 1404.03 188.817   5
  -9   5   4 1518.45 156.673   3
  -9   5   4 1391.66 130.329   4
   9   5  -2 1339.59 178.668   5
  -9   5   2 1452.43 132.182   7
  -9   5   2 1470.90 138.614   4
  -9   5   2 1676.25 169.970   3
  -9   5   0 788.284 126.489   3
   9   5   0 623.826 123.775   5
  -9   5  -2 36.2431 55.6202   3
   9   5   2 63.2441 61.5180   5
  -9   5  -4 143.221 65.5651   3
   9   5   4 282.705 92.5470   5
  -9   5  -6 21.7357 49.1493   3
   9   5   6 176.524 73.1486   5
   9   5   6 175.412 78.4467   4
  -9   5  -8 136.969 81.6061   3
   9   5   8 33.1196 62.8490   5
   9   5   8 75.4813 72.3348   4
  -9   5 -10 156.571 71.3886   3
   9   5  10 155.886 82.0199   5
   9   5  10 150.288 65.4502   4
   9   6 -19-34.7992 65.0071   5
   9   6 -17-90.8128 72.9826   5
   9   6 -15 28.9726 53.2970   5
  -9   6  15 154.087 71.9768   6
  -9   6  15 71.7721 48.3134   5
   9   6 -13 254.754 96.9937   5
  -9   6  13 332.514 97.7316   6
  -9   6  13 208.698 71.8977   5
   9   6 -11 563.393 142.705   5
  -9   6  11 600.606 120.830   5
   9   6  -9 486.741 123.992   5
  -9   6   9 467.704 107.382   5
  -9   6   7 1471.38 188.144   5
   9   6  -7 1375.41 199.426   5
   9   6  -5 197.361 87.4949   5
  -9   6   5 237.354 90.1366   5
  -9   6   3 284.837 76.8846   3
   9   6  -3 132.673 82.9812   5
  -9   6   3 287.572 95.4945   5
  -9   6   1 142.781 72.5966   3
   9   6  -1 3.84679 71.4338   5
  -9   6   1 132.765 74.8658   5
  -9   6  -1 44.5001 57.4061   3
   9   6   1 94.9838 69.7892   5
  -9   6  -1-33.5547 45.4823   5
  -9   6  -3 70.4480 66.2314   3
   9   6   3 209.662 93.8521   5
  -9   6  -3 131.692 76.5078   5
  -9   6  -5 349.018 114.037   3
   9   6   5 191.660 86.8970   5
  -9   6  -5 73.8616 69.3901   5
  -9   6  -7 202.295 91.7916   3
   9   6   7 322.963 107.168   5
   9   6   9 419.936 120.210   5
   9   6  11 95.3004 72.1112   5
  -9   7  12 204.396 86.5386   5
  -9   7  10 74.4551 67.7487   5
  -9   7   8-25.2437 47.5443   5
  10  -6 -16 165.764 66.8396   2
  10  -6 -14 313.506 89.7874   2
  10  -6 -12 362.875 93.5108   2
 -10  -6  12 278.008 83.9962   3
  10  -6 -10 248.080 84.3151   2
 -10  -6  10 410.874 98.6969   3
  10  -6  -8 324.417 93.7143   2
 -10  -6   8 203.161 76.7118   3
  10  -6  -6-3.42065 40.6552   2
 -10  -6   6 30.9797 52.0644   3
  10  -6  -4 628.287 115.204   2
 -10  -6   4 553.291 109.099   3
  10  -6  -2 548.350 106.867   2
 -10  -6   2 432.743 98.1917   3
  10  -6   0 336.604 85.8755   2
 -10  -6   0 347.946 90.3864   3
  10  -6   2 445.575 101.718   2
 -10  -6  -2 377.742 87.9214   3
 -10  -6  -4 213.661 72.6838   3
 -10  -6  -6 344.862 89.9884   3
[truncated: 144,521 more chars]
