# Supplementary material for: 2-{(E)-[(2-Hy­droxy-1-phenyl­eth­yl)imino]­meth­yl}-4-[(E)-(4-methyl­phen­yl)diazen­yl]phenol
Source: IUCrdata. 2025 Jul 8;10(Pt 7):x250599. doi: 10.1107/S2414314625005991 (PMC12326469; doi:10.1107/S2414314625005991)
Supplement: Supplementary file 2 [file x-10-x250599-Isup2.hkl]

data_I                                                                          
_shelx_title ' bmk2510b in I2'                                                  
_shelx_refln_list_code          4                                               
_shelx_F_calc_maximum      244.90                                               
_exptl_crystal_F_000       760.00                                               
_reflns_d_resolution_high  0.7168                                               
                                                                                
loop_                                                                           
 _space_group_symop_operation_xyz                                               
 'x, y, z'                                                                      
 '-x, y, -z'                                                                    
 'x+1/2, y+1/2, z+1/2'                                                          
 '-x+1/2, y+1/2, -z+1/2'                                                        
                                                                                
_cell_length_a    14.7749                                                       
_cell_length_b     6.0051                                                       
_cell_length_c    22.3625                                                       
_cell_angle_alpha  90.000                                                       
_cell_angle_beta  108.080                                                       
_cell_angle_gamma  90.000                                                       
                                                                                
_shelx_F_squared_multiplier     1.000                                           
                                                                                
loop_                                                                           
 _refln_index_h                                                                 
 _refln_index_k                                                                 
 _refln_index_l                                                                 
 _refln_F_squared_calc                                                          
 _refln_F_squared_meas                                                          
 _refln_F_squared_sigma                                                         
 _refln_observed_status                                                         
   0  -8   0          7.27         13.24         4.00 o                         
   2  -8   0          2.99          0.54         5.31 o                         
   4  -8   0          1.64          0.32         2.26 o                         
   1  -7   0          3.39         -0.01         1.36 o                         
   3  -7   0         48.93         51.32         4.34 o                         
   5  -7   0         15.80         19.17         2.37 o                         
   7  -7   0          6.90         12.27         4.33 o                         
   9  -7   0          5.34         13.36         4.52 o                         
   0  -6   0        157.66        237.87        11.82 o                         
   2  -6   0         16.66         13.02         1.77 o                         
   4  -6   0          0.22         -1.23         1.23 o                         
   6  -6   0         13.99         17.35         2.53 o                         
   8  -6   0          2.90          4.91         3.25 o                         
  10  -6   0         15.15         20.36         3.71 o                         
  12  -6   0          9.46         11.78         4.58 o                         
   1  -5   0         20.82         12.75         1.28 o                         
   3  -5   0         54.84         48.49         2.66 o                         
   5  -5   0        329.87        349.84         8.37 o                         
   7  -5   0        159.77        169.99         8.50 o                         
   9  -5   0         32.58         44.44         5.95 o                         
  11  -5   0         12.74          6.18         2.45 o                         
  13  -5   0          3.25          3.05         3.57 o                         
   0  -4   0          7.23         44.96         3.11 o                         
   2  -4   0         88.96         95.46         3.71 o                         
   4  -4   0        162.51        194.00         6.04 o                         
   6  -4   0        603.10        552.72        10.00 o                         
   8  -4   0         15.11          7.83         2.02 o                         
  10  -4   0         30.07         29.06         5.04 o                         
  12  -4   0         12.52         24.46         3.62 o                         
  14  -4   0          0.15          2.99         1.95 o                         
  16  -4   0          7.05          3.66         2.62 o                         
   1  -3   0       3178.24       2959.69        22.49 o                         
   3  -3   0         94.56        185.07         6.25 o                         
   5  -3   0         54.76         63.68         2.86 o                         
   7  -3   0          5.82          2.39         1.04 o                         
   9  -3   0        270.95        308.28         7.78 o                         
  11  -3   0        131.79        118.20         5.26 o                         
  13  -3   0        126.23        108.87         6.09 o                         
  15  -3   0         26.13         30.88         4.19 o                         
  17  -3   0          2.38          0.71         2.11 o                         
   0  -2   0      14364.12      12597.05       109.02 o                         
   2  -2   0        929.22        970.54        11.65 o                         
   4  -2   0       1231.16       1251.77        15.23 o                         
   6  -2   0       2405.11       2440.49        25.75 o                         
   8  -2   0        631.16        667.68         9.23 o                         
  10  -2   0        127.09        147.70         5.55 o                         
  12  -2   0        307.36        289.45        10.30 o                         
  14  -2   0         24.37         17.62         2.31 o                         
  16  -2   0          2.07          1.07         3.19 o                         
  18  -2   0          7.61         13.39         4.14 o                         
   1  -1   0       5042.62       5037.76        41.99 o                         
   3  -1   0       4559.61       4273.20        36.79 o                         
   5  -1   0        671.51        659.87        10.73 o                         
   7  -1   0       2498.54       2714.11        26.92 o                         
   9  -1   0         58.86         52.67         2.32 o                         
  11  -1   0        130.91        127.52         4.82 o                         
  13  -1   0         91.74         78.36         5.52 o                         
  15  -1   0         13.52         16.58         2.18 o                         
  17  -1   0          4.86          2.90         3.91 o                         
   2   0   0         91.64         47.36         0.85 o                         
   4   0   0      10057.38       9538.70        73.12 o                         
   6   0   0        688.98        669.68         7.72 o                         
   8   0   0        155.46        151.78         3.82 o                         
  10   0   0          6.23         11.35         1.24 o                         
  12   0   0       1677.73       1710.99        32.41 o                         
  14   0   0          1.22         60.76         3.80 o                         
  16   0   0          6.84         22.78         3.10 o                         
   1   1   0       5038.13       5014.30        29.04 o                         
   3   1   0       4560.56       4365.72        32.45 o                         
   5   1   0        671.27        653.12         7.09 o                         
   7   1   0       2500.12       2696.53        28.27 o                         
   9   1   0         58.98         49.78         1.76 o                         
  11   1   0        131.14        124.54         3.71 o                         
  13   1   0         91.59         72.52         3.56 o                         
  15   1   0         13.51         15.59         2.37 o                         
  17   1   0          4.85          6.93         1.86 o                         
   0   2   0      14365.13      12567.02       125.48 o                         
   2   2   0        929.42        971.11         9.17 o                         
   4   2   0       1231.05       1237.52        11.78 o                         
   6   2   0       2404.27       2385.26        16.73 o                         
   8   2   0        630.46        652.93         7.94 o                         
  10   2   0        127.08        144.48         3.93 o                         
  12   2   0        307.52        279.61         4.77 o                         
  14   2   0         24.37         15.33         1.48 o                         
  16   2   0          2.08          2.57         1.51 o                         
   1   3   0       3178.83       2995.12        34.03 o                         
   3   3   0         94.60        169.83         6.04 o                         
   5   3   0         54.75         63.54         2.96 o                         
   7   3   0          5.84          2.34         0.68 o                         
   9   3   0        271.01        295.13        11.10 o                         
  11   3   0        131.76        118.64         3.90 o                         
  13   3   0        125.89        108.39         4.27 o                         
  15   3   0         26.12         26.85         4.67 o                         
  17   3   0          2.36          2.94         5.11 o                         
   0   4   0          7.19         42.66         3.71 o                         
   2   4   0         88.87         97.60         3.56 o                         
   4   4   0        162.66        184.11         6.37 o                         
   6   4   0        603.06        553.60         8.81 o                         
   8   4   0         15.19          9.85         1.45 o                         
  10   4   0         30.06         26.58         2.06 o                         
  12   4   0         12.53         25.13         5.84 o                         
  14   4   0          0.15          1.65         2.42 o                         
  16   4   0          7.05          5.45         2.36 o                         
   1   5   0         20.85         14.13         3.19 o                         
   3   5   0         54.90         40.19         4.79 o                         
   5   5   0        329.55        370.38        11.38 o                         
   7   5   0        159.55        160.12         6.53 o                         
   9   5   0         32.49         42.49         5.27 o                         
  11   5   0         12.70          8.36         3.00 o                         
  13   5   0          3.23          4.66         4.30 o                         
  15   5   0          7.34         10.12         5.17 o                         
   0   6   0        158.00        238.06        17.56 o                         
   2   6   0         16.63         14.52         3.49 o                         
   4   6   0          0.22         -2.00         2.34 o                         
   6   6   0         13.98         24.31         4.53 o                         
   8   6   0          2.91          5.96         2.39 o                         
  10   6   0         15.13         25.86         5.27 o                         
  12   6   0          9.49         12.12         5.07 o                         
   1   7   0          3.39         -2.83         2.83 o                         
   3   7   0         48.99         59.73         7.11 o                         
   5   7   0         15.76         13.40         3.79 o                         
   7   7   0          6.88          2.70         3.68 o                         
  -5  -8   1          3.39          2.17         2.07 o                         
  -3  -8   1          0.50         10.98         3.99 o                         
  -1  -8   1          1.16          5.97         2.97 o                         
   1  -8   1          8.19          9.49         2.87 o                         
   3  -8   1          3.50          8.24         2.49 o                         
   5  -8   1         14.42          4.04         2.88 o                         
  -8  -7   1          9.29          9.87         3.97 o                         
  -6  -7   1          3.47          6.31         2.09 o                         
  -4  -7   1          8.56         11.71         2.42 o                         
  -2  -7   1          4.59          6.38         1.60 o                         
   0  -7   1         25.41         19.44         3.02 o                         
   2  -7   1          4.28          3.29         1.61 o                         
   4  -7   1         35.66         35.17         3.52 o                         
   6  -7   1          3.69          2.94         1.36 o                         
   8  -7   1          8.63          7.42         3.90 o                         
 -11  -6   1         33.46         39.97         5.16 o                         
  -9  -6   1          3.29          4.97         2.41 o                         
  -7  -6   1         38.82         24.69         2.97 o                         
  -5  -6   1          2.96          0.53         1.35 o                         
  -3  -6   1         23.84         19.09         2.09 o                         
  -1  -6   1         20.00         18.15         1.64 o                         
   1  -6   1         31.22         32.50         2.57 o                         
   3  -6   1         45.74         42.36         2.99 o                         
   5  -6   1         19.38         17.82         2.45 o                         
   7  -6   1          8.60          6.38         3.38 o                         
   9  -6   1          2.32         -0.98         1.87 o                         
  11  -6   1          7.93         21.00         5.71 o                         
 -14  -5   1          6.52          5.15         3.26 o                         
 -12  -5   1         12.61         19.63         3.58 o                         
 -10  -5   1          7.57          9.70         2.59 o                         
  -8  -5   1        303.96        325.16        16.60 o                         
  -6  -5   1         11.42          9.30         1.73 o                         
  -4  -5   1        187.55        191.69         5.98 o                         
  -2  -5   1         20.87         19.70         1.46 o                         
   0  -5   1          6.92          5.28         0.81 o                         
   2  -5   1         28.52         31.93         1.95 o                         
   4  -5   1        239.79        235.42         6.74 o                         
   6  -5   1         17.56         27.88         3.76 o                         
   8  -5   1         93.84         93.29         6.54 o                         
  10  -5   1          4.72          3.69         2.10 o                         
  12  -5   1          4.20          3.98         2.61 o                         
 -17  -4   1          6.52          3.47         3.07 o                         
 -15  -4   1         12.94          2.50         2.06 o                         
 -13  -4   1         10.84          4.96         4.34 o                         
 -11  -4   1          2.60          1.93         1.84 o                         
  -9  -4   1         17.88         15.19         5.55 o                         
  -7  -4   1        436.63        450.63        10.62 o                         
  -5  -4   1        278.42        246.57         5.74 o                         
  -3  -4   1         46.78         49.67         2.72 o                         
  -1  -4   1         62.00         67.43         2.51 o                         
   1  -4   1         22.37         21.58         1.56 o                         
   3  -4   1          8.86         17.56         1.53 o                         
   5  -4   1       1433.91       1343.91        15.34 o                         
   7  -4   1        481.74        529.48        11.86 o                         
   9  -4   1          9.51         13.21         2.56 o                         
  11  -4   1         19.78         16.44         2.94 o                         
  13  -4   1         12.50          8.50         2.46 o                         
  15  -4   1          3.60          5.12         2.40 o                         
 -18  -3   1          8.29         11.45         3.90 o                         
 -16  -3   1         13.78         14.98         3.20 o                         
 -14  -3   1         19.63         14.89         2.19 o                         
 -12  -3   1        268.70        270.96         9.15 o                         
 -10  -3   1        331.00        312.25        10.81 o                         
  -8  -3   1        146.92        132.58         4.76 o                         
  -6  -3   1        105.48         93.39         4.29 o                         
  -4  -3   1         48.15         44.44         2.24 o                         
  -2  -3   1          2.51          8.67         1.10 o                         
   0  -3   1       1744.15       1660.85        19.45 o                         
   2  -3   1        102.34        100.28         3.24 o                         
   4  -3   1        169.37        174.74         5.16 o                         
   6  -3   1         70.26         75.42         3.46 o                         
   8  -3   1         11.10          7.72         1.30 o                         
  10  -3   1         47.00         67.35         4.03 o                         
  12  -3   1        211.88        217.86         7.66 o                         
  14  -3   1         15.33         14.66         2.21 o                         
  16  -3   1          2.41          1.06         4.19 o                         
  18  -3   1          2.05          6.78         3.76 o                         
 -17  -2   1          9.42         11.08         2.80 o                         
 -15  -2   1          1.02          2.32         1.31 o                         
 -13  -2   1         40.57         36.89         3.03 o                         
 -11  -2   1        550.40        524.03        10.67 o                         
  -9  -2   1        899.20        909.52        11.36 o                         
  -7  -2   1       1805.89       1939.14        28.90 o                         
  -5  -2   1       3074.53       3003.49        35.55 o                         
  -3  -2   1       1190.61       1167.42        13.30 o                         
  -1  -2   1        505.07        464.10         5.96 o                         
   1  -2   1        180.81        197.11         3.43 o                         
   3  -2   1        415.81        422.11         5.71 o                         
   5  -2   1       3384.45       3686.33        30.88 o                         
   7  -2   1       1653.79       1778.24        27.40 o                         
   9  -2   1          4.19          6.00         1.29 o                         
  11  -2   1         15.30         18.11         3.22 o                         
  13  -2   1          5.75         12.85         2.52 o                         
  15  -2   1          6.57          6.15         1.88 o                         
  17  -2   1         51.72         65.42         8.08 o                         
 -18  -1   1          1.49         -1.92         2.16 o                         
 -16  -1   1         13.29         11.77         1.89 o                         
 -14  -1   1        175.53        152.70         5.93 o                         
 -12  -1   1        509.64        520.55        13.51 o                         
 -10  -1   1         29.52         35.33         1.80 o                         
  -8  -1   1        343.66        392.40         6.50 o                         
  -6  -1   1       1852.71       1876.83        15.31 o                         
  -4  -1   1       3090.02       3033.21        23.79 o                         
  -2  -1   1       5315.91       5050.86        36.12 o                         
   0  -1   1       6921.79       6722.55        66.46 o                         
   2  -1   1       4933.73       4817.43        49.55 o                         
   4  -1   1        352.66        369.98         6.67 o                         
   6  -1   1        371.29        346.23         5.60 o                         
   8  -1   1        141.22        132.74         3.73 o                         
  10  -1   1         23.77         23.55         1.71 o                         
  12  -1   1        215.07        220.60         6.71 o                         
  14  -1   1        103.28        102.65         6.75 o                         
  16  -1   1         11.34         11.11         2.57 o                         
 -17   0   1          2.58          5.05         1.88 o                         
 -15   0   1         21.82         16.36         1.81 o                         
 -13   0   1         28.41         37.09         2.79 o                         
 -11   0   1        424.90        418.08         9.06 o                         
  -9   0   1          0.19         -0.23         0.62 o                         
  -7   0   1         32.24         26.41         1.31 o                         
  -5   0   1       1138.77       1080.53         9.59 o                         
  -3   0   1      13338.03      12633.02       134.50 o                         
   3   0   1      10655.22      10045.44        57.73 o                         
   5   0   1        961.52        905.77         7.41 o                         
   7   0   1          1.90         12.29         1.26 o                         
   9   0   1          0.47          0.22         0.59 o                         
  11   0   1         23.18         18.94         1.95 o                         
  13   0   1         68.31         62.12         5.23 o                         
  15   0   1          3.08          1.62         1.22 o                         
  17   0   1          0.07         -1.94         1.94 o                         
 -16   1   1         13.26         11.71         2.15 o                         
 -14   1   1        175.46        152.13         6.34 o                         
 -12   1   1        509.41        505.02         9.48 o                         
 -10   1   1         29.57         35.10         1.74 o                         
  -8   1   1        344.54        392.43         5.28 o                         
  -6   1   1       1851.72       1884.34        15.62 o                         
  -4   1   1       3091.59       3016.30        21.05 o                         
  -2   1   1       5318.03       5096.93        36.55 o                         
   0   1   1       6923.47       6673.91       106.55 o                         
   2   1   1       4931.88       4832.72        34.41 o                         
   4   1   1        351.48        363.42         4.27 o                         
   6   1   1        371.62        340.77         7.08 o                         
   8   1   1        140.75        131.51         3.20 o                         
  10   1   1         23.79         24.07         1.44 o                         
  12   1   1        215.01        210.87         8.25 o                         
  14   1   1        103.17         98.90         4.13 o                         
  16   1   1         11.30         10.95         2.44 o                         
 -17   2   1          9.42          7.60         2.29 o                         
 -15   2   1          1.03          4.69         1.31 o                         
 -13   2   1         40.56         38.26         1.94 o                         
 -11   2   1        550.54        499.12         6.97 o                         
  -9   2   1        899.48        904.31        18.75 o                         
  -7   2   1       1806.52       1896.87        15.45 o                         
  -5   2   1       3074.53       3039.05        26.17 o                         
  -3   2   1       1190.34       1154.66         9.63 o                         
  -1   2   1        505.30        468.65         7.67 o                         
   1   2   1        180.49        200.16         3.70 o                         
   3   2   1        414.92        421.81         5.81 o                         
   5   2   1       3385.98       3660.10        35.12 o                         
   7   2   1       1652.86       1742.03        13.65 o                         
   9   2   1          4.11          3.75         0.71 o                         
  11   2   1         15.28         16.74         1.31 o                         
  13   2   1          5.76         10.54         1.25 o                         
  15   2   1          6.52          3.86         1.65 o                         
  17   2   1         51.76         76.66         5.67 o                         
 -18   3   1          8.29         11.79         3.09 o                         
 -16   3   1         13.80         14.45         2.81 o                         
 -14   3   1         19.60         12.68         2.18 o                         
 -12   3   1        268.42        265.09         5.46 o                         
 -10   3   1        331.05        290.58         6.39 o                         
  -8   3   1        146.77        130.10         3.67 o                         
  -6   3   1        105.54         94.09         2.93 o                         
  -4   3   1         48.37         43.16         1.94 o                         
  -2   3   1          2.51          8.34         1.33 o                         
   0   3   1       1741.70       1707.45        26.41 o                         
   2   3   1        102.27         98.26         3.65 o                         
   4   3   1        169.11        169.68         3.92 o                         
   6   3   1         70.32         76.26         3.43 o                         
   8   3   1         11.16          7.22         0.93 o                         
  10   3   1         46.97         66.36         2.70 o                         
  12   3   1        211.52        219.77         5.52 o                         
  14   3   1         15.30         16.66         2.88 o                         
  16   3   1          2.40          1.18         1.40 o                         
 -17   4   1          6.53          2.12         2.57 o                         
 -15   4   1         12.92          8.99         2.52 o                         
 -13   4   1         10.83          6.36         3.81 o                         
 -11   4   1          2.60          1.35         1.10 o                         
  -9   4   1         17.98         17.17         1.61 o                         
  -7   4   1        437.03        438.99         9.93 o                         
  -5   4   1        278.54        241.31         5.44 o                         
  -3   4   1         46.80         46.83         2.50 o                         
  -1   4   1         62.02         68.51         3.33 o                         
   1   4   1         22.35         22.57         1.75 o                         
   3   4   1          8.76         15.59         1.60 o                         
   5   4   1       1434.02       1320.78        18.14 o                         
   7   4   1        481.90        509.86         8.71 o                         
   9   4   1          9.45         12.13         1.44 o                         
  11   4   1         19.78         22.12         2.89 o                         
  13   4   1         12.52          8.53         3.75 o                         
  15   4   1          3.60          2.55         3.25 o                         
  17   4   1         37.09         56.10        10.14 o                         
 -14   5   1          6.53          5.79         3.67 o                         
 -12   5   1         12.64         14.16         5.49 o                         
 -10   5   1          7.54          8.02         5.45 o                         
  -8   5   1        303.93        306.25         8.23 o                         
  -6   5   1         11.40         10.63         1.76 o                         
  -4   5   1        187.83        196.33         8.02 o                         
  -2   5   1         20.82         19.11         4.35 o                         
   0   5   1          6.94          4.04         3.97 o                         
   2   5   1         28.50         25.22         4.26 o                         
   4   5   1        240.07        244.57        11.59 o                         
   6   5   1         17.54         21.37         2.14 o                         
   8   5   1         93.96         95.59         4.36 o                         
  10   5   1          4.70          0.67         2.07 o                         
  12   5   1          4.20          5.06         2.79 o                         
  14   5   1          2.49          0.60         2.38 o                         
 -13   6   1          2.40         -0.38         2.87 o                         
 -11   6   1         33.53         45.47         6.19 o                         
  -9   6   1          3.30          5.49         2.52 o                         
  -7   6   1         38.88         21.27         4.31 o                         
  -5   6   1          2.95         -0.80         2.68 o                         
  -3   6   1         23.88         24.21         5.56 o                         
  -1   6   1         20.04         15.72         3.51 o                         
   1   6   1         31.35         24.65         4.24 o                         
   3   6   1         45.76         47.69         5.66 o                         
   5   6   1         19.33         22.47         4.14 o                         
   7   6   1          8.59          8.95         2.65 o                         
   9   6   1          2.33          1.55         2.06 o                         
  11   6   1          7.96         10.99         4.90 o                         
  13   6   1          0.91          2.63         3.51 o                         
  -6   7   1          3.46          8.33         3.34 o                         
  -4   7   1          8.57         13.75         3.66 o                         
  -2   7   1          4.59          5.81         3.07 o                         
   0   7   1         25.37         15.95         3.80 o                         
   2   7   1          4.28          3.57         2.68 o                         
   4   7   1         35.68         34.28         5.59 o                         
   6   7   1          3.68          5.20         2.90 o                         
  -4  -8   2          8.39          8.91         3.85 o                         
  -2  -8   2          1.29         -3.17         3.17 o                         
   0  -8   2          0.07          0.72         2.48 o                         
   2  -8   2          1.34          5.59         3.31 o                         
  -9  -7   2          2.28          1.49         2.43 o                         
  -7  -7   2         37.63         31.11         4.28 o                         
  -5  -7   2         10.70         14.77         2.64 o                         
  -3  -7   2          8.30          5.85         1.47 o                         
  -1  -7   2          5.97          5.55         1.45 o                         
   1  -7   2          1.83          1.15         1.10 o                         
   3  -7   2          5.72          3.46         1.24 o                         
   5  -7   2         26.81         25.60         2.79 o                         
   7  -7   2          7.36         -1.69         2.51 o                         
   9  -7   2         22.05         18.88         5.34 o                         
 -12  -6   2         20.39         30.30         6.61 o                         
 -10  -6   2         21.13         29.32         4.30 o                         
  -8  -6   2          1.48          0.49         4.68 o                         
  -6  -6   2         63.69         64.42         4.53 o                         
  -4  -6   2         30.58         33.32         2.65 o                         
  -2  -6   2         39.79         36.70         2.63 o                         
   0  -6   2         23.77         28.08         2.16 o                         
   2  -6   2         69.44         75.26         3.89 o                         
   4  -6   2          6.60          3.43         1.17 o                         
   6  -6   2          6.84          7.81         1.88 o                         
   8  -6   2          8.08          8.47         4.55 o                         
  10  -6   2         24.52         24.38         3.96 o                         
  12  -6   2         16.62         12.49         4.72 o                         
 -15  -5   2          0.53          1.20         2.16 o                         
 -13  -5   2          5.13          7.36         2.64 o                         
 -11  -5   2          4.38          2.24         1.61 o                         
  -9  -5   2         82.00        104.50         7.04 o                         
  -7  -5   2        575.08        545.34        12.34 o                         
  -5  -5   2        392.78        420.74        10.40 o                         
  -3  -5   2         62.13         59.12         3.23 o                         
  -1  -5   2         55.96         48.12         2.03 o                         
   1  -5   2         51.37         56.09         2.81 o                         
   3  -5   2        341.72        331.24         9.01 o                         
   5  -5   2        330.66        328.81         9.38 o                         
   7  -5   2         88.02         99.61         6.51 o                         
   9  -5   2          2.79          0.10         2.19 o                         
  11  -5   2         10.23          9.40         2.65 o                         
  13  -5   2          0.26          0.19         1.71 o                         
 -16  -4   2          6.97          7.93         3.25 o                         
 -14  -4   2         19.36         12.64         2.67 o                         
 -12  -4   2          0.23         -2.87         3.01 o                         
 -10  -4   2          0.23         -2.04         2.04 o                         
  -8  -4   2         94.10         91.36         4.76 o                         
  -6  -4   2       1046.47       1010.22        16.69 o                         
  -4  -4   2         29.02         32.10         2.26 o                         
  -2  -4   2         91.66         91.82         4.32 o                         
   0  -4   2         20.85         35.19         1.60 o                         
   2  -4   2        132.55        144.14         4.14 o                         
   4  -4   2         23.49         19.27         1.64 o                         
   6  -4   2        936.84        947.96        16.31 o                         
   8  -4   2        132.38        136.08         7.24 o                         
  10  -4   2         27.50         25.62         3.63 o                         
  12  -4   2          0.50          2.46         1.85 o                         
  14  -4   2         15.25         13.00         3.01 o                         
 -17  -3   2          0.67         -1.02         2.14 o                         
 -15  -3   2          5.71          5.62         2.48 o                         
 -13  -3   2         15.57          6.61         3.80 o                         
 -11  -3   2         32.24         27.70         4.21 o                         
  -9  -3   2         76.30         64.88         3.79 o                         
  -7  -3   2        355.92        311.72         8.30 o                         
  -5  -3   2         69.25         63.17         2.66 o                         
  -3  -3   2         60.00         48.54         2.26 o                         
  -1  -3   2       1251.14       1257.48        24.31 o                         
   1  -3   2        220.59        211.36         5.26 o                         
   3  -3   2        432.60        390.89         7.85 o                         
   5  -3   2          1.75          1.66         0.96 o                         
   7  -3   2         14.91         11.60         1.35 o                         
   9  -3   2        360.46        319.43         8.76 o                         
  11  -3   2         20.60         22.76         2.66 o                         
  13  -3   2        112.48        113.81         5.87 o                         
  15  -3   2         10.20         16.02         3.26 o                         
  17  -3   2          2.62          0.52         1.96 o                         
 -18  -2   2          2.02         -0.18         1.83 o                         
 -16  -2   2         17.27         14.91         2.97 o                         
 -14  -2   2         22.50         23.91         2.41 o                         
 -12  -2   2         49.80         78.67         4.68 o                         
 -10  -2   2        111.52        119.05         3.98 o                         
  -8  -2   2        635.44        680.76         9.87 o                         
  -6  -2   2        614.61        587.79         9.81 o                         
  -4  -2   2         90.16        104.02         2.84 o                         
  -2  -2   2        469.05        542.68         6.80 o                         
   0  -2   2        644.73        553.89         5.81 o                         
   2  -2   2         25.56         17.97         1.03 o                         
   4  -2   2        417.95        412.75         6.97 o                         
   6  -2   2       1422.48       1488.60        22.64 o                         
   8  -2   2         67.91         75.98         3.58 o                         
  10  -2   2        119.41        102.60         5.99 o                         
  12  -2   2        294.84        309.52        11.37 o                         
  14  -2   2         37.38         40.13         4.64 o                         
  16  -2   2         18.15         25.79         6.34 o                         
  18  -2   2          1.27         -1.85         2.77 o                         
 -17  -1   2          1.76          3.42         1.34 o                         
 -15  -1   2         19.16         19.56         2.32 o                         
 -13  -1   2         23.59         31.95         2.68 o                         
 -11  -1   2         19.63         18.03         1.67 o                         
  -9  -1   2        120.30        117.78         3.05 o                         
  -7  -1   2       2004.70       2216.09        20.63 o                         
  -5  -1   2       1286.09       1344.14        10.29 o                         
  -3  -1   2       1916.03       1801.63        15.93 o                         
  -1  -1   2        220.82        246.66         3.11 o                         
   1  -1   2       9005.55       8601.45        60.26 o                         
   3  -1   2       6349.75       6288.38        53.55 o                         
   5  -1   2       4060.69       4167.79        61.52 o                         
   7  -1   2        705.41        689.76        10.03 o                         
   9  -1   2         46.98         51.41         2.31 o                         
  11  -1   2         20.19         17.06         2.58 o                         
  13  -1   2         35.13         28.29         2.52 o                         
  15  -1   2          7.51          9.64         2.46 o                         
  17  -1   2         12.96         13.33         5.12 o                         
 -18   0   2          0.13          0.84         3.10 o                         
 -16   0   2          0.62         -0.02         1.01 o                         
 -14   0   2         27.41         24.67         2.16 o                         
 -12   0   2          0.87          1.96         0.94 o                         
 -10   0   2          0.37         -0.68         0.78 o                         
  -8   0   2         27.50         45.59         1.86 o                         
  -6   0   2         26.58         20.64         0.97 o                         
  -4   0   2       2193.16       2158.21        16.33 o                         
  -2   0   2        295.48        322.69         4.40 o                         
   2   0   2       1479.99       1378.06        19.46 o                         
   4   0   2        206.15        136.57         2.12 o                         
   6   0   2         60.99         41.13         1.50 o                         
   8   0   2         44.12         49.51         2.10 o                         
  10   0   2       1100.69       1163.45        17.21 o                         
  12   0   2       3731.98       3709.83        56.37 o                         
  14   0   2         14.51         14.09         2.37 o                         
  16   0   2          2.93          4.02         2.28 o                         
 -17   1   2          1.76          3.30         1.61 o                         
 -15   1   2         19.24         21.67         2.12 o                         
 -13   1   2         23.56         31.23         2.09 o                         
 -11   1   2         19.64         17.74         1.72 o                         
  -9   1   2        119.98        119.61         3.06 o                         
  -7   1   2       2006.50       2206.96        16.28 o                         
  -5   1   2       1286.47       1348.10        10.28 o                         
  -3   1   2       1913.10       1776.93        11.09 o                         
  -1   1   2        221.10        253.75         3.24 o                         
   1   1   2       9010.35       8690.53        73.07 o                         
   3   1   2       6353.06       6383.04        41.54 o                         
   5   1   2       4063.24       4145.70        26.52 o                         
   7   1   2        704.68        690.73         7.84 o                         
   9   1   2         46.90         46.41         1.82 o                         
  11   1   2         20.09         14.77         1.29 o                         
  13   1   2         35.11         28.57         2.16 o                         
  15   1   2          7.50         11.90         2.12 o                         
  17   1   2         12.97         12.57         3.31 o                         
 -18   2   2          2.02         -1.56         8.71 o                         
 -16   2   2         17.35         11.83         2.19 o                         
 -14   2   2         22.43         23.09         2.12 o                         
 -12   2   2         49.76         70.95         2.54 o                         
 -10   2   2        111.46        114.66         3.04 o                         
  -8   2   2        636.52        665.83        11.84 o                         
  -6   2   2        615.02        582.96         6.71 o                         
  -4   2   2         90.62        104.80         2.25 o                         
  -2   2   2        469.61        531.48        11.88 o                         
   0   2   2        644.86        560.47         8.62 o                         
   2   2   2         25.53         18.78         0.98 o                         
   4   2   2        417.30        415.17         6.15 o                         
   6   2   2       1422.85       1447.48        16.14 o                         
   8   2   2         68.13         73.62         2.45 o                         
  10   2   2        119.45         98.28         2.92 o                         
  12   2   2        294.93        301.27         5.94 o                         
  14   2   2         37.43         31.85         3.47 o                         
  16   2   2         18.18         22.93         3.13 o                         
  18   2   2          1.27          4.36         2.99 o                         
 -17   3   2          0.68          2.80         2.43 o                         
 -15   3   2          5.74          4.49         1.27 o                         
 -13   3   2         15.63         11.42         1.51 o                         
 -11   3   2         32.36         29.74         2.05 o                         
  -9   3   2         76.32         59.29         2.77 o                         
  -7   3   2        356.09        310.15         5.05 o                         
  -5   3   2         69.04         66.96         2.29 o                         
  -3   3   2         59.88         44.53         1.95 o                         
  -1   3   2       1249.51       1269.66        16.96 o                         
   1   3   2        221.28        191.95         5.99 o                         
   3   3   2        432.91        385.80         9.19 o                         
   5   3   2          1.78          1.07         1.26 o                         
   7   3   2         14.91         12.17         1.04 o                         
   9   3   2        360.75        300.41         5.73 o                         
  11   3   2         20.56         20.12         1.52 o                         
  13   3   2        112.63        117.09         5.62 o                         
  15   3   2         10.22         17.09         2.98 o                         
  17   3   2          2.62          1.82         7.55 o                         
 -16   4   2          6.97         10.18         2.75 o                         
 -14   4   2         19.37         12.41         2.10 o                         
 -12   4   2          0.24          0.36         1.67 o                         
 -10   4   2          0.23         -0.77         0.85 o                         
  -8   4   2         94.25         90.11         3.18 o                         
  -6   4   2       1046.84        970.22        11.29 o                         
  -4   4   2         28.96         28.19         1.58 o                         
  -2   4   2         91.44         93.44         3.89 o                         
   0   4   2         20.97         32.75         2.08 o                         
   2   4   2        132.64        138.10         5.31 o                         
   4   4   2         23.56         18.56         1.48 o                         
   6   4   2        936.85        946.87        13.86 o                         
   8   4   2        132.26        125.63         4.29 o                         
  10   4   2         27.43         31.04         2.53 o                         
  12   4   2          0.49         -1.07         2.26 o                         
  14   4   2         15.28         12.40         3.20 o                         
  16   4   2         17.60          8.86         5.08 o                         
 -15   5   2          0.54         -0.27         2.94 o                         
 -13   5   2          5.15          1.52         2.47 o                         
 -11   5   2          4.39          2.44         2.05 o                         
  -9   5   2         82.00         88.67         4.50 o                         
  -7   5   2        574.77        556.00        16.18 o                         
  -5   5   2        392.60        414.89        11.85 o                         
  -3   5   2         62.17         53.52         4.37 o                         
  -1   5   2         55.91         49.18         5.02 o                         
   1   5   2         51.31         52.02         5.25 o                         
   3   5   2        341.59        336.22        19.40 o                         
   5   5   2        330.62        350.29        11.34 o                         
   7   5   2         87.87         96.53         7.05 o                         
   9   5   2          2.81          2.92         2.46 o                         
  11   5   2         10.23         13.52         3.63 o                         
  13   5   2          0.25          0.33         2.53 o                         
 -12   6   2         20.41         22.69         5.84 o                         
 -10   6   2         21.08         32.39         4.18 o                         
  -8   6   2          1.47          0.98         2.23 o                         
  -6   6   2         63.66         75.20        14.59 o                         
  -4   6   2         30.49         36.99         5.17 o                         
  -2   6   2         39.75         31.02         4.53 o                         
   0   6   2         23.74         28.99         4.62 o                         
   2   6   2         69.43         73.84         6.91 o                         
   4   6   2          6.61          3.01         3.25 o                         
   6   6   2          6.82          5.73         3.09 o                         
   8   6   2          8.04          9.67         2.40 o                         
  10   6   2         24.56         27.94         4.04 o                         
  12   6   2         16.66         21.20         6.45 o                         
  -7   7   2         37.59         41.26         6.42 o                         
  -5   7   2         10.70         15.02         5.19 o                         
  -3   7   2          8.30          9.85         3.75 o                         
  -1   7   2          5.98          7.04         3.00 o                         
   1   7   2          1.83          0.14         2.39 o                         
   3   7   2          5.74          4.89         3.08 o                         
   5   7   2         26.78         30.55         5.50 o                         
  -3  -8   3          0.40         -2.43         2.52 o                         
  -1  -8   3          9.80          3.87         3.52 o                         
   1  -8   3          2.62          9.79         4.20 o                         
  -8  -7   3         15.30         18.68         3.53 o                         
  -6  -7   3         53.29         75.01         5.42 o                         
  -4  -7   3          4.53          1.40         2.24 o                         
  -2  -7   3         39.02         35.27         2.99 o                         
   0  -7   3          9.83          4.39         1.09 o                         
   2  -7   3          8.56          9.21         2.06 o                         
   4  -7   3         32.87         35.97         3.14 o                         
   6  -7   3          3.20          7.54         2.39 o                         
   8  -7   3          0.93          2.20         2.66 o                         
 -11  -6   3         12.77         21.87         3.82 o                         
  -9  -6   3          2.40         13.90         5.41 o                         
  -7  -6   3         14.08         13.02         2.26 o                         
  -5  -6   3         22.20         24.13         2.84 o                         
  -3  -6   3         12.89         11.94         1.46 o                         
  -1  -6   3         78.49         71.52         2.60 o                         
   1  -6   3          4.90          2.84         1.11 o                         
   3  -6   3         45.60         52.25         3.36 o                         
   5  -6   3         15.85         17.52         2.48 o                         
   7  -6   3          7.53          6.19         2.41 o                         
   9  -6   3          2.04          7.81         2.51 o                         
  11  -6   3          6.74         10.17         4.23 o                         
 -14  -5   3          2.12          0.54         1.90 o                         
 -12  -5   3          6.58          3.24         3.83 o                         
 -10  -5   3         14.14         13.96         3.07 o                         
  -8  -5   3        114.05        126.34         7.58 o                         
  -6  -5   3         98.89         99.38         4.68 o                         
  -4  -5   3         28.69         24.28         2.15 o                         
  -2  -5   3         39.09         38.38         2.15 o                         
   0  -5   3         33.70         27.71         1.93 o                         
   2  -5   3         28.84         30.42         2.19 o                         
   4  -5   3        698.17        737.53        18.13 o                         
   6  -5   3         40.61         41.64         4.28 o                         
   8  -5   3         88.31         90.50         6.47 o                         
  10  -5   3          1.18          1.59         2.23 o                         
  12  -5   3          5.32          2.94         4.32 o                         
 -17  -4   3          8.17         -0.91         2.58 o                         
 -15  -4   3         19.35         21.52         3.70 o                         
 -13  -4   3          4.72          2.70         1.72 o                         
 -11  -4   3          3.41          2.43         1.69 o                         
  -9  -4   3         25.77         22.53         2.43 o                         
  -7  -4   3        738.99        730.02        12.75 o                         
  -5  -4   3         60.18         66.87         3.28 o                         
  -3  -4   3        359.10        330.45         6.34 o                         
  -1  -4   3         19.64         14.47         1.07 o                         
   1  -4   3         49.52         53.87         2.26 o                         
   3  -4   3        116.90        101.91         3.57 o                         
   5  -4   3       1144.19       1120.22        17.67 o                         
   7  -4   3          0.92         -0.31         2.12 o                         
   9  -4   3         47.51         42.55         4.35 o                         
  11  -4   3         20.80         12.82         3.28 o                         
  13  -4   3         31.59         24.19         3.95 o                         
  15  -4   3          2.87          4.72         3.51 o                         
 -18  -3   3         12.64         15.24         4.35 o                         
 -16  -3   3          9.02          8.55         2.52 o                         
 -14  -3   3         98.58        102.56         6.92 o                         
 -12  -3   3         69.73         93.94         6.14 o                         
 -10  -3   3         13.66         12.67         1.86 o                         
  -8  -3   3        247.13        248.71         7.65 o                         
  -6  -3   3         56.78        104.69         6.93 o                         
  -4  -3   3        221.92        218.93         4.86 o                         
  -2  -3   3       1987.84       2216.85        21.32 o                         
   0  -3   3       1406.50       1636.28        20.88 o                         
   2  -3   3        305.99        334.50         7.01 o                         
   4  -3   3        317.47        348.30         8.14 o                         
   6  -3   3        280.80        347.26         7.67 o                         
   8  -3   3        147.15        164.47         6.10 o                         
  10  -3   3        108.45        105.57         5.26 o                         
  12  -3   3         46.52         30.49         3.78 o                         
  14  -3   3         15.47          8.66         1.83 o                         
  16  -3   3          1.71          1.91         2.61 o                         
 -17  -2   3          0.53          1.30         1.90 o                         
 -15  -2   3          0.64          0.72         1.57 o                         
 -13  -2   3         53.87         50.82         3.11 o                         
 -11  -2   3         43.89         36.06         2.17 o                         
  -9  -2   3        138.66        143.38         4.43 o                         
  -7  -2   3        319.74        293.19         6.79 o                         
  -5  -2   3        817.61        764.54         9.09 o                         
  -3  -2   3        725.37        676.91        10.70 o                         
  -1  -2   3       4253.68       4249.55        34.45 o                         
   1  -2   3        644.38        593.83         6.83 o                         
   3  -2   3        473.27        504.78         7.61 o                         
   5  -2   3       3471.36       3843.14        87.36 o                         
   7  -2   3        769.52        827.16        12.24 o                         
   9  -2   3        126.11        122.65         6.62 o                         
  11  -2   3          8.75          9.82         5.21 o                         
  13  -2   3         16.26         13.22         3.34 o                         
  15  -2   3          9.63         14.64         3.09 o                         
 -18  -1   3          0.56          1.12         3.54 o                         
 -16  -1   3          3.22          3.45         2.10 o                         
 -14  -1   3        480.16        500.70         8.39 o                         
 -12  -1   3         27.34         27.52         2.07 o                         
 -10  -1   3        164.98        168.58         5.86 o                         
  -8  -1   3       1157.79       1173.48        11.24 o                         
  -6  -1   3        467.85        478.03         6.38 o                         
  -4  -1   3       2015.49       2092.35        14.60 o                         
  -2  -1   3      35439.70      34445.05       239.64 o                         
   0  -1   3       4909.62       4811.87        34.60 o                         
   2  -1   3       2939.14       2810.23        26.01 o                         
   4  -1   3       2371.52       2696.02        32.04 o                         
   6  -1   3        613.70        600.86        18.31 o                         
   8  -1   3         13.93         10.93         1.18 o                         
  10  -1   3        417.00        400.72         8.34 o                         
  12  -1   3        108.59        111.63         4.56 o                         
  14  -1   3         45.44         54.67         5.24 o                         
  16  -1   3         10.77         14.46         3.16 o                         
 -17   0   3          5.33          4.45         1.91 o                         
 -15   0   3         17.16         19.23         2.01 o                         
 -13   0   3        310.02        326.99         7.42 o                         
 -11   0   3        468.21        512.99        11.21 o                         
  -9   0   3         16.81        173.93        13.64 o                         
  -7   0   3         73.96         78.47         1.98 o                         
  -5   0   3         41.47         42.29         1.41 o                         
  -3   0   3       4783.68       4595.47        42.93 o                         
  -1   0   3       1613.14       1637.17        11.82 o                         
   1   0   3        755.44        629.08         7.40 o                         
   3   0   3        345.85        343.33         6.04 o                         
   5   0   3        184.63        174.78         3.71 o                         
   7   0   3        109.46        106.14         3.29 o                         
   9   0   3         39.33        124.85        11.41 o                         
  11   0   3        275.50        240.61         7.13 o                         
  13   0   3         58.70         59.97         5.40 o                         
  15   0   3          6.45         11.09         1.92 o                         
  17   0   3          0.15         -3.45         3.45 o                         
 -18   1   3          0.56         -1.97         1.99 o                         
 -16   1   3          3.21          4.51         1.23 o                         
 -14   1   3        479.97        510.07        14.01 o                         
 -12   1   3         27.17         27.40         1.91 o                         
 -10   1   3        164.92        168.07         3.93 o                         
  -8   1   3       1156.45       1196.29        20.37 o                         
  -6   1   3        467.72        473.68         5.36 o                         
  -4   1   3       2012.81       2113.54        17.59 o                         
  -2   1   3      35436.69      34289.48       206.63 o                         
   0   1   3       4906.34       4848.88        34.91 o                         
   2   1   3       2939.49       2854.33        28.87 o                         
   4   1   3       2373.90       2604.32        17.96 o                         
   6   1   3        613.06        575.13         8.58 o                         
   8   1   3         14.04         12.09         1.15 o                         
  10   1   3        416.76        397.05        10.57 o                         
  12   1   3        108.52         99.14         2.82 o                         
  14   1   3         45.43         52.29         4.46 o                         
  16   1   3         10.83         11.90         3.08 o                         
 -19   2   3         20.52         24.58         5.82 o                         
 -17   2   3          0.53          1.15         1.44 o                         
 -15   2   3          0.63         -1.08         1.27 o                         
 -13   2   3         53.75         46.70         2.48 o                         
 -11   2   3         43.89         35.50         1.66 o                         
  -9   2   3        138.45        148.17         4.11 o                         
  -7   2   3        319.32        293.70         4.83 o                         
  -5   2   3        818.56        762.27         7.60 o                         
  -3   2   3        726.60        668.73         7.28 o                         
  -1   2   3       4252.66       4373.78        48.27 o                         
   1   2   3        645.50        605.89         7.93 o                         
   3   2   3        473.67        494.23         6.68 o                         
   5   2   3       3471.68       3767.58        29.24 o                         
   7   2   3        769.80        804.36         8.32 o                         
   9   2   3        126.12        133.84         3.19 o                         
  11   2   3          8.73         10.49         1.43 o                         
  13   2   3         16.27         15.21         1.56 o                         
  15   2   3          9.63          4.72         1.71 o                         
  17   2   3         69.65         86.64        10.60 o                         
 -18   3   3         12.64         26.55         6.53 o                         
 -16   3   3          9.00          7.42         2.08 o                         
 -14   3   3         98.58        100.16         5.01 o                         
 -12   3   3         69.66         89.06         3.50 o                         
 -10   3   3         13.71         13.78         1.39 o                         
  -8   3   3        247.04        248.48         4.53 o                         
  -6   3   3         56.73         94.36         4.11 o                         
  -4   3   3        222.07        218.09         4.05 o                         
  -2   3   3       1988.13       2167.03        30.33 o                         
   0   3   3       1405.19       1714.22        26.51 o                         
   2   3   3        305.85        331.27         7.10 o                         
   4   3   3        316.67        340.35         7.10 o                         
   6   3   3        280.46        333.71         7.34 o                         
   8   3   3        147.37        161.20         3.75 o                         
  10   3   3        108.42         99.57         3.28 o                         
  12   3   3         46.49         31.90         2.52 o                         
  14   3   3         15.51         10.32         2.38 o                         
  16   3   3          1.69          0.17         1.79 o                         
 -17   4   3          8.19          7.77         2.94 o                         
 -15   4   3         19.31         25.33         2.81 o                         
 -13   4   3          4.70          5.45         2.34 o                         
 -11   4   3          3.39          2.75         0.88 o                         
  -9   4   3         25.64         27.21         1.79 o                         
  -7   4   3        738.86        720.72        11.63 o                         
  -5   4   3         60.13         70.51         2.73 o                         
  -3   4   3        358.99        341.42         7.68 o                         
  -1   4   3         19.67         14.84         1.43 o                         
   1   4   3         49.55         50.87         3.03 o                         
   3   4   3        117.15        109.50         4.04 o                         
   5   4   3       1144.48       1100.58        21.83 o                         
   7   4   3          0.92         -0.31         1.18 o                         
   9   4   3         47.51         46.24         2.95 o                         
  11   4   3         20.78         13.26         2.61 o                         
  13   4   3         31.54         20.75         4.21 o                         
  15   4   3          2.89          2.55         1.87 o                         
 -16   5   3          8.52          5.92         3.76 o                         
 -14   5   3          2.11         -3.36         3.36 o                         
 -12   5   3          6.56          7.42         2.96 o                         
 -10   5   3         14.13         15.26         3.50 o                         
  -8   5   3        113.73        106.70         4.19 o                         
  -6   5   3         98.81         99.30         3.95 o                         
  -4   5   3         28.61         27.73         2.52 o                         
  -2   5   3         39.19         35.91         4.85 o                         
   0   5   3         33.75         35.65         4.33 o                         
   2   5   3         28.79         28.50         3.92 o                         
   4   5   3        698.22        734.08        16.64 o                         
   6   5   3         40.59         43.39         2.81 o                         
   8   5   3         88.38        109.52         8.44 o                         
  10   5   3          1.18          3.40         2.43 o                         
  12   5   3          5.35          2.48         2.11 o                         
 -11   6   3         12.78         12.61         3.52 o                         
  -9   6   3          2.41         14.17         2.89 o                         
  -7   6   3         14.12         11.95         3.43 o                         
  -5   6   3         22.18         21.65         4.49 o                         
  -3   6   3         12.93         15.31         3.52 o                         
  -1   6   3         78.44         67.65         6.70 o                         
   1   6   3          4.91          4.56         2.34 o                         
   3   6   3         45.59         58.89         8.24 o                         
   5   6   3         15.81         16.93         5.63 o                         
   7   6   3          7.51          7.66         2.57 o                         
   9   6   3          2.03          7.70         2.63 o                         
  11   6   3          6.72         18.06         5.88 o                         
  -6   7   3         53.27         72.48        12.76 o                         
  -4   7   3          4.51         12.56         9.32 o                         
  -2   7   3         39.03         35.89         5.66 o                         
   0   7   3          9.81          3.37         3.22 o                         
   2   7   3          8.55          4.00         3.31 o                         
   4   7   3         32.85         43.73         6.10 o                         
   6   7   3          3.19         10.20         5.03 o                         
  -2  -8   4          5.84          6.69         2.54 o                         
   0  -8   4         10.18         11.15         4.31 o                         
   2  -8   4          5.11          6.11         2.81 o                         
  -9  -7   4          1.44          9.89         4.40 o                         
  -7  -7   4         15.60         11.84         2.47 o                         
  -5  -7   4         22.72         25.16         3.23 o                         
  -3  -7   4          9.79         13.56         1.95 o                         
  -1  -7   4          0.37         -1.17         1.17 o                         
   1  -7   4          6.75          5.52         1.48 o                         
   3  -7   4         10.11          7.11         1.82 o                         
   5  -7   4         11.92          7.40         1.96 o                         
   7  -7   4          5.28         10.45         2.86 o                         
   9  -7   4          6.81          4.20         3.06 o                         
 -12  -6   4         13.90         10.20         4.43 o                         
 -10  -6   4         33.77         35.19         4.72 o                         
  -8  -6   4         18.06         24.01         3.00 o                         
  -6  -6   4         60.46         63.62         4.58 o                         
  -4  -6   4         16.75         13.24         1.57 o                         
  -2  -6   4         53.33         45.06         2.25 o                         
   0  -6   4         72.91         68.67         3.28 o                         
   2  -6   4         47.15         53.27         3.37 o                         
   4  -6   4         18.92         16.49         2.14 o                         
   6  -6   4         35.06         49.49         4.95 o                         
   8  -6   4          8.72          8.46         2.64 o                         
  10  -6   4          8.40         12.72         4.33 o                         
 -15  -5   4          2.11          4.91         3.00 o                         
 -13  -5   4         14.15         19.12         3.57 o                         
 -11  -5   4         13.09         13.79         2.91 o                         
  -9  -5   4         80.68         93.13         6.71 o                         
  -7  -5   4        102.49        104.31         4.50 o                         
  -5  -5   4        186.86        177.51         7.52 o                         
  -3  -5   4          1.88         -1.49         1.49 o                         
  -1  -5   4        112.30         92.80         2.96 o                         
   1  -5   4         43.43         39.85         2.48 o                         
   3  -5   4        585.69        584.71        12.34 o                         
   5  -5   4        526.73        490.78        44.81 o                         
   7  -5   4        134.03        143.19         7.92 o                         
   9  -5   4         12.22         14.85         2.87 o                         
  11  -5   4         14.66         20.80         3.69 o                         
  13  -5   4          2.57         -3.54         3.54 o                         
 -16  -4   4          4.78          8.25         3.24 o                         
 -14  -4   4         12.74         10.38         2.61 o                         
 -12  -4   4          4.23          2.57         1.84 o                         
 -10  -4   4          9.65         10.85         1.80 o                         
  -8  -4   4        152.33        181.02         6.57 o                         
  -6  -4   4        333.34        310.91         8.04 o                         
  -4  -4   4          1.80          1.98         0.82 o                         
  -2  -4   4         97.84         96.86         3.02 o                         
   0  -4   4          8.99         48.20         2.92 o                         
   2  -4   4        159.94        152.65         4.28 o                         
   4  -4   4        577.87        567.78         9.25 o                         
   6  -4   4        497.65        462.77        20.48 o                         
   8  -4   4         17.27         31.04         3.80 o                         
  10  -4   4         49.89         51.06         4.06 o                         
  12  -4   4          6.85          1.54         1.81 o                         
  14  -4   4          7.33          4.11         4.82 o                         
 -17  -3   4          0.82         -1.16         2.49 o                         
 -15  -3   4         19.40         20.65         4.11 o                         
 -13  -3   4         13.58          7.80         2.22 o                         
 -11  -3   4         44.30         31.44         2.81 o                         
  -9  -3   4        175.25        193.18         8.09 o                         
  -7  -3   4        334.70        350.74         8.73 o                         
  -5  -3   4        286.14        292.90         6.64 o                         
  -3  -3   4        330.76        300.88         5.64 o                         
  -1  -3   4        141.92        157.78         3.32 o                         
   1  -3   4        324.16        345.91         7.99 o                         
   3  -3   4        603.09        566.65         8.83 o                         
   5  -3   4        127.23        136.84         4.15 o                         
   7  -3   4        143.67        135.97         4.42 o                         
   9  -3   4        114.35        113.52         6.66 o                         
  11  -3   4         76.26         90.46         6.51 o                         
  13  -3   4          8.59          7.32         1.90 o                         
  15  -3   4          8.36          7.68         2.64 o                         
 -16  -2   4         43.35         49.55         4.83 o                         
 -14  -2   4        181.48        192.88         5.83 o                         
 -12  -2   4         96.30         86.00         3.59 o                         
 -10  -2   4        134.56        131.15         5.06 o                         
  -8  -2   4        532.49        514.11        10.90 o                         
  -6  -2   4        728.63        657.24        10.20 o                         
  -4  -2   4       2447.11       2522.10        19.29 o                         
  -2  -2   4       3097.19       2850.28        25.93 o                         
   0  -2   4         94.02         72.58         2.11 o                         
   2  -2   4        166.44        160.74         3.47 o                         
   4  -2   4        395.00        434.30        16.05 o                         
   6  -2   4        140.56        169.04         5.61 o                         
   8  -2   4         17.44         26.09         2.20 o                         
  10  -2   4          7.23          5.30         4.67 o                         
  12  -2   4          0.16          2.26         1.90 o                         
  14  -2   4         17.44         19.68         3.56 o                         
  16  -2   4         16.03         14.32         5.47 o                         
 -17  -1   4          0.42          1.82         1.15 o                         
 -15  -1   4        215.27        210.73         5.32 o                         
 -13  -1   4        392.32        402.76         7.03 o                         
 -11  -1   4         85.07         92.76         2.99 o                         
  -9  -1   4        270.77        265.98         4.70 o                         
  -7  -1   4        813.19        862.28         7.46 o                         
  -5  -1   4       1431.77       1543.62        11.95 o                         
  -3  -1   4       4653.87       4573.19        28.50 o                         
  -1  -1   4       2970.96       2957.24        23.27 o                         
   1  -1   4       1234.62       1150.84        12.34 o                         
   3  -1   4       1933.67       1907.94        29.08 o                         
   5  -1   4       3783.59       4395.95        49.89 o                         
   7  -1   4        101.98        118.18         5.62 o                         
   9  -1   4         44.16         40.18         2.71 o                         
  11  -1   4         59.13         68.27        10.44 o                         
  13  -1   4          6.56          1.25         3.13 o                         
  15  -1   4         20.67         16.19         4.31 o                         
 -18   0   4          6.20          4.01         4.87 o                         
 -16   0   4          0.14          0.05         1.03 o                         
 -14   0   4       1700.89       1684.08        31.33 o                         
 -12   0   4          9.72         48.36         3.05 o                         
 -10   0   4         57.31         66.85         2.61 o                         
  -8   0   4       1256.48       1415.02        12.27 o                         
  -6   0   4         54.18         76.76         1.96 o                         
  -4   0   4         55.16         74.07         1.40 o                         
  -2   0   4      12016.82      11497.04        85.30 o                         
   0   0   4         17.34         26.08         0.68 o                         
   2   0   4        529.23        514.61         7.46 o                         
   4   0   4        220.89        223.45         4.60 o                         
   6   0   4        136.25        190.68         4.25 o                         
   8   0   4         38.19         55.95         2.34 o                         
  10   0   4         12.07         15.96         1.93 o                         
  12   0   4        156.78        165.98        10.46 o                         
  14   0   4          3.64          2.04         1.88 o                         
  16   0   4         22.57         41.55         5.26 o                         
 -19   1   4          1.29         -3.01         3.01 o                         
 -17   1   4          0.42          0.41         1.30 o                         
 -15   1   4        215.33        213.55         7.47 o                         
 -13   1   4        392.16        401.53         7.62 o                         
 -11   1   4         85.11         88.71         3.38 o                         
  -9   1   4        270.92        269.44         6.01 o                         
  -7   1   4        814.02        862.49        10.24 o                         
  -5   1   4       1430.52       1552.01        12.65 o                         
  -3   1   4       4658.34       4614.89        34.13 o                         
  -1   1   4       2969.21       2999.39        20.70 o                         
   1   1   4       1234.79       1169.45         9.71 o                         
   3   1   4       1931.70       1932.82        15.92 o                         
   5   1   4       3786.36       4313.77        31.24 o                         
   7   1   4        102.22        114.07         2.44 o                         
   9   1   4         43.93         36.76         1.47 o                         
  11   1   4         58.99         54.37         3.28 o                         
  13   1   4          6.62          2.62         2.24 o                         
  15   1   4         20.73         19.09         2.69 o                         
  17   1   4         22.96         11.41         4.30 o                         
 -18   2   4          7.65          9.79         2.80 o                         
 -16   2   4         43.32         46.50         3.38 o                         
 -14   2   4        181.41        197.40         5.79 o                         
 -12   2   4         96.37         88.10         3.04 o                         
 -10   2   4        134.63        124.19         2.84 o                         
  -8   2   4        532.74        511.41         7.59 o                         
  -6   2   4        728.87        665.67         8.56 o                         
  -4   2   4       2449.20       2472.85        20.89 o                         
  -2   2   4       3095.19       2806.30        26.02 o                         
   0   2   4         93.55         65.14         2.92 o                         
   2   2   4        166.78        165.80         3.51 o                         
   4   2   4        395.84        431.70         6.64 o                         
   6   2   4        140.51        158.17         3.33 o                         
   8   2   4         17.50         26.00         1.33 o                         
  10   2   4          7.20          6.41         0.92 o                         
  12   2   4          0.17         -0.16         0.74 o                         
  14   2   4         17.44         16.82         2.68 o                         
  16   2   4         15.99         19.54         4.19 o                         
 -17   3   4          0.81          0.37         1.67 o                         
 -15   3   4         19.33         20.74         2.46 o                         
 -13   3   4         13.55          7.63         1.86 o                         
 -11   3   4         44.26         32.64         2.19 o                         
  -9   3   4        175.24        187.25         4.17 o                         
  -7   3   4        334.61        339.34         5.18 o                         
  -5   3   4        286.09        291.80         4.55 o                         
  -3   3   4        330.77        301.72         6.05 o                         
  -1   3   4        142.18        160.01         6.66 o                         
   1   3   4        324.10        344.53         7.24 o                         
   3   3   4        603.60        544.98         9.24 o                         
   5   3   4        127.27        129.11         3.97 o                         
   7   3   4        143.94        134.33         3.95 o                         
   9   3   4        114.00        110.05         3.18 o                         
  11   3   4         76.25         84.80         4.37 o                         
  13   3   4          8.64          6.14         3.01 o                         
  15   3   4          8.38         10.60         2.55 o                         
  17   3   4          1.87         -1.13         3.09 o                         
 -16   4   4          4.79          4.21         2.04 o                         
 -14   4   4         12.73          9.54         2.28 o                         
 -12   4   4          4.19          1.85         1.97 o                         
 -10   4   4          9.66          6.03         1.15 o                         
  -8   4   4        152.49        176.15         6.22 o                         
  -6   4   4        333.84        303.56         7.18 o                         
  -4   4   4          1.76          1.08         0.61 o                         
  -2   4   4         97.70        102.85         3.70 o                         
   0   4   4          9.01         45.23         7.49 o                         
   2   4   4        159.65        164.20         5.50 o                         
   4   4   4        578.20        552.49         9.86 o                         
   6   4   4        498.04        491.40         8.25 o                         
   8   4   4         17.39         25.14         2.53 o                         
  10   4   4         49.80         46.79         5.44 o                         
  12   4   4          6.82          1.76         2.06 o                         
  14   4   4          7.30          4.58         2.76 o                         
  16   4   4          3.61          7.00         4.09 o                         
 -15   5   4          2.12          0.36         2.79 o                         
 -13   5   4         14.21         20.02         4.19 o                         
 -11   5   4         13.09         12.18         7.14 o                         
  -9   5   4         80.74         85.81         4.34 o                         
  -7   5   4        102.36        103.64         4.72 o                         
  -5   5   4        186.94        180.02         6.27 o                         
  -3   5   4          1.86         -0.36         3.01 o                         
  -1   5   4        112.57         97.58         7.08 o                         
   1   5   4         43.66         32.07         4.27 o                         
   3   5   4        585.53        607.18        18.52 o                         
   5   5   4        526.67        522.89        14.22 o                         
   7   5   4        133.93        130.15         8.97 o                         
   9   5   4         12.18         12.00         4.15 o                         
  11   5   4         14.67         13.22         2.95 o                         
  13   5   4          2.58          8.51         4.20 o                         
 -12   6   4         13.92         19.94         5.33 o                         
 -10   6   4         33.75         31.18         4.02 o                         
  -8   6   4         18.04         22.83         8.00 o                         
  -6   6   4         60.48         59.15         6.59 o                         
  -4   6   4         16.80         14.08         3.82 o                         
  -2   6   4         53.37         50.01         5.89 o                         
   0   6   4         72.95         72.94         6.96 o                         
   2   6   4         47.09         57.51         6.35 o                         
   4   6   4         18.90         10.21         3.12 o                         
   6   6   4         35.05         50.90         6.23 o                         
   8   6   4          8.69         11.94         2.94 o                         
  10   6   4          8.41         12.71         3.60 o                         
  -7   7   4         15.60         12.42         5.25 o                         
  -5   7   4         22.75         18.90         9.69 o                         
  -3   7   4          9.78         10.45         3.97 o                         
  -1   7   4          0.38         -3.11         3.11 o                         
   1   7   4          6.76          2.66         2.51 o                         
   3   7   4         10.12         17.13         4.31 o                         
   5   7   4         11.90          7.40         3.10 o                         
  -5  -8   5          0.46          2.48         2.95 o                         
  -1  -8   5         10.33         16.23         5.06 o                         
   1  -8   5          0.87         -2.08         2.66 o                         
  -8  -7   5          7.18          8.11         2.50 o                         
  -6  -7   5         34.75         49.33         4.43 o                         
  -4  -7   5         22.16         21.49         2.43 o                         
  -2  -7   5         21.13         20.27         2.34 o                         
   0  -7   5          3.55          0.45         1.04 o                         
   2  -7   5          2.34          1.21         1.22 o                         
   4  -7   5          2.34          3.02         1.31 o                         
   6  -7   5         14.11         18.12         3.26 o                         
   8  -7   5         12.45         11.07         4.02 o                         
 -11  -6   5         18.72         19.15         3.75 o                         
  -9  -6   5         16.44          9.22         2.60 o                         
  -7  -6   5          1.83          4.96         1.84 o                         
  -5  -6   5         20.35         22.08         2.31 o                         
  -3  -6   5         36.52         36.69         2.03 o                         
  -1  -6   5          2.50          1.64         0.90 o                         
   1  -6   5        115.46        114.52         4.32 o                         
   3  -6   5         17.06         15.29         2.70 o                         
   5  -6   5          1.72          5.59         2.36 o                         
   7  -6   5          3.31          0.71         5.31 o                         
   9  -6   5         10.24         19.14         3.65 o                         
  11  -6   5          4.09         -3.48         3.48 o                         
 -14  -5   5         18.97         25.67         4.14 o                         
 -12  -5   5          0.15         -2.21         2.21 o                         
 -10  -5   5         68.53         73.68         6.08 o                         
  -8  -5   5         15.07         12.05         1.99 o                         
  -6  -5   5        161.55        153.87         6.75 o                         
  -4  -5   5          3.35         -0.94         2.40 o                         
  -2  -5   5          5.09          8.49         1.03 o                         
   0  -5   5         31.70         29.05         2.24 o                         
   2  -5   5         15.90         16.30         1.86 o                         
   4  -5   5         38.91         35.06         3.15 o                         
   6  -5   5         31.37         40.50         4.49 o                         
   8  -5   5          0.28          1.49         1.69 o                         
  10  -5   5          7.48          3.63         3.47 o                         
  12  -5   5          2.00          0.26         2.01 o                         
 -17  -4   5          2.41          3.05         2.72 o                         
 -15  -4   5          0.00          4.41         2.32 o                         
 -13  -4   5          1.32         -1.94         1.94 o                         
 -11  -4   5         32.88         34.92         3.98 o                         
  -9  -4   5        401.47        410.40        11.93 o                         
  -7  -4   5        936.42        924.71        25.49 o                         
  -5  -4   5        117.38        113.38         3.95 o                         
  -3  -4   5        280.49        235.69         7.09 o                         
  -1  -4   5         55.23         65.82         1.86 o                         
   1  -4   5         21.52         20.34         1.46 o                         
   3  -4   5        172.85        145.75         4.41 o                         
   5  -4   5        297.74        321.46        15.63 o                         
   7  -4   5         59.40         40.40         3.36 o                         
   9  -4   5         47.62         47.19         3.80 o                         
  11  -4   5          2.78         -0.18         1.55 o                         
  13  -4   5          1.04         -1.85         2.09 o                         
 -16  -3   5          1.35          0.89         2.12 o                         
 -14  -3   5          5.50          3.93         2.56 o                         
 -12  -3   5          1.40          0.29         1.69 o                         
 -10  -3   5         44.37         46.64         3.22 o                         
  -8  -3   5       1456.79       1499.77        21.31 o                         
  -6  -3   5        190.91        193.38         4.30 o                         
  -4  -3   5         80.71         79.42         2.61 o                         
  -2  -3   5       1856.29       1802.17        18.11 o                         
   0  -3   5        957.02        930.19        12.51 o                         
   2  -3   5         93.89         94.72         5.35 o                         
   4  -3   5        924.34        935.95        14.22 o                         
   6  -3   5         98.22         91.17         3.99 o                         
   8  -3   5         26.93         17.35         2.76 o                         
  10  -3   5        457.84        453.84        14.49 o                         
  12  -3   5         27.52         14.48         6.16 o                         
  14  -3   5          6.12          6.21         3.26 o                         
  16  -3   5          2.40          4.10         3.04 o                         
 -17  -2   5          1.90          0.72         2.69 o                         
 -15  -2   5          1.01          3.03         1.70 o                         
 -13  -2   5         57.58         41.81         3.89 o                         
 -11  -2   5         79.52         76.09         3.97 o                         
  -9  -2   5        260.18        263.82         7.32 o                         
  -7  -2   5       1019.33       1121.82        13.41 o                         
  -5  -2   5        269.56        253.22         4.13 o                         
  -3  -2   5         16.55         25.99         1.43 o                         
  -1  -2   5        919.73        854.86        13.09 o                         
   1  -2   5         20.55         24.29         1.42 o                         
   3  -2   5        857.86        870.86        12.57 o                         
   5  -2   5        156.20        180.55         6.82 o                         
   7  -2   5         25.21         17.92         1.87 o                         
   9  -2   5          1.73          1.17         2.22 o                         
  11  -2   5        117.37        106.14         6.92 o                         
  13  -2   5          4.92          3.98         1.95 o                         
  15  -2   5          6.47         10.01         4.47 o                         
 -18  -1   5          0.88          2.01         1.90 o                         
 -16  -1   5         17.38         18.54         2.06 o                         
 -14  -1   5        136.50        135.85         5.02 o                         
 -12  -1   5        112.80        115.93         3.33 o                         
 -10  -1   5         43.55         47.35         1.76 o                         
  -8  -1   5       3407.89       3544.39        27.40 o                         
  -6  -1   5         62.09         80.27         2.15 o                         
  -4  -1   5       2001.10       2006.04        14.53 o                         
  -2  -1   5      20633.36      19934.88       135.89 o                         
   0  -1   5       2765.11       2615.80        20.40 o                         
   2  -1   5       1526.24       1433.55        15.81 o                         
   4  -1   5       1118.75       1162.83        25.69 o                         
   6  -1   5         29.37         21.48         2.47 o                         
   8  -1   5        133.41        119.37         4.51 o                         
  10  -1   5       1048.23       1034.17        22.05 o                         
  12  -1   5        120.84        106.27        13.23 o                         
  14  -1   5         22.42         20.15         6.27 o                         
  16  -1   5          0.21         -0.62         4.36 o                         
 -19   0   5          3.11          3.76         2.47 o                         
 -17   0   5          0.03         -0.19         1.77 o                         
 -15   0   5          0.91          1.66         0.95 o                         
 -13   0   5          4.73          3.04         1.04 o                         
 -11   0   5        154.65        156.79         3.84 o                         
  -9   0   5        449.17        478.14         7.94 o                         
  -7   0   5          8.84          3.16         0.47 o                         
  -5   0   5        483.02        460.00         3.84 o                         
  -3   0   5       2205.13       2114.85        14.51 o                         
  -1   0   5      23853.64      22468.66       110.34 o                         
   1   0   5       1387.80       1337.52        18.13 o                         
   3   0   5       1032.40       1045.66        11.53 o                         
   5   0   5          1.20          1.82         0.82 o                         
   7   0   5         32.54         23.20         1.45 o                         
   9   0   5        138.77        129.88         3.80 o                         
  11   0   5          0.02          1.33         1.41 o                         
  13   0   5         19.35         21.06         2.24 o                         
  15   0   5         14.66         12.57         3.11 o                         
  17   0   5          3.00         -3.93         3.93 o                         
 -18   1   5          0.87          2.38         1.91 o                         
 -16   1   5         17.33         18.48         2.13 o                         
 -14   1   5        136.43        139.23         4.56 o                         
 -12   1   5        112.87        118.74         3.57 o                         
 -10   1   5         43.55         48.25         2.66 o                         
  -8   1   5       3408.12       3482.73        36.35 o                         
  -6   1   5         62.29         81.61         2.28 o                         
  -4   1   5       2002.95       2011.94        17.51 o                         
  -2   1   5      20629.04      19831.99       154.12 o                         
   0   1   5       2763.67       2642.66        17.98 o                         
   2   1   5       1525.38       1442.22        11.10 o                         
   4   1   5       1118.03       1152.38        10.79 o                         
   6   1   5         29.25         22.23         1.41 o                         
   8   1   5        133.60        119.57         3.38 o                         
  10   1   5       1047.96        988.53        19.55 o                         
  12   1   5        120.63        116.50         8.05 o                         
  14   1   5         22.45         24.19         2.85 o                         
  16   1   5          0.22          0.33         2.00 o                         
 -19   2   5          5.41          4.24         3.19 o                         
 -17   2   5          1.89          0.45         1.45 o                         
 -15   2   5          1.02          2.48         1.14 o                         
 -13   2   5         57.48         43.41         2.26 o                         
 -11   2   5         79.44         75.69         2.62 o                         
  -9   2   5        260.25        263.01         3.78 o                         
  -7   2   5       1019.09       1109.60        11.70 o                         
  -5   2   5        269.81        249.35         4.22 o                         
  -3   2   5         16.62         24.00         1.22 o                         
  -1   2   5        920.31        853.60        14.66 o                         
   1   2   5         20.56         26.87         1.82 o                         
   3   2   5        857.58        853.92         9.82 o                         
   5   2   5        155.93        178.87         4.08 o                         
   7   2   5         25.25         14.90         1.26 o                         
   9   2   5          1.71          3.11         0.84 o                         
  11   2   5        117.23        106.42         3.19 o                         
  13   2   5          4.88          3.18         1.70 o                         
  15   2   5          6.44         13.39         2.54 o                         
  17   2   5         16.15         18.70         5.64 o                         
 -18   3   5          0.35          3.10         6.64 o                         
 -16   3   5          1.35          1.00         1.41 o                         
 -14   3   5          5.51          9.85         2.18 o                         
 -12   3   5          1.42          3.12         0.74 o                         
 -10   3   5         44.36         47.92         2.18 o                         
  -8   3   5       1457.41       1450.70        19.42 o                         
  -6   3   5        190.71        194.99         3.48 o                         
  -4   3   5         80.75         79.25         2.61 o                         
  -2   3   5       1856.06       1772.52        27.34 o                         
   0   3   5        956.62        938.27        31.82 o                         
   2   3   5         93.94         89.57         5.24 o                         
   4   3   5        924.35        925.20        11.53 o                         
   6   3   5         98.13         84.41         2.75 o                         
   8   3   5         27.03         18.23         1.27 o                         
  10   3   5        457.70        433.51        13.08 o                         
  12   3   5         27.46         10.50         2.94 o                         
  14   3   5          6.12          6.37         2.29 o                         
  16   3   5          2.39         -3.34         3.34 o                         
 -17   4   5          2.40          1.84         4.08 o                         
 -15   4   5          0.00         -0.04         1.52 o                         
 -13   4   5          1.31          1.75         1.89 o                         
 -11   4   5         32.95         35.91         4.53 o                         
  -9   4   5        401.14        405.21         7.84 o                         
  -7   4   5        936.84        888.58        11.84 o                         
  -5   4   5        117.74        114.44         3.44 o                         
  -3   4   5        280.02        249.59         5.46 o                         
  -1   4   5         55.16         67.22         3.46 o                         
   1   4   5         21.43         18.83         1.91 o                         
   3   4   5        172.77        150.90         4.91 o                         
   5   4   5        297.42        301.99         5.84 o                         
   7   4   5         59.38         42.82         3.16 o                         
   9   4   5         47.52         44.68         4.31 o                         
  11   4   5          2.76          0.45         2.01 o                         
  13   4   5          1.03         -0.27         2.36 o                         
 -14   5   5         18.98         12.61         3.50 o                         
 -12   5   5          0.16         -1.82         2.33 o                         
 -10   5   5         68.55         80.92         6.96 o                         
  -8   5   5         15.12         15.96         1.69 o                         
  -6   5   5        161.50        151.73         4.97 o                         
  -4   5   5          3.31          0.15         1.60 o                         
  -2   5   5          5.08          9.84         2.66 o                         
   0   5   5         31.59         31.19         8.74 o                         
   2   5   5         15.94         12.62         3.46 o                         
   4   5   5         38.80         40.78         4.67 o                         
   6   5   5         31.35         39.63         4.10 o                         
   8   5   5          0.27         -1.20         2.51 o                         
  10   5   5          7.50          5.27         2.11 o                         
  12   5   5          2.01          0.41         2.45 o                         
 -11   6   5         18.73         16.69         4.51 o                         
  -9   6   5         16.46         12.92         3.74 o                         
  -7   6   5          1.84          3.43         2.64 o                         
  -5   6   5         20.37         21.32         4.34 o                         
  -3   6   5         36.62         43.16         5.54 o                         
  -1   6   5          2.50          1.56         5.33 o                         
   1   6   5        115.54        116.49         8.83 o                         
   3   6   5         17.06         23.58         4.39 o                         
   5   6   5          1.74          3.75         2.47 o                         
   7   6   5          3.31          1.61         2.40 o                         
   9   6   5         10.26         10.91         3.98 o                         
  -8   7   5          7.15          0.76         3.26 o                         
  -6   7   5         34.77         49.57         7.49 o                         
  -4   7   5         22.21         19.71         4.29 o                         
  -2   7   5         21.11         23.26         4.75 o                         
   0   7   5          3.57          5.88         3.61 o                         
   2   7   5          2.34          5.20         3.08 o                         
   4   7   5          2.33          8.80         4.21 o                         
   6   7   5         14.13         17.51         6.05 o                         
  -4  -8   6          2.42         -1.02         2.50 o                         
  -7  -7   6          2.02          3.29         3.89 o                         
  -5  -7   6         15.35         13.71         2.69 o                         
  -3  -7   6          0.70          2.41         1.69 o                         
  -1  -7   6          5.39          5.12         1.86 o                         
   1  -7   6          6.78          7.37         1.55 o                         
   3  -7   6          8.83         11.03         1.91 o                         
   5  -7   6          5.20          3.33         4.04 o                         
   7  -7   6          2.86          2.86         2.91 o                         
 -12  -6   6         12.07         23.13         6.23 o                         
 -10  -6   6          1.59          0.69         1.91 o                         
  -8  -6   6         97.66        113.92         6.10 o                         
  -6  -6   6         17.30         21.31         2.81 o                         
  -4  -6   6         24.55         20.41         1.62 o                         
  -2  -6   6         46.22         38.09         2.43 o                         
   0  -6   6         54.68         53.92         2.90 o                         
   2  -6   6         74.45         76.74         4.07 o                         
   4  -6   6         46.49         45.36         3.72 o                         
   6  -6   6          3.06          6.17         2.18 o                         
   8  -6   6          1.67          7.19         2.32 o                         
  10  -6   6         14.80         20.53         5.36 o                         
 -15  -5   6         10.23         16.43         4.89 o                         
 -13  -5   6         15.59         16.23         3.44 o                         
 -11  -5   6          9.49          8.71         4.62 o                         
  -9  -5   6        112.06        122.53         7.70 o                         
  -7  -5   6          1.70         -0.20         0.97 o                         
  -5  -5   6         18.04         13.99         2.06 o                         
  -3  -5   6         35.40         24.39         1.61 o                         
  -1  -5   6          1.47          2.34         0.91 o                         
   1  -5   6        105.92         97.55         4.03 o                         
   3  -5   6        454.41        466.37         9.59 o                         
   5  -5   6         42.22         42.41         4.11 o                         
   7  -5   6         28.18         44.26         8.24 o                         
   9  -5   6          7.40          8.91         2.57 o                         
  11  -5   6          5.87         12.92         3.05 o                         
  13  -5   6         10.30         14.16         4.87 o                         
 -16  -4   6         22.69         13.22         3.85 o                         
 -14  -4   6          5.29          1.70         3.86 o                         
 -12  -4   6          1.11          3.64         2.05 o                         
 -10  -4   6         35.76         30.72         2.87 o                         
  -8  -4   6        384.57        379.57        12.11 o                         
  -6  -4   6         39.62         36.18         2.24 o                         
  -4  -4   6        257.56        245.24         5.34 o                         
  -2  -4   6         19.46         27.20         1.51 o                         
   0  -4   6         46.73         42.28         1.89 o                         
   2  -4   6        166.93        186.23         5.46 o                         
   4  -4   6         58.99         62.36         3.81 o                         
   6  -4   6         41.70         41.01         3.39 o                         
   8  -4   6          2.42          2.38         1.52 o                         
  10  -4   6          2.62          2.61         1.59 o                         
  12  -4   6          1.25          0.50         1.64 o                         
  14  -4   6          4.13         -3.13         3.14 o                         
 -17  -3   6          3.18          4.44         2.64 o                         
 -15  -3   6         13.81         24.03         3.55 o                         
 -13  -3   6         30.15         29.55         3.65 o                         
 -11  -3   6         53.58         42.37         3.17 o                         
  -9  -3   6        179.33        187.18         7.77 o                         
  -7  -3   6         18.82         23.83         1.52 o                         
  -5  -3   6        170.69        190.07         4.10 o                         
  -3  -3   6        149.06        124.28         4.07 o                         
  -1  -3   6        350.05        362.08         7.97 o                         
   1  -3   6         85.62         69.18         2.93 o                         
   3  -3   6       1032.35       1095.70        17.95 o                         
   5  -3   6         30.08         35.53         2.49 o                         
   7  -3   6         94.31         83.82         4.69 o                         
   9  -3   6        152.08        190.41         9.26 o                         
  11  -3   6         39.82         24.58         3.75 o                         
  13  -3   6          1.57          3.46         2.13 o                         
  15  -3   6         22.42         59.62         6.29 o                         
 -16  -2   6         62.85         54.34         4.97 o                         
 -14  -2   6        238.07        257.72         9.97 o                         
 -12  -2   6         16.26         13.98         1.60 o                         
 -10  -2   6         91.68         86.73         3.32 o                         
  -8  -2   6        197.87        208.47         4.74 o                         
  -6  -2   6        159.24        153.71         3.02 o                         
  -4  -2   6       1350.32       1243.92        13.04 o                         
  -2  -2   6       4403.06       4155.26        42.63 o                         
   0  -2   6        955.20        924.51         9.20 o                         
   2  -2   6       1324.57       1437.01        20.89 o                         
   4  -2   6        127.91        131.47         4.75 o                         
   6  -2   6        159.31        168.99         5.28 o                         
   8  -2   6        187.18        185.85         6.91 o                         
  10  -2   6        243.94        212.28         9.69 o                         
  12  -2   6         57.65         88.37         7.77 o                         
  14  -2   6         16.40         12.70         3.03 o                         
 -17  -1   6          4.79          5.90         1.34 o                         
 -15  -1   6        165.82        150.32         5.58 o                         
 -13  -1   6        102.68        115.96         3.17 o                         
 -11  -1   6         10.33          7.02         0.78 o                         
  -9  -1   6        381.64        400.45         7.37 o                         
  -7  -1   6         55.63         56.60         2.08 o                         
  -5  -1   6        303.06        313.84         4.22 o                         
  -3  -1   6      25314.90      24122.66       147.62 o                         
  -1  -1   6       5597.14       5352.33        58.24 o                         
   1  -1   6       1181.36       1060.65        14.96 o                         
   3  -1   6        365.28        382.84        11.30 o                         
   5  -1   6        294.83        320.91         7.65 o                         
   7  -1   6        103.26        116.31         4.36 o                         
   9  -1   6        500.53        496.83        11.96 o                         
  11  -1   6        103.89         79.67         6.14 o                         
  13  -1   6         81.41         71.59         6.28 o                         
  15  -1   6         24.69         30.40         4.64 o                         
 -18   0   6          4.64          4.14         2.17 o                         
 -16   0   6          0.71         -0.10         0.91 o                         
 -14   0   6        254.08        243.01         5.54 o                         
 -12   0   6         81.29         90.90         2.95 o                         
 -10   0   6        380.98        372.53         4.77 o                         
  -8   0   6          9.25          2.78         0.49 o                         
  -6   0   6        516.91        507.84         4.37 o                         
  -4   0   6       2601.98       2552.49        14.18 o                         
  -2   0   6      59976.09      55993.36       373.65 o                         
   0   0   6        153.50        323.00         5.87 o                         
   2   0   6          6.01          0.53         0.52 o                         
   4   0   6         55.03         52.32         2.40 o                         
   6   0   6        103.84        127.60         4.25 o                         
   8   0   6         12.68          7.94         1.00 o                         
  10   0   6       1723.31       1653.47        24.87 o                         
  12   0   6         55.46         59.64         3.52 o                         
  14   0   6         11.56         15.35         3.43 o                         
  16   0   6          1.48          0.35         4.66 o                         
 -19   1   6          1.14         -1.54         4.00 o                         
 -17   1   6          4.81          4.67         1.54 o                         
 -15   1   6        165.73        155.06         5.65 o                         
 -13   1   6        102.57        118.96         3.76 o                         
 -11   1   6         10.41          4.75         0.65 o                         
  -9   1   6        381.80        383.81         5.26 o                         
  -7   1   6         55.61         58.04         2.58 o                         
  -5   1   6        302.93        305.05         4.08 o                         
  -3   1   6      25317.12      24210.01       117.34 o                         
  -1   1   6       5597.19       5300.12        27.78 o                         
   1   1   6       1181.51       1075.18         8.44 o                         
   3   1   6        364.96        383.12         5.21 o                         
   5   1   6        294.79        311.47         6.48 o                         
   7   1   6        103.00        109.04         3.13 o                         
   9   1   6        501.00        478.07        15.33 o                         
  11   1   6        103.81         86.72         6.67 o                         
  13   1   6         81.50         72.44         6.27 o                         
  15   1   6         24.65         36.39         5.35 o                         
  17   1   6         45.61         50.78         8.65 o                         
 -18   2   6          4.50         -1.78         1.90 o                         
 -16   2   6         62.73         46.21         3.38 o                         
 -14   2   6        238.25        248.57         5.65 o                         
 -12   2   6         16.31         14.05         1.22 o                         
 -10   2   6         91.79         86.32         2.51 o                         
  -8   2   6        197.78        203.29         2.92 o                         
  -6   2   6        159.29        154.21         2.75 o                         
  -4   2   6       1349.14       1260.94        14.27 o                         
  -2   2   6       4401.82       4216.60        30.26 o                         
   0   2   6        954.03        912.65         9.13 o                         
   2   2   6       1323.93       1427.48        16.42 o                         
   4   2   6        128.03        136.36         3.81 o                         
   6   2   6        159.19        170.66         4.60 o                         
   8   2   6        187.33        172.33         4.75 o                         
  10   2   6        243.98        213.42         4.28 o                         
  12   2   6         57.59         83.11         7.01 o                         
  14   2   6         16.42         17.25         2.66 o                         
  16   2   6          4.46          5.93         3.05 o                         
 -17   3   6          3.17          3.20         1.67 o                         
 -15   3   6         13.82         17.38         4.74 o                         
 -13   3   6         30.15         29.07         2.23 o                         
 -11   3   6         53.65         49.26         2.00 o                         
  -9   3   6        179.29        169.82         3.76 o                         
  -7   3   6         18.84         24.10         1.53 o                         
  -5   3   6        170.85        195.41         4.22 o                         
  -3   3   6        148.68        123.61         4.04 o                         
  -1   3   6        350.12        374.03         8.67 o                         
   1   3   6         85.65         64.47         3.18 o                         
   3   3   6       1032.52       1043.24        15.07 o                         
   5   3   6         29.99         30.78         2.27 o                         
   7   3   6         94.18         83.33         2.52 o                         
   9   3   6        152.07        170.40         9.61 o                         
  11   3   6         39.81         26.64         2.14 o                         
  13   3   6          1.58          2.73         2.05 o                         
  15   3   6         22.45         45.89         5.67 o                         
 -16   4   6         22.67         20.41         3.19 o                         
 -14   4   6          5.28          5.41         2.94 o                         
 -12   4   6          1.12          0.79         1.59 o                         
 -10   4   6         35.63         27.25         2.74 o                         
  -8   4   6        384.11        367.55         8.07 o                         
  -6   4   6         39.50         35.67         2.36 o                         
  -4   4   6        257.94        259.38         5.66 o                         
  -2   4   6         19.41         25.38         1.95 o                         
   0   4   6         46.62         42.65         3.66 o                         
   2   4   6        167.14        186.38         5.44 o                         
   4   4   6         58.90         55.89         4.25 o                         
   6   4   6         41.71         35.19         3.28 o                         
   8   4   6          2.45          2.21         0.98 o                         
  10   4   6          2.61          0.66         1.97 o                         
  12   4   6          1.26          1.20         1.98 o                         
  14   4   6          4.15          1.35         3.06 o                         
 -15   5   6         10.27          9.82         3.94 o                         
 -13   5   6         15.56         14.97         3.43 o                         
 -11   5   6          9.48          9.38         2.79 o                         
  -9   5   6        112.13        129.62         6.43 o                         
  -7   5   6          1.72         -0.17         0.91 o                         
  -5   5   6         18.07         15.96         1.86 o                         
  -3   5   6         35.45         27.25         5.56 o                         
  -1   5   6          1.45         -0.25         2.16 o                         
   1   5   6        105.88        104.25         7.44 o                         
   3   5   6        454.34        478.70        17.11 o                         
   5   5   6         42.14         44.84         4.27 o                         
   7   5   6         28.18         39.32         5.21 o                         
   9   5   6          7.38          6.48         3.11 o                         
  11   5   6          5.88         12.04         2.94 o                         
 -10   6   6          1.60          1.09         2.78 o                         
  -8   6   6         97.52        122.25         9.53 o                         
  -6   6   6         17.28         17.44         4.36 o                         
  -4   6   6         24.52         25.72         4.52 o                         
  -2   6   6         46.24         37.31         5.00 o                         
   0   6   6         54.72         58.89        13.60 o                         
   2   6   6         74.47         84.30         8.25 o                         
   4   6   6         46.39         47.09        12.26 o                         
   6   6   6          3.07          2.26         2.00 o                         
   8   6   6          1.66          4.94         3.30 o                         
  10   6   6         14.83         11.06         3.66 o                         
  -7   7   6          2.00          5.14         3.56 o                         
  -5   7   6         15.31         17.34         4.16 o                         
  -3   7   6          0.70          0.07         2.79 o                         
  -1   7   6          5.40          6.00         2.58 o                         
   1   7   6          6.79          5.67         4.06 o                         
   3   7   6          8.83         21.35         4.54 o                         
   5   7   6          5.19          2.24         2.83 o                         
  -8  -7   7          6.77          4.68         3.39 o                         
  -6  -7   7          4.78          7.75         2.59 o                         
  -4  -7   7          0.59          2.67         1.68 o                         
  -2  -7   7          0.47          1.99         1.40 o                         
   0  -7   7          7.90         11.55         2.37 o                         
   2  -7   7          2.49          3.10         1.50 o                         
   4  -7   7          5.29          3.21         1.92 o                         
   6  -7   7          8.34          1.45         2.86 o                         
 -11  -6   7         31.34         50.95         5.66 o                         
  -9  -6   7         98.40         66.40         5.51 o                         
  -7  -6   7          6.14          5.41         2.59 o                         
  -5  -6   7          4.43          3.82         1.47 o                         
  -3  -6   7         96.88         89.07         4.12 o                         
  -1  -6   7         24.94         20.32         1.80 o                         
   1  -6   7        142.85        138.38         5.96 o                         
   3  -6   7         63.29         59.00         3.75 o                         
   5  -6   7         13.67         17.42         2.52 o                         
   7  -6   7          2.62          1.18         1.60 o                         
   9  -6   7         11.24         10.62         3.66 o                         
  11  -6   7          1.32          8.17         3.59 o                         
 -16  -5   7          1.93          5.01         3.03 o                         
 -14  -5   7         23.31         37.35         6.50 o                         
 -12  -5   7          4.09          2.44         1.76 o                         
 -10  -5   7        159.26        195.92         9.91 o                         
  -8  -5   7         21.56         17.88         1.86 o                         
  -6  -5   7         75.88         86.38         4.71 o                         
  -4  -5   7         37.73         32.48         2.38 o                         
  -2  -5   7        195.35        178.73         4.52 o                         
   0  -5   7         56.00         53.02         2.89 o                         
   2  -5   7        465.91        490.42        11.23 o                         
   4  -5   7         10.65         18.42         2.93 o                         
   6  -5   7         63.72         69.75         5.47 o                         
   8  -5   7          0.63          0.57         2.30 o                         
  10  -5   7          5.78          3.59         2.03 o                         
  12  -5   7          2.07          0.43         2.53 o                         
 -17  -4   7          0.01          3.84         2.61 o                         
 -15  -4   7          2.34         -0.84         1.47 o                         
 -13  -4   7          9.69         10.50         2.57 o                         
 -11  -4   7         85.38         84.64         4.73 o                         
  -9  -4   7        264.87        272.14        10.51 o                         
  -7  -4   7        184.82        167.87         4.85 o                         
  -5  -4   7         73.52         66.52         2.94 o                         
  -3  -4   7         34.81         32.55         1.53 o                         
  -1  -4   7         10.38         15.07         1.15 o                         
   1  -4   7        179.54        152.10         3.91 o                         
   3  -4   7       1007.57        972.57        16.37 o                         
   5  -4   7        557.04        578.35        12.45 o                         
   7  -4   7         21.79         24.69         2.76 o                         
   9  -4   7         10.27          9.13         3.40 o                         
  11  -4   7          2.46         -0.15         1.41 o                         
  13  -4   7          4.18          1.89         2.23 o                         
 -16  -3   7         31.96         29.16         4.42 o                         
 -14  -3   7         13.20         10.65         2.33 o                         
 -12  -3   7          2.78          1.11         1.36 o                         
 -10  -3   7         23.65         15.56         2.17 o                         
  -8  -3   7        513.67        461.98         8.63 o                         
  -6  -3   7        229.62        221.03         4.47 o                         
  -4  -3   7         51.23         65.08         2.53 o                         
  -2  -3   7         38.47         33.19         1.31 o                         
   0  -3   7         82.21        104.74         4.35 o                         
   2  -3   7        370.09        348.17         8.49 o                         
   4  -3   7       1969.07       1981.33        27.13 o                         
   6  -3   7         97.09         88.61         4.69 o                         
   8  -3   7         75.34         70.85         5.51 o                         
  10  -3   7          8.25         11.60         2.82 o                         
  12  -3   7         18.79         12.12         3.02 o                         
  14  -3   7          2.80         10.54         3.18 o                         
 -17  -2   7         14.43         10.87         3.90 o                         
 -15  -2   7         97.77         94.90         6.29 o                         
 -13  -2   7        150.56        124.89         5.59 o                         
 -11  -2   7         45.31         45.72         2.68 o                         
  -9  -2   7        402.13        418.64         8.32 o                         
  -7  -2   7        104.88         99.14         3.04 o                         
  -5  -2   7        294.99        288.04         4.08 o                         
  -3  -2   7        129.08        137.59         3.49 o                         
  -1  -2   7        821.58        882.04         7.90 o                         
   1  -2   7        976.74        989.46        18.93 o                         
   3  -2   7       3978.60       4372.75        42.07 o                         
   5  -2   7        262.96        292.37         9.29 o                         
   7  -2   7         32.45         41.83         3.33 o                         
   9  -2   7         41.12         42.01         4.33 o                         
  11  -2   7        127.90        112.87         8.46 o                         
  13  -2   7          2.96          1.25         4.80 o                         
  15  -2   7         31.71         51.42         7.48 o                         
 -18  -1   7          0.46         -0.43         1.46 o                         
 -16  -1   7         87.81         85.02         4.19 o                         
 -14  -1   7         16.56         17.61         1.80 o                         
 -12  -1   7         14.86         14.76         1.75 o                         
 -10  -1   7        239.46        254.41         5.34 o                         
  -8  -1   7        983.79        987.16        10.78 o                         
  -6  -1   7        788.61        770.42        10.11 o                         
  -4  -1   7        540.90        548.53         7.77 o                         
  -2  -1   7       1134.26       1158.99        10.82 o                         
   0  -1   7       1041.17       1023.27         8.77 o                         
   2  -1   7       1121.53       1218.94        22.80 o                         
   4  -1   7       2815.06       2964.78        37.74 o                         
   6  -1   7         33.47         25.22         2.37 o                         
   8  -1   7        184.88        199.91         7.19 o                         
  10  -1   7        507.03        495.88        15.32 o                         
  12  -1   7        105.64         96.56         7.17 o                         
  14  -1   7         26.48         29.41         6.25 o                         
  16  -1   7         22.08         17.64         5.09 o                         
 -19   0   7          0.24          0.79         4.32 o                         
 -17   0   7         13.57          9.96         2.09 o                         
 -15   0   7         35.69         28.57         1.89 o                         
 -13   0   7          0.15         -0.02         0.66 o                         
 -11   0   7          0.23         -0.05         0.46 o                         
  -9   0   7         89.36         85.97         2.43 o                         
  -7   0   7        225.21        217.80         2.86 o                         
  -5   0   7        831.82        815.59         6.48 o                         
  -3   0   7       3056.49       2930.46        19.24 o                         
  -1   0   7        134.82        161.40         3.03 o                         
   1   0   7        813.65        814.48         9.61 o                         
   3   0   7       1875.61       1894.10        20.13 o                         
   5   0   7        114.40         72.33         3.09 o                         
   7   0   7          7.98         28.37         2.54 o                         
   9   0   7        321.75        330.79         6.67 o                         
  11   0   7        337.47        324.31        14.29 o                         
  13   0   7          6.84         10.23         2.83 o                         
  15   0   7         10.46          3.53         5.71 o                         
  17   0   7          3.01         10.03         4.29 o                         
 -20   1   7          2.77          2.66         2.70 o                         
 -18   1   7          0.46          3.25         1.76 o                         
 -16   1   7         87.92         87.30         4.35 o                         
 -14   1   7         16.54         19.31         1.28 o                         
 -12   1   7         14.92         16.13         0.91 o                         
 -10   1   7        239.71        239.49         4.13 o                         
  -8   1   7        984.09        968.19        14.23 o                         
  -6   1   7        789.48        767.79         7.13 o                         
  -4   1   7        540.28        540.10         5.00 o                         
  -2   1   7       1134.26       1185.06         7.75 o                         
   0   1   7       1041.05       1024.78         7.09 o                         
   2   1   7       1123.10       1198.33        19.87 o                         
   4   1   7       2815.26       2879.42        22.25 o                         
   6   1   7         33.55         26.19         1.54 o                         
   8   1   7        184.95        188.33         4.10 o                         
  10   1   7        506.86        518.71        16.13 o                         
  12   1   7        105.58        111.29         7.89 o                         
  14   1   7         26.38         27.22         4.78 o                         
  16   1   7         22.06         17.35         5.43 o                         
 -19   2   7          0.25          1.95         2.44 o                         
 -17   2   7         14.45          8.39         2.26 o                         
 -15   2   7         97.65        105.61         4.98 o                         
 -13   2   7        150.55        133.48         3.92 o                         
 -11   2   7         45.42         47.80         1.84 o                         
  -9   2   7        402.39        419.99         5.45 o                         
  -7   2   7        104.76         98.41         2.30 o                         
  -5   2   7        295.10        288.55         4.52 o                         
  -3   2   7        128.91        134.29         3.32 o                         
  -1   2   7        820.34        887.92        12.40 o                         
   1   2   7        976.19       1009.97        14.20 o                         
   3   2   7       3978.64       4389.62        30.39 o                         
   5   2   7        263.01        274.47         4.65 o                         
   7   2   7         32.48         42.30         2.06 o                         
   9   2   7         41.17         44.80         1.32 o                         
  11   2   7        127.79        120.07         5.10 o                         
  13   2   7          3.01          1.50         1.49 o                         
  15   2   7         31.74         45.72         5.98 o                         
 -18   3   7          5.11          1.96         1.72 o                         
 -16   3   7         31.95         28.58         2.92 o                         
 -14   3   7         13.15         13.73         2.37 o                         
 -12   3   7          2.75          0.05         0.83 o                         
 -10   3   7         23.62         20.13         1.22 o                         
  -8   3   7        514.30        478.65         5.91 o                         
  -6   3   7        229.79        242.00         4.81 o                         
  -4   3   7         51.14         65.55         2.74 o                         
  -2   3   7         38.44         37.87         2.74 o                         
   0   3   7         82.31        107.53         4.54 o                         
   2   3   7        369.92        343.52         5.76 o                         
   4   3   7       1969.67       2014.47        19.62 o                         
   6   3   7         97.34         88.87         3.57 o                         
   8   3   7         75.43         78.51         6.45 o                         
  10   3   7          8.22         11.90         2.04 o                         
  12   3   7         18.76         13.94         3.46 o                         
  14   3   7          2.80          6.66         2.73 o                         
 -17   4   7          0.01         -1.54         1.88 o                         
 -15   4   7          2.33          2.10         1.44 o                         
 -13   4   7          9.68          7.64         2.16 o                         
 -11   4   7         85.32         90.69         4.57 o                         
  -9   4   7        264.85        261.05         8.75 o                         
  -7   4   7        185.02        169.24         7.03 o                         
  -5   4   7         73.28         61.97         3.99 o                         
  -3   4   7         34.77         34.83         2.37 o                         
  -1   4   7         10.36         13.62         1.48 o                         
   1   4   7        179.76        151.49         7.07 o                         
   3   4   7       1007.75       1003.07        18.38 o                         
   5   4   7        557.27        556.85         8.38 o                         
   7   4   7         21.79         23.39         2.33 o                         
   9   4   7         10.23         11.94         2.49 o                         
  11   4   7          2.45          0.45         1.91 o                         
  13   4   7          4.22          2.36         2.31 o                         
 -14   5   7         23.34         29.81         7.20 o                         
 -12   5   7          4.05          2.85         2.29 o                         
 -10   5   7        159.17        182.05         9.89 o                         
  -8   5   7         21.52         18.93         1.86 o                         
  -6   5   7         75.87         78.07         4.94 o                         
  -4   5   7         37.75         29.12         4.12 o                         
  -2   5   7        195.37        193.28        13.23 o                         
   0   5   7         55.81         53.45         5.48 o                         
   2   5   7        466.12        496.30        16.59 o                         
   4   5   7         10.64         17.00         2.70 o                         
   6   5   7         63.79         75.33         5.69 o                         
   8   5   7          0.62         -0.43         1.91 o                         
  10   5   7          5.79          4.13         2.05 o                         
 -11   6   7         31.34         35.47         5.67 o                         
  -9   6   7         98.48         84.99         8.15 o                         
  -7   6   7          6.15          5.92         2.44 o                         
  -5   6   7          4.44          3.00         2.25 o                         
  -3   6   7         96.83         79.37         7.24 o                         
  -1   6   7         24.94         18.35         3.72 o                         
   1   6   7        142.85        141.11         9.72 o                         
   3   6   7         63.32         56.14         6.43 o                         
   5   6   7         13.69         12.14         3.26 o                         
   7   6   7          2.62          5.30         2.87 o                         
   9   6   7         11.27         15.36         4.15 o                         
  -8   7   7          6.75         -3.17         4.85 o                         
  -6   7   7          4.79          7.87         3.07 o                         
  -4   7   7          0.60         -2.51         2.51 o                         
  -2   7   7          0.47          3.17         5.80 o                         
   0   7   7          7.90          5.39         2.74 o                         
   2   7   7          2.48          1.21         1.95 o                         
   4   7   7          5.28          9.45         5.28 o                         
   6   7   7          8.35          5.24         4.08 o                         
  -7  -7   8         11.39         20.79         3.65 o                         
  -5  -7   8          4.08          2.31         1.51 o                         
  -3  -7   8          7.56         15.90         2.75 o                         
  -1  -7   8          6.41          5.59         2.03 o                         
   1  -7   8          4.60          3.15         2.69 o                         
   3  -7   8          5.06          6.90         4.40 o                         
   5  -7   8          3.89          2.69         2.88 o                         
 -12  -6   8          8.34         11.98         4.18 o                         
 -10  -6   8         13.88         15.60         3.61 o                         
  -8  -6   8        123.39        148.59         6.95 o                         
  -6  -6   8         10.47         14.16         2.29 o                         
  -4  -6   8         24.01         21.46         2.09 o                         
  -2  -6   8          1.06         -0.63         1.05 o                         
   0  -6   8         28.55         33.27         2.62 o                         
   2  -6   8          5.84          2.99         1.37 o                         
   4  -6   8         57.86         62.09         4.34 o                         
   6  -6   8          4.86          6.68         2.17 o                         
   8  -6   8          9.80          7.90         3.45 o                         
  10  -6   8          6.08          4.74         2.98 o                         
 -15  -5   8          8.81         11.49         4.12 o                         
 -13  -5   8          8.58          5.10         3.04 o                         
 -11  -5   8         23.61         27.82         3.94 o                         
  -9  -5   8         21.56         17.61         1.85 o                         
  -7  -5   8         14.70         17.53         2.40 o                         
  -5  -5   8         38.85         29.05         2.29 o                         
  -3  -5   8         73.73         61.09         1.98 o                         
  -1  -5   8          7.76          6.25         1.52 o                         
   1  -5   8         34.63         35.40         2.58 o                         
   3  -5   8         48.61         38.16         3.15 o                         
   5  -5   8         13.44         10.02         2.37 o                         
   7  -5   8          8.23          7.44         2.19 o                         
   9  -5   8          1.15          3.44         2.09 o                         
  11  -5   8          1.55          2.24         2.38 o                         
 -16  -4   8         24.66         26.63         5.40 o                         
 -14  -4   8          0.78          0.32         1.46 o                         
 -12  -4   8          3.08          7.46         2.25 o                         
 -10  -4   8         38.92         40.11         3.14 o                         
  -8  -4   8        994.51       1003.71        16.80 o                         
  -6  -4   8         34.97         31.51         3.03 o                         
  -4  -4   8        596.50        611.52        12.54 o                         
  -2  -4   8         23.48         19.75         1.24 o                         
   0  -4   8          9.60          7.86         0.96 o                         
   2  -4   8         28.01         30.38         2.26 o                         
   4  -4   8        289.18        348.62         8.24 o                         
   6  -4   8         30.82         25.02         4.59 o                         
   8  -4   8        179.22        192.08        10.83 o                         
  10  -4   8         12.09         10.59         2.21 o                         
  12  -4   8          2.55         11.67         2.61 o                         
 -17  -3   8          0.52          3.28         2.25 o                         
 -15  -3   8          2.71          1.28         1.54 o                         
 -13  -3   8          2.84          1.22         2.46 o                         
 -11  -3   8         97.79         96.15         4.61 o                         
  -9  -3   8        610.97        570.98        14.30 o                         
  -7  -3   8        171.57        173.26         5.75 o                         
  -5  -3   8         51.02         55.15         2.05 o                         
  -3  -3   8        277.35        241.23         6.66 o                         
  -1  -3   8        223.12        231.08         4.17 o                         
   1  -3   8        274.82        258.82         4.74 o                         
   3  -3   8        303.55        289.83         9.12 o                         
   5  -3   8         83.44         73.21         4.09 o                         
   7  -3   8         72.99         70.34         6.31 o                         
   9  -3   8         71.24         87.22         6.46 o                         
  11  -3   8         27.43         27.75         4.15 o                         
  13  -3   8          3.03         12.08         4.91 o                         
  15  -3   8         13.83         20.93         6.00 o                         
 -18  -2   8          9.73          2.73         3.04 o                         
 -16  -2   8         30.48         34.04         3.87 o                         
 -14  -2   8          4.85          8.54         1.72 o                         
 -12  -2   8          3.96          3.12         1.04 o                         
 -10  -2   8        259.77        261.42         6.70 o                         
  -8  -2   8         49.19         39.38         2.02 o                         
  -6  -2   8         51.86         58.58         1.76 o                         
  -4  -2   8       1488.82       1596.49        16.33 o                         
  -2  -2   8       1272.38       1398.37        13.99 o                         
   0  -2   8       1062.65       1150.25        24.87 o                         
   2  -2   8        802.95        795.41        14.97 o                         
   4  -2   8         21.93         28.44         2.96 o                         
   6  -2   8         54.79         49.42         3.01 o                         
   8  -2   8         24.90         19.54         2.53 o                         
  10  -2   8         70.61         59.83         5.57 o                         
  12  -2   8          2.13          2.77         2.21 o                         
  14  -2   8          4.63          3.06         2.44 o                         
 -19  -1   8          2.08          4.34         2.72 o                         
 -17  -1   8          2.34          2.44         1.74 o                         
 -15  -1   8          4.45          1.66         1.06 o                         
 -13  -1   8         55.56         51.88         2.91 o                         
 -11  -1   8         79.33         77.55         2.77 o                         
  -9  -1   8        471.25        479.55         7.38 o                         
  -7  -1   8        273.50        308.52         5.08 o                         
  -5  -1   8       1009.48       1029.20         8.32 o                         
  -3  -1   8       2923.37       2922.93        24.41 o                         
  -1  -1   8        486.82        450.50         4.90 o                         
   1  -1   8        193.36        205.93         3.50 o                         
   3  -1   8        493.93        558.80         9.28 o                         
   5  -1   8         36.44         27.80         2.43 o                         
   7  -1   8         19.00         21.51         2.10 o                         
   9  -1   8        957.18        960.22        21.95 o                         
  11  -1   8         31.88         29.74         4.04 o                         
  13  -1   8         12.32         13.92         3.29 o                         
  15  -1   8          6.10          2.12         3.04 o                         
 -20   0   8          1.90          5.50         3.30 o                         
 -18   0   8          2.20          3.48         2.13 o                         
 -16   0   8         60.62         61.49         6.07 o                         
 -14   0   8        118.65        131.80         3.52 o                         
 -12   0   8         33.70         25.65         1.37 o                         
 -10   0   8        120.52        148.50         2.41 o                         
  -8   0   8         12.60         26.13         1.22 o                         
  -6   0   8       1616.96       1642.13        12.77 o                         
  -4   0   8       3356.69       3328.15        19.74 o                         
  -2   0   8       1381.36       1555.24        10.24 o                         
   0   0   8       1708.37       1792.40        12.32 o                         
   2   0   8         95.31         82.71         2.10 o                         
   4   0   8         78.76         55.07         3.12 o                         
   6   0   8         68.38         66.73         3.28 o                         
   8   0   8        822.64        845.09        20.11 o                         
  10   0   8        838.78        778.27        18.44 o                         
  12   0   8          8.08          5.89         1.89 o                         
  14   0   8          1.60         -0.36         2.83 o                         
  16   0   8          6.93          4.93         4.01 o                         
 -19   1   8          2.09          0.79         2.24 o                         
 -17   1   8          2.34          4.33         1.75 o                         
 -15   1   8          4.45          2.43         0.68 o                         
 -13   1   8         55.61         50.93         2.39 o                         
 -11   1   8         79.22         79.84         3.02 o                         
  -9   1   8        471.39        477.51         7.51 o                         
  -7   1   8        273.82        306.50         7.03 o                         
  -5   1   8       1010.40       1036.95         9.01 o                         
  -3   1   8       2921.13       2902.36        14.80 o                         
  -1   1   8        486.84        457.20         4.28 o                         
   1   1   8        193.14        202.39         3.85 o                         
   3   1   8        494.19        549.94        13.71 o                         
   5   1   8         36.37         28.82         2.06 o                         
   7   1   8         19.11         18.95         1.28 o                         
   9   1   8        957.18        955.69        22.57 o                         
  11   1   8         31.91         33.05         6.13 o                         
  13   1   8         12.25         18.59         4.41 o                         
  15   1   8          6.09          0.71         2.32 o                         
  17   1   8          0.34         -2.05         3.06 o                         
 -18   2   8          9.74          7.35         3.08 o                         
 -16   2   8         30.41         27.19         2.60 o                         
 -14   2   8          4.86          7.78         1.87 o                         
 -12   2   8          3.97          2.31         1.36 o                         
 -10   2   8        260.03        265.85         5.74 o                         
  -8   2   8         49.13         41.95         1.85 o                         
  -6   2   8         51.78         58.68         1.95 o                         
  -4   2   8       1487.38       1622.73        13.45 o                         
  -2   2   8       1273.15       1391.81        11.96 o                         
   0   2   8       1062.82       1146.88        10.33 o                         
   2   2   8        803.60        774.34        18.93 o                         
   4   2   8         21.89         23.65         1.61 o                         
   6   2   8         54.86         47.66         2.19 o                         
   8   2   8         24.76         19.56         0.86 o                         
  10   2   8         70.71         58.37         4.41 o                         
  12   2   8          2.15          1.87         1.89 o                         
  14   2   8          4.65          6.95         2.83 o                         
  16   2   8          0.90         -1.18         2.14 o                         
 -19   3   8          4.51         -2.22         2.75 o                         
 -17   3   8          0.52         -0.95         1.57 o                         
 -15   3   8          2.71          3.09         2.14 o                         
 -13   3   8          2.83          2.83         1.61 o                         
 -11   3   8         97.86        101.37         3.99 o                         
  -9   3   8        611.29        584.15        11.17 o                         
  -7   3   8        172.28        178.98         3.53 o                         
  -5   3   8         50.93         60.07         3.19 o                         
  -3   3   8        277.42        256.29         5.07 o                         
  -1   3   8        223.48        244.38         6.97 o                         
   1   3   8        275.07        257.47         5.26 o                         
   3   3   8        303.44        304.48         5.23 o                         
   5   3   8         83.65         76.00         2.71 o                         
   7   3   8         72.98         72.95         3.27 o                         
   9   3   8         71.34         92.07         5.73 o                         
  11   3   8         27.47         24.64         4.29 o                         
  13   3   8          3.02          4.40         2.77 o                         
 -16   4   8         24.63         18.72         3.00 o                         
 -14   4   8          0.79          0.04         1.23 o                         
 -12   4   8          3.07          7.57         1.95 o                         
 -10   4   8         38.82         40.18         2.31 o                         
  -8   4   8        994.21        989.18        28.60 o                         
  -6   4   8         34.98         33.51         4.42 o                         
  -4   4   8        596.09        650.02        16.92 o                         
  -2   4   8         23.41         22.90         2.58 o                         
   0   4   8          9.60          7.42         1.55 o                         
   2   4   8         27.95         26.73         2.92 o                         
   4   4   8        289.00        336.49        10.02 o                         
   6   4   8         30.85         26.58         2.51 o                         
   8   4   8        179.20        190.94         8.75 o                         
  10   4   8         12.05          5.15         3.06 o                         
  12   4   8          2.55         16.09         4.05 o                         
 -15   5   8          8.84         13.18         4.71 o                         
 -13   5   8          8.58         10.28         3.32 o                         
 -11   5   8         23.64         24.42         3.81 o                         
  -9   5   8         21.55         23.36         3.44 o                         
  -7   5   8         14.67         13.85         2.32 o                         
  -5   5   8         38.86         29.84         4.27 o                         
  -3   5   8         73.93         64.66         9.21 o                         
  -1   5   8          7.78          3.74         2.07 o                         
   1   5   8         34.73         34.98         4.54 o                         
   3   5   8         48.65         45.38         7.68 o                         
   5   5   8         13.44         10.77         2.56 o                         
   7   5   8          8.22          6.58         1.81 o                         
   9   5   8          1.17          4.61         2.44 o                         
  11   5   8          1.55          5.36         4.16 o                         
 -12   6   8          8.34         11.12         4.97 o                         
 -10   6   8         13.84         11.41         3.35 o                         
  -8   6   8        123.38        161.45        10.87 o                         
  -6   6   8         10.55          5.31         4.96 o                         
  -4   6   8         23.99         17.19         3.71 o                         
  -2   6   8          1.07         -2.80         2.80 o                         
   0   6   8         28.56         34.26         4.99 o                         
   2   6   8          5.87         11.73         3.65 o                         
   4   6   8         57.74         55.77         6.29 o                         
   6   6   8          4.85          5.91         2.34 o                         
   8   6   8          9.79          7.30         2.47 o                         
  -9   7   8          4.81         -1.50         2.83 o                         
  -7   7   8         11.39         11.06         5.08 o                         
  -5   7   8          4.07         -2.42         2.42 o                         
  -3   7   8          7.59         12.69         3.66 o                         
  -1   7   8          6.41          4.97         2.67 o                         
   1   7   8          4.61          7.53         4.25 o                         
   3   7   8          5.05          9.67         4.97 o                         
   5   7   8          3.88          2.09         3.00 o                         
  -6  -7   9          5.24          6.62         2.18 o                         
  -4  -7   9          6.94          4.39         1.80 o                         
  -2  -7   9          3.85          8.27         2.66 o                         
   0  -7   9          6.28          6.90         2.05 o                         
   2  -7   9          0.05          1.41         1.65 o                         
   4  -7   9         10.22         11.14         4.64 o                         
 -11  -6   9         23.77         29.96         4.49 o                         
  -9  -6   9         17.37         28.58         4.27 o                         
  -7  -6   9         10.88         10.66         2.16 o                         
  -5  -6   9         16.38         20.95         2.85 o                         
  -3  -6   9         16.25         39.29         2.66 o                         
  -1  -6   9         22.31         16.64         1.90 o                         
   1  -6   9        165.66        171.35         7.75 o                         
   3  -6   9         41.01         40.94         4.04 o                         
   5  -6   9          6.73         10.11         4.24 o                         
   7  -6   9          3.31          1.77         4.40 o                         
   9  -6   9         18.41         16.39         4.71 o                         
 -16  -5   9          1.81          8.41         3.59 o                         
 -14  -5   9          7.26          9.22         3.78 o                         
 -12  -5   9          0.06          2.02         1.86 o                         
 -10  -5   9         10.05         14.73         3.04 o                         
  -8  -5   9         10.15          9.03         2.59 o                         
  -6  -5   9         22.49         16.76         1.71 o                         
  -4  -5   9         40.82         25.77         1.64 o                         
  -2  -5   9         89.75         79.93         3.27 o                         
   0  -5   9         26.21         17.88         1.58 o                         
   2  -5   9        287.47        294.78         9.10 o                         
   4  -5   9         12.15         20.91         3.46 o                         
   6  -5   9          8.52         10.44         2.50 o                         
   8  -5   9          8.49          7.15         2.93 o                         
  10  -5   9          4.27          9.58         2.65 o                         
  12  -5   9          9.11          0.35         2.49 o                         
 -17  -4   9         15.37         22.45         5.16 o                         
 -15  -4   9          7.10          5.74         2.20 o                         
 -13  -4   9         13.62         13.01         6.58 o                         
 -11  -4   9         59.99         54.91         6.64 o                         
  -9  -4   9          8.86          9.75         1.48 o                         
  -7  -4   9         39.76         44.22         2.37 o                         
  -5  -4   9        128.13        117.38         3.66 o                         
  -3  -4   9         76.47         90.98         4.11 o                         
  -1  -4   9         16.02         19.39         1.88 o                         
   1  -4   9        179.51        192.05         4.80 o                         
   3  -4   9        134.54        141.48         4.98 o                         
   5  -4   9        110.06        122.15         5.76 o                         
   7  -4   9          7.53          4.72         1.75 o                         
   9  -4   9         10.29          8.32         2.55 o                         
  11  -4   9          4.46          4.97         2.90 o                         
  13  -4   9         11.85         10.65        10.79 o                         
 -16  -3   9         17.88         16.96         3.07 o                         
 -14  -3   9          3.44          3.98         1.88 o                         
 -12  -3   9          5.25         12.26         2.51 o                         
 -10  -3   9        203.64        194.77         8.41 o                         
  -8  -3   9          6.31          3.63         0.88 o                         
  -6  -3   9        143.18        432.49        34.28 o                         
  -4  -3   9       1027.20       1105.90        27.64 o                         
  -2  -3   9         41.11         35.15         0.92 o                         
   0  -3   9         29.79         70.94         4.94 o                         
   2  -3   9        254.60        285.59        11.37 o                         
   4  -3   9        254.03        245.66         7.37 o                         
   6  -3   9         47.31         81.98         4.74 o                         
   8  -3   9         59.68         46.91         4.81 o                         
  10  -3   9         20.14         20.72         3.55 o                         
  12  -3   9          6.66         13.28         3.04 o                         
  14  -3   9         15.55         26.69         4.68 o                         
 -17  -2   9         46.45         45.26         7.63 o                         
 -15  -2   9         86.13         87.46         4.97 o                         
 -13  -2   9          3.43         -0.70         1.18 o                         
 -11  -2   9         63.94         57.21         3.03 o                         
  -9  -2   9        113.65        100.74         3.39 o                         
  -7  -2   9         48.37         46.05         1.49 o                         
  -5  -2   9       1028.41       1169.37        12.21 o                         
  -3  -2   9       3732.35       3739.71        29.07 o                         
  -1  -2   9        459.53        481.60         7.85 o                         
   1  -2   9        163.60        153.16         4.39 o                         
   3  -2   9       1407.72       1438.18        26.60 o                         
   5  -2   9        196.99        212.29         7.56 o                         
   7  -2   9        239.07        273.47         8.69 o                         
   9  -2   9        102.05        107.32         7.23 o                         
  11  -2   9         21.03         21.14         3.64 o                         
  13  -2   9          0.47         -1.11         2.23 o                         
  15  -2   9         71.30         66.10         9.62 o                         
 -20  -1   9          0.06         -2.66         2.66 o                         
 -18  -1   9          4.07          1.80         1.73 o                         
 -16  -1   9        408.50        428.15         9.38 o                         
 -14  -1   9          0.84          0.67         1.20 o                         
 -12  -1   9         10.07          5.96         1.10 o                         
 -10  -1   9        353.87        361.94         6.55 o                         
  -8  -1   9        398.49        383.55         5.62 o                         
  -6  -1   9         13.67          9.66         1.10 o                         
  -4  -1   9       6939.15       7031.65        39.67 o                         
  -2  -1   9        651.52        614.70         6.71 o                         
   0  -1   9         12.04         17.98         0.95 o                         
   2  -1   9        213.59        225.33         5.86 o                         
   4  -1   9        684.44        695.21        11.38 o                         
   6  -1   9        169.40        182.98         6.55 o                         
   8  -1   9        304.38        317.16         9.67 o                         
  10  -1   9         14.12         13.39         3.00 o                         
  12  -1   9          2.23          2.87         3.22 o                         
  14  -1   9         19.46         23.64         4.25 o                         
  16  -1   9          0.17          8.21         3.98 o                         
 -19   0   9          0.00          0.84         1.66 o                         
 -17   0   9          6.16          3.89         1.55 o                         
 -15   0   9          0.03          0.14         0.61 o                         
 -13   0   9         68.02         63.38         1.87 o                         
 -11   0   9        112.42        123.41         2.34 o                         
  -9   0   9         86.07        120.42         5.00 o                         
  -7   0   9       1484.48       1460.40        12.23 o                         
  -5   0   9       2078.62       2214.74        14.34 o                         
  -3   0   9        220.28        222.19         3.04 o                         
  -1   0   9        273.03        291.86         3.54 o                         
   1   0   9         14.89         14.27         1.03 o                         
   3   0   9          0.02          7.50         0.92 o                         
   5   0   9         44.01         35.53         2.41 o                         
   7   0   9        370.14        385.16        11.40 o                         
   9   0   9        362.86        317.58        14.01 o                         
  11   0   9          1.55          0.52         0.57 o                         
  13   0   9         10.38         14.08         4.51 o                         
  15   0   9         14.66         31.33         7.01 o                         
 -20   1   9          0.06          0.86         2.47 o                         
 -18   1   9          4.08          0.62         1.38 o                         
 -16   1   9        408.60        423.38        10.56 o                         
 -14   1   9          0.85          1.88         1.00 o                         
 -12   1   9         10.03          5.37         1.53 o                         
 -10   1   9        353.85        358.64         5.62 o                         
  -8   1   9        398.81        374.30         7.34 o                         
  -6   1   9         13.64         10.99         0.71 o                         
  -4   1   9       6941.84       7061.66        54.43 o                         
  -2   1   9        650.36        628.63         5.01 o                         
   0   1   9         12.05         16.78         0.94 o                         
   2   1   9        213.64        224.66         4.05 o                         
   4   1   9        684.69        680.95        16.31 o                         
   6   1   9        169.37        181.97         5.61 o                         
   8   1   9        304.65        322.24        12.37 o                         
  10   1   9         14.13         14.24         3.03 o                         
  12   1   9          2.19          8.59         2.65 o                         
  14   1   9         19.53         14.79         3.80 o                         
  16   1   9          0.16         -3.81         3.81 o                         
 -19   2   9          1.19         -0.28         1.68 o                         
 -17   2   9         46.48         48.90         4.47 o                         
 -15   2   9         85.96         85.84         4.46 o                         
 -13   2   9          3.44          0.89         1.37 o                         
 -11   2   9         63.77         56.45         3.30 o                         
  -9   2   9        113.41        107.43         3.19 o                         
  -7   2   9         48.31         47.11         1.45 o                         
  -5   2   9       1028.98       1185.57        12.01 o                         
  -3   2   9       3730.96       3719.04        23.91 o                         
  -1   2   9        459.69        504.70         6.28 o                         
   1   2   9        163.56        156.80         2.63 o                         
   3   2   9       1407.68       1409.65        11.34 o                         
   5   2   9        197.27        196.54         4.21 o                         
   7   2   9        239.01        260.66         6.50 o                         
   9   2   9        101.84         93.66         4.49 o                         
  11   2   9         21.09         21.41         3.88 o                         
  13   2   9          0.46         -2.46         2.46 o                         
  15   2   9         71.33         72.35        10.48 o                         
 -18   3   9          4.95         10.01         3.30 o                         
 -16   3   9         17.88         12.78         3.21 o                         
 -14   3   9          3.43         -0.72         1.56 o                         
 -12   3   9          5.24         14.48         2.17 o                         
 -10   3   9        203.42        202.66         7.58 o                         
  -8   3   9          6.38          4.58         0.68 o                         
  -6   3   9        142.90        382.28        16.02 o                         
  -4   3   9       1027.20       1137.51        12.18 o                         
  -2   3   9         41.08         36.30         2.12 o                         
   0   3   9         29.86         61.24         3.85 o                         
   2   3   9        254.48        282.51         4.66 o                         
   4   3   9        254.13        247.97         4.91 o                         
   6   3   9         47.09         78.54         3.35 o                         
   8   3   9         59.69         43.84         3.16 o                         
  10   3   9         20.10         14.10         4.08 o                         
  12   3   9          6.67         21.39         4.38 o                         
  14   3   9         15.55         26.51         6.80 o                         
 -17   4   9         15.38         20.34         5.58 o                         
 -15   4   9          7.09          5.89         1.94 o                         
 -13   4   9         13.63          8.25         2.02 o                         
 -11   4   9         59.86         59.19         5.28 o                         
  -9   4   9          8.86          9.53         1.55 o                         
  -7   4   9         39.82         45.61         2.85 o                         
  -5   4   9        128.33        121.69         5.65 o                         
  -3   4   9         76.23         93.03         6.03 o                         
  -1   4   9         16.07         19.21         2.36 o                         
   1   4   9        179.25        184.93         8.71 o                         
   3   4   9        134.62        136.58         5.52 o                         
   5   4   9        110.06        120.52         4.46 o                         
   7   4   9          7.56          6.72         1.70 o                         
   9   4   9         10.25          7.82         2.77 o                         
  11   4   9          4.48          6.26         2.86 o                         
 -16   5   9          1.81         -2.94         2.94 o                         
 -14   5   9          7.27         15.85         5.76 o                         
 -12   5   9          0.06         -0.40         2.13 o                         
 -10   5   9         10.04         10.14         2.49 o                         
  -8   5   9         10.13         10.10         2.22 o                         
  -6   5   9         22.50          8.07         2.30 o                         
  -4   5   9         40.80         26.80         3.95 o                         
  -2   5   9         89.79         84.47         6.73 o                         
   0   5   9         26.37         16.52         3.26 o                         
   2   5   9        287.27        297.22        12.77 o                         
   4   5   9         12.14         19.34         3.03 o                         
   6   5   9          8.53         11.49         2.22 o                         
   8   5   9          8.46          4.10         2.72 o                         
  10   5   9          4.29          6.43         5.76 o                         
 -11   6   9         23.70         37.91         5.75 o                         
  -9   6   9         17.37         28.34         4.83 o                         
  -7   6   9         10.89          6.81         2.45 o                         
  -5   6   9         16.39         20.27         3.91 o                         
  -3   6   9         16.25         37.91         5.16 o                         
  -1   6   9         22.32         12.79         3.50 o                         
   1   6   9        165.56        169.49        13.93 o                         
   3   6   9         41.01         41.55         5.43 o                         
   5   6   9          6.72          3.63         2.20 o                         
   7   6   9          3.30          2.00         1.55 o                         
   9   6   9         18.39         25.00         7.16 o                         
  -8   7   9          3.69          4.71         3.72 o                         
  -6   7   9          5.25          1.19         3.00 o                         
  -4   7   9          6.97         -0.73         2.68 o                         
  -2   7   9          3.87          9.32         3.46 o                         
   0   7   9          6.27          9.69         3.53 o                         
   2   7   9          0.05          1.85         2.62 o                         
   4   7   9         10.21          7.75         4.26 o                         
  -5  -7  10          1.49         -0.90         1.67 o                         
  -3  -7  10         25.36         35.63         3.88 o                         
  -1  -7  10         12.52          9.14         2.21 o                         
   1  -7  10          2.41          1.13         1.87 o                         
   3  -7  10          4.46          5.97         3.27 o                         
   5  -7  10          1.54         -0.55         2.78 o                         
 -12  -6  10         27.69         18.53         5.53 o                         
 -10  -6  10         20.76         20.02         4.85 o                         
  -8  -6  10         30.96         37.61         5.27 o                         
  -6  -6  10          4.39          4.12         1.81 o                         
  -4  -6  10          8.24          5.77         1.77 o                         
  -2  -6  10         14.51         13.23         2.30 o                         
   0  -6  10         86.31         93.47         4.28 o                         
   2  -6  10         49.59         40.70         3.36 o                         
   4  -6  10         60.94         74.02         4.85 o                         
   6  -6  10          0.03         -1.22         1.69 o                         
 -15  -5  10          7.42          5.43         3.39 o                         
 -13  -5  10          4.36          1.61         1.84 o                         
 -11  -5  10         71.89         73.55         6.42 o                         
  -9  -5  10          1.52          1.27         1.05 o                         
  -7  -5  10         11.27          6.79         1.26 o                         
  -5  -5  10         20.15         16.97         1.26 o                         
  -3  -5  10          7.82          4.31         0.77 o                         
  -1  -5  10          0.24         -0.42         0.99 o                         
   1  -5  10        239.07        259.90         7.58 o                         
   3  -5  10          8.92          4.83         2.17 o                         
   5  -5  10         28.40         34.28         3.90 o                         
   7  -5  10          3.88          7.15         2.36 o                         
   9  -5  10          5.24         11.49         3.20 o                         
  11  -5  10          0.02         -2.66         2.68 o                         
 -16  -4  10         20.90         16.93         4.46 o                         
 -14  -4  10          4.81          4.47         4.72 o                         
 -12  -4  10          3.73          4.66         2.30 o                         
 -10  -4  10         24.54         25.17         3.80 o                         
  -8  -4  10        183.56        176.13         4.71 o                         
  -6  -4  10         61.19         58.36         2.45 o                         
  -4  -4  10        250.58        226.34         5.58 o                         
  -2  -4  10         13.45         11.03         0.89 o                         
   0  -4  10          1.29          1.42         0.70 o                         
   2  -4  10        318.80        304.08         6.53 o                         
   4  -4  10        311.04        306.69         8.00 o                         
   6  -4  10         26.24         26.86         2.92 o                         
   8  -4  10         50.30         50.97         4.27 o                         
  10  -4  10          6.42          4.25         1.86 o                         
  12  -4  10          0.59         -2.50         2.50 o                         
 -17  -3  10          5.25          9.06         3.98 o                         
 -15  -3  10          6.86          3.24         1.71 o                         
 -13  -3  10          0.17          1.17         1.02 o                         
 -11  -3  10        343.32        401.63        12.47 o                         
  -9  -3  10        638.55        618.91        14.08 o                         
  -7  -3  10         99.97         86.46         2.64 o                         
  -5  -3  10        127.72        130.17         4.05 o                         
  -3  -3  10         34.74         32.11         1.95 o                         
  -1  -3  10         91.12         88.88         2.36 o                         
   1  -3  10        440.93        439.18         7.78 o                         
   3  -3  10        429.56        398.99        13.84 o                         
   5  -3  10          0.51          0.18         2.15 o                         
   7  -3  10          6.88          0.05         1.93 o                         
   9  -3  10         24.19         37.90         4.59 o                         
  11  -3  10          8.30          5.32         2.31 o                         
  13  -3  10          5.78          9.43         4.16 o                         
 -18  -2  10          7.99          6.85         4.06 o                         
 -16  -2  10         39.23         41.61         3.63 o                         
 -14  -2  10          9.62          7.47         1.62 o                         
 -12  -2  10          4.34          5.81         1.20 o                         
 -10  -2  10         12.50         10.85         1.58 o                         
  -8  -2  10        125.61        128.42         3.63 o                         
  -6  -2  10        348.75        360.42         5.03 o                         
  -4  -2  10        629.70        657.14        16.56 o                         
  -2  -2  10        333.14        346.57         6.15 o                         
   0  -2  10         73.59         63.60         2.38 o                         
   2  -2  10        283.67        282.35         6.12 o                         
   4  -2  10        237.61        248.89         7.49 o                         
   6  -2  10         46.64         48.41         3.55 o                         
   8  -2  10        239.71        251.54        16.13 o                         
  10  -2  10          2.08          1.57         1.99 o                         
  12  -2  10         13.74          7.89         2.91 o                         
  14  -2  10          1.09          2.77         3.42 o                         
 -19  -1  10          0.87         -2.06         2.06 o                         
 -17  -1  10        115.60        123.28         8.46 o                         
 -15  -1  10        202.03        220.53         7.06 o                         
 -13  -1  10          3.59          3.70         1.04 o                         
 -11  -1  10        136.27        130.18         3.61 o                         
  -9  -1  10         44.99         60.47         2.25 o                         
  -7  -1  10         27.88         24.81         1.42 o                         
  -5  -1  10        588.83        589.47         6.14 o                         
  -3  -1  10        231.95        233.33         3.61 o                         
  -1  -1  10         93.31         87.41         2.26 o                         
   1  -1  10       2454.82       2523.10        33.34 o                         
   3  -1  10        478.77        495.35        13.36 o                         
   5  -1  10        115.48        131.74         4.77 o                         
   7  -1  10        235.50        250.66         8.35 o                         
   9  -1  10        243.21        243.26        10.96 o                         
  11  -1  10          4.01          0.63         1.80 o                         
  13  -1  10         26.76         34.66         4.97 o                         
  15  -1  10          9.86         12.72         4.80 o                         
 -20   0  10          0.58         -0.39         2.53 o                         
 -18   0  10          8.82         14.84         3.26 o                         
 -16   0  10        109.15         93.50         5.64 o                         
 -14   0  10         13.73         11.44         0.70 o                         
 -12   0  10         67.94         71.11         2.05 o                         
 -10   0  10       2122.53       2170.06        36.40 o                         
  -8   0  10        832.91        866.48        13.01 o                         
  -6   0  10        443.22        422.70         4.58 o                         
  -4   0  10         48.09         39.10         1.22 o                         
  -2   0  10         49.65         66.33         1.74 o                         
   0   0  10       1343.51       1288.39        13.08 o                         
   2   0  10        320.95        323.57         7.94 o                         
   4   0  10        370.88        371.89        10.37 o                         
   6   0  10        423.03        450.36        11.54 o                         
   8   0  10        194.73        201.05         4.71 o                         
  10   0  10         54.45         36.87         2.49 o                         
  12   0  10         21.60         25.53         4.47 o                         
  14   0  10          0.23          4.22         3.12 o                         
  16   0  10          2.93         -3.49         3.49 o                         
 -19   1  10          0.86          0.67         1.48 o                         
 -17   1  10        115.57        123.78         8.04 o                         
 -15   1  10        202.04        201.24         6.18 o                         
 -13   1  10          3.58          4.96         1.67 o                         
 -11   1  10        136.44        125.98         3.75 o                         
  -9   1  10         44.91         57.01         2.11 o                         
  -7   1  10         27.71         24.46         1.30 o                         
  -5   1  10        588.73        584.94         7.34 o                         
  -3   1  10        231.34        231.82         2.37 o                         
  -1   1  10         93.20         85.65         1.68 o                         
   1   1  10       2453.84       2499.81        38.56 o                         
   3   1  10        478.68        488.80         9.38 o                         
   5   1  10        115.14        126.83         4.62 o                         
   7   1  10        235.55        222.84         6.13 o                         
   9   1  10        242.87        234.91        12.14 o                         
  11   1  10          4.02          2.35         1.27 o                         
  13   1  10         26.71         35.95         5.14 o                         
  15   1  10          9.86         21.24         6.18 o                         
 -18   2  10          7.97          6.09         2.21 o                         
 -16   2  10         39.22         43.17         3.30 o                         
 -14   2  10          9.62          6.95         1.83 o                         
 -12   2  10          4.33          4.87         1.29 o                         
 -10   2  10         12.52         11.44         1.46 o                         
  -8   2  10        125.82        131.24         3.50 o                         
  -6   2  10        349.16        364.58         4.75 o                         
  -4   2  10        629.46        682.52         6.84 o                         
  -2   2  10        332.88        338.35         5.05 o                         
   0   2  10         73.25         65.83         1.82 o                         
   2   2  10        283.94        273.61         3.71 o                         
   4   2  10        237.60        223.54         4.55 o                         
   6   2  10         46.50         40.48         2.09 o                         
   8   2  10        239.45        230.02         7.27 o                         
  10   2  10          2.08          4.82         3.18 o                         
  12   2  10         13.73          6.48         2.86 o                         
  14   2  10          1.08          5.27         4.17 o                         
 -17   3  10          5.25          6.37         2.13 o                         
 -15   3  10          6.85          6.12         2.00 o                         
 -13   3  10          0.17         -1.56         1.56 o                         
 -11   3  10        343.32        385.55         8.40 o                         
  -9   3  10        639.07        622.69         6.51 o                         
  -7   3  10         99.58         89.80         2.43 o                         
  -5   3  10        127.28        126.17         2.94 o                         
  -3   3  10         34.60         30.91         1.75 o                         
  -1   3  10         91.12         95.12         3.13 o                         
   1   3  10        441.22        436.53         5.79 o                         
   3   3  10        429.59        384.59         6.60 o                         
   5   3  10          0.48         -0.68         0.77 o                         
   7   3  10          6.84          1.33         1.61 o                         
   9   3  10         24.12         36.10         5.00 o                         
  11   3  10          8.32          5.22         2.72 o                         
  13   3  10          5.79         12.65         5.41 o                         
 -16   4  10         20.94         24.76         4.49 o                         
 -14   4  10          4.79          4.71         1.68 o                         
 -12   4  10          3.72          5.59         2.05 o                         
 -10   4  10         24.55         24.66         1.97 o                         
  -8   4  10        183.51        164.47         6.81 o                         
  -6   4  10         61.30         63.75         5.62 o                         
  -4   4  10        250.37        253.01        12.52 o                         
  -2   4  10         13.35         14.21         2.60 o                         
   0   4  10          1.30          1.35         1.42 o                         
   2   4  10        318.57        320.03         7.60 o                         
   4   4  10        311.09        297.52         6.43 o                         
   6   4  10         26.22         18.64         1.41 o                         
   8   4  10         50.20         53.19         6.00 o                         
  10   4  10          6.43          4.18         2.81 o                         
 -15   5  10          7.44         10.76         4.39 o                         
 -13   5  10          4.36          5.38         2.46 o                         
 -11   5  10         71.98         72.44         7.45 o                         
  -9   5  10          1.50          0.75         2.47 o                         
  -7   5  10         11.31          6.53         1.68 o                         
  -5   5  10         20.13         17.32         3.25 o                         
  -3   5  10          7.87          3.25         2.01 o                         
  -1   5  10          0.24         -1.06         2.53 o                         
   1   5  10        239.30        262.15        11.90 o                         
   3   5  10          8.95          6.27         2.82 o                         
   5   5  10         28.37         31.02         3.29 o                         
   7   5  10          3.88          3.77         1.99 o                         
   9   5  10          5.27          9.17         2.48 o                         
 -12   6  10         27.73         26.25         7.08 o                         
 -10   6  10         20.71         20.59         4.57 o                         
  -8   6  10         31.02         40.31         5.60 o                         
  -6   6  10          4.36          5.48         5.93 o                         
  -4   6  10          8.21          2.53         3.86 o                         
  -2   6  10         14.55         10.80         2.96 o                         
   0   6  10         86.33         93.98         8.06 o                         
   2   6  10         49.57         44.72         5.72 o                         
   4   6  10         60.89         72.84        10.49 o                         
   6   6  10          0.03         -1.79         1.97 o                         
   8   6  10          5.02         -0.04         3.38 o                         
  -9   7  10          5.37          4.43         4.03 o                         
  -7   7  10          0.71         -3.91         3.96 o                         
  -5   7  10          1.49          2.83         4.35 o                         
  -3   7  10         25.40         43.92         9.62 o                         
  -1   7  10         12.47         13.02         6.38 o                         
   1   7  10          2.40          2.66         5.17 o                         
   3   7  10          4.46         -0.42         2.82 o                         
   5   7  10          1.54         -3.19         3.66 o                         
  -6  -7  11         13.32          6.20         3.19 o                         
  -4  -7  11          5.07          4.68         4.45 o                         
  -2  -7  11          8.31          7.36         2.61 o                         
   0  -7  11          0.39         -0.54         1.59 o                         
   2  -7  11          3.80          0.34         1.84 o                         
   4  -7  11          1.48         -3.55         3.55 o                         
 -11  -6  11         15.73          5.22         2.69 o                         
  -9  -6  11         25.73         36.14         4.99 o                         
  -7  -6  11          4.37          3.76         1.76 o                         
  -5  -6  11         15.51         11.99         2.20 o                         
  -3  -6  11          2.28          1.31         1.49 o                         
  -1  -6  11         16.48         19.34         2.89 o                         
   1  -6  11         34.46         41.86         4.79 o                         
   3  -6  11         12.20         18.01         3.76 o                         
   5  -6  11          0.78         -2.34         2.34 o                         
 -16  -5  11         11.93         13.78         4.64 o                         
 -14  -5  11          1.24          6.94         3.39 o                         
 -12  -5  11          8.23          8.98         2.79 o                         
 -10  -5  11         45.51         57.97         7.32 o                         
  -8  -5  11          9.31          5.38         2.06 o                         
  -6  -5  11         18.41         16.41         1.07 o                         
  -4  -5  11         16.27         14.04         0.96 o                         
  -2  -5  11         21.04         14.36         1.12 o                         
   0  -5  11         10.45         13.44         1.35 o                         
   2  -5  11         11.37          9.37         1.74 o                         
   4  -5  11          4.03          2.63         1.50 o                         
   6  -5  11         17.26         22.99         3.57 o                         
   8  -5  11         31.18         34.35         3.83 o                         
  10  -5  11          2.86         10.10         2.88 o                         
 -15  -4  11          2.02         -0.66         1.84 o                         
 -13  -4  11         32.13         27.81         3.80 o                         
 -11  -4  11        102.01        112.79         7.88 o                         
  -9  -4  11        110.36        106.59         4.58 o                         
  -7  -4  11         17.83         20.89         1.90 o                         
  -5  -4  11        169.67        147.34         5.63 o                         
  -3  -4  11         19.30         20.88         2.28 o                         
  -1  -4  11        247.88        225.20         6.11 o                         
   1  -4  11        380.83        386.30         9.55 o                         
   3  -4  11         26.90         38.15         2.49 o                         
   5  -4  11         20.90         20.00         3.13 o                         
   7  -4  11         64.76         75.15         7.49 o                         
   9  -4  11          2.72          3.16         2.28 o                         
  11  -4  11          2.04          4.15         2.26 o                         
  13  -4  11          9.61         10.09         3.32 o                         
 -16  -3  11          1.86          0.30         1.81 o                         
 -14  -3  11          8.24          6.36         2.01 o                         
 -12  -3  11         65.50         68.74         3.99 o                         
 -10  -3  11       1179.26       1221.66        17.73 o                         
  -8  -3  11         98.60         88.63         3.03 o                         
  -6  -3  11          0.30          0.78         0.79 o                         
  -4  -3  11         40.72         29.25         2.26 o                         
  -2  -3  11        115.32        120.56         4.31 o                         
   0  -3  11         53.37         55.44         2.69 o                         
   2  -3  11        679.81        717.88        12.94 o                         
   4  -3  11         40.68         40.41         3.13 o                         
   6  -3  11         35.89         39.18         3.46 o                         
   8  -3  11         46.19         36.37         4.49 o                         
  10  -3  11          0.88          0.44         1.89 o                         
  12  -3  11          0.56          2.85         3.84 o                         
  14  -3  11          4.90          8.10         4.68 o                         
 -17  -2  11         24.92         29.83         4.71 o                         
 -15  -2  11         10.24          9.47         2.94 o                         
 -13  -2  11         18.03         21.71         2.41 o                         
 -11  -2  11         60.40         64.70         3.89 o                         
  -9  -2  11         60.49         59.28         2.59 o                         
  -7  -2  11        162.82        167.38         3.01 o                         
  -5  -2  11       1548.95       1442.19        17.62 o                         
  -3  -2  11        457.73        441.00         6.72 o                         
  -1  -2  11          5.69          7.10         0.87 o                         
   1  -2  11         48.65         42.79         2.93 o                         
   3  -2  11         77.79         80.51         3.93 o                         
   5  -2  11         26.06         24.74         3.32 o                         
   7  -2  11        185.79        197.13         8.34 o                         
   9  -2  11        314.79        270.62        20.34 o                         
  11  -2  11          8.22          4.30         2.12 o                         
  13  -2  11          2.65          3.53         3.93 o                         
  15  -2  11         13.22         16.02         5.62 o                         
 -20  -1  11          1.48          1.79         2.49 o                         
 -18  -1  11          0.60          3.95         1.82 o                         
 -16  -1  11         53.53         54.98         4.52 o                         
 -14  -1  11          4.71          3.42         1.03 o                         
 -12  -1  11        124.33        123.39         3.87 o                         
 -10  -1  11        422.81        419.92         7.18 o                         
  -8  -1  11        108.70         94.33         2.69 o                         
  -6  -1  11        539.42        574.14        10.71 o                         
  -4  -1  11       5925.91       5864.86        45.14 o                         
  -2  -1  11        506.13        528.39         6.55 o                         
   0  -1  11        264.43        277.66         4.06 o                         
   2  -1  11        447.64        440.20         8.12 o                         
   4  -1  11         60.47         63.43         2.88 o                         
   6  -1  11        178.83        165.43         9.02 o                         
   8  -1  11        612.71        608.08        14.42 o                         
  10  -1  11         12.10          8.08         8.05 o                         
  12  -1  11         11.97          3.20         2.56 o                         
  14  -1  11          8.43          6.91         4.68 o                         
 -19   0  11          0.98          0.82         1.72 o                         
 -17   0  11         25.18         20.08         2.97 o                         
 -15   0  11         17.36         15.16         2.47 o                         
 -13   0  11         31.84         30.36         3.03 o                         
 -11   0  11        544.56        578.24        10.85 o                         
  -9   0  11        266.74        256.57         4.71 o                         
  -7   0  11        212.75        239.06         4.10 o                         
  -5   0  11       1094.31       1145.40        16.60 o                         
  -3   0  11       1776.56       1812.79        15.98 o                         
  -1   0  11          7.18         -0.12         0.50 o                         
   1   0  11        763.99        720.03         8.73 o                         
   3   0  11         93.34        117.68         2.90 o                         
   5   0  11        139.48        135.78         3.53 o                         
   7   0  11          5.16          4.79         0.83 o                         
   9   0  11        147.81        158.40         9.28 o                         
  11   0  11          1.15          3.12         2.18 o                         
  13   0  11          3.74          0.01         2.13 o                         
  15   0  11          4.08          9.36         4.91 o                         
 -18   1  11          0.59          0.16         1.91 o                         
 -16   1  11         53.51         58.62         4.72 o                         
 -14   1  11          4.68          2.83         0.73 o                         
 -12   1  11        124.47        113.58         4.36 o                         
 -10   1  11        423.19        408.73         7.58 o                         
  -8   1  11        108.58         91.18         2.45 o                         
  -6   1  11        539.11        543.33         7.91 o                         
  -4   1  11       5925.05       5886.74        36.18 o                         
  -2   1  11        507.40        535.49         6.64 o                         
   0   1  11        264.22        287.58         3.66 o                         
   2   1  11        447.63        434.12         7.18 o                         
   4   1  11         60.42         61.73         3.21 o                         
   6   1  11        178.88        168.94         4.21 o                         
   8   1  11        613.02        624.01        29.76 o                         
  10   1  11         12.09          6.80         3.56 o                         
  12   1  11         12.00          5.19         4.81 o                         
  14   1  11          8.47          6.41         4.67 o                         
 -19   2  11          6.91         13.64         5.52 o                         
 -17   2  11         24.93         31.58         4.78 o                         
 -15   2  11         10.27         16.16         2.66 o                         
 -13   2  11         18.01         21.60         3.64 o                         
 -11   2  11         60.55         63.45         4.06 o                         
  -9   2  11         60.78         57.15         2.42 o                         
  -7   2  11        162.93        172.17         3.06 o                         
  -5   2  11       1549.06       1481.88        12.59 o                         
  -3   2  11        457.52        440.90         5.30 o                         
  -1   2  11          5.67          5.94         0.52 o                         
   1   2  11         48.47         44.92         1.37 o                         
   3   2  11         77.81         71.90         1.99 o                         
   5   2  11         26.13         21.26         1.65 o                         
   7   2  11        185.88        194.31         7.55 o                         
   9   2  11        314.50        243.58         7.14 o                         
  11   2  11          8.18          1.32         2.32 o                         
  13   2  11          2.62         -2.89         2.89 o                         
 -18   3  11         10.74          5.78         3.53 o                         
 -16   3  11          1.86          0.26         1.35 o                         
 -14   3  11          8.24          8.05         2.01 o                         
 -12   3  11         65.40         64.34         3.99 o                         
 -10   3  11       1179.22       1227.28        17.76 o                         
  -8   3  11         98.63         90.69         2.74 o                         
  -6   3  11          0.29          0.95         0.66 o                         
  -4   3  11         40.60         31.52         1.59 o                         
  -2   3  11        115.11        123.35         3.29 o                         
   0   3  11         53.25         59.12         2.29 o                         
   2   3  11        680.05        703.42         8.06 o                         
   4   3  11         40.72         39.45         1.80 o                         
   6   3  11         36.00         31.85         2.54 o                         
   8   3  11         46.26         40.90         5.25 o                         
  10   3  11          0.89          1.53         2.15 o                         
  12   3  11          0.56         -3.14         3.17 o                         
 -17   4  11          1.36          3.51         3.78 o                         
 -15   4  11          2.01         -0.62         8.12 o                         
 -13   4  11         32.09         29.26         3.00 o                         
 -11   4  11        101.93        101.89         5.71 o                         
  -9   4  11        110.42        105.13         3.30 o                         
  -7   4  11         17.84         20.46         2.61 o                         
  -5   4  11        169.70        149.20        15.23 o                         
  -3   4  11         19.29         17.94         2.82 o                         
  -1   4  11        248.17        238.08         8.10 o                         
   1   4  11        380.23        380.46         9.11 o                         
   3   4  11         26.88         38.63         2.28 o                         
   5   4  11         20.93         19.85         1.50 o                         
   7   4  11         64.80         77.21         5.70 o                         
   9   4  11          2.74          1.01         2.69 o                         
  11   4  11          2.04         -0.71         2.47 o                         
 -14   5  11          1.23          2.80         3.59 o                         
 -12   5  11          8.21          5.53         4.98 o                         
 -10   5  11         45.56         51.33         4.94 o                         
  -8   5  11          9.32          8.92         4.01 o                         
  -6   5  11         18.36         15.66         3.02 o                         
  -4   5  11         16.25         12.32         2.91 o                         
  -2   5  11         21.02         16.32         3.04 o                         
   0   5  11         10.47         11.34         3.57 o                         
   2   5  11         11.43         12.44         2.54 o                         
   4   5  11          4.01          4.42         1.83 o                         
   6   5  11         17.24         19.96         2.75 o                         
   8   5  11         31.18         35.90         4.42 o                         
 -13   6  11         12.08         14.33         5.26 o                         
 -11   6  11         15.70         21.04         4.55 o                         
  -9   6  11         25.71         34.86         5.49 o                         
  -7   6  11          4.38          3.17         2.50 o                         
  -5   6  11         15.49          4.60         2.37 o                         
  -3   6  11          2.29          0.09         2.20 o                         
  -1   6  11         16.50         24.08         7.17 o                         
   1   6  11         34.39         38.69         5.34 o                         
   3   6  11         12.21         20.54         4.15 o                         
   5   6  11          0.79         -2.25         2.25 o                         
   7   6  11          4.94         11.76         5.40 o                         
   9   6  11          0.58          5.67         4.29 o                         
  -8   7  11          2.00         -1.56         2.91 o                         
  -6   7  11         13.33         10.02         4.16 o                         
  -4   7  11          5.08          4.87         4.58 o                         
  -2   7  11          8.35          1.07         2.72 o                         
   0   7  11          0.39          1.76         3.66 o                         
   2   7  11          3.80          4.50         4.36 o                         
   4   7  11          1.48         -4.01         4.01 o                         
  -5  -7  12          9.57          9.58         3.79 o                         
  -3  -7  12         20.09         30.36         6.14 o                         
  -1  -7  12         12.33         10.35         2.83 o                         
   1  -7  12         15.06          8.37         3.12 o                         
   3  -7  12          0.20          3.47         3.88 o                         
 -12  -6  12          8.07         14.95         4.86 o                         
 -10  -6  12         13.62         19.14         3.72 o                         
  -8  -6  12          0.08         -2.45         2.45 o                         
  -6  -6  12          4.62         15.83         2.33 o                         
  -4  -6  12          6.41          2.26         1.53 o                         
  -2  -6  12         27.17         25.32         3.07 o                         
   0  -6  12         92.60        102.20         7.31 o                         
   2  -6  12         66.28         74.59         8.32 o                         
   4  -6  12         12.12         16.28         3.45 o                         
   6  -6  12          1.98          4.14         3.11 o                         
 -15  -5  12         11.47         15.60         4.80 o                         
 -13  -5  12          1.49          4.05         2.33 o                         
 -11  -5  12         14.96         19.23         3.68 o                         
  -9  -5  12         21.38         24.33         3.49 o                         
  -7  -5  12         62.56         58.32         3.98 o                         
  -5  -5  12         55.42         49.23         3.72 o                         
  -3  -5  12         31.77         26.31         2.80 o                         
  -1  -5  12         28.58         35.26         2.08 o                         
   1  -5  12        246.41        282.25        11.11 o                         
   3  -5  12         24.88         22.55         3.48 o                         
   5  -5  12         12.48         11.85         2.14 o                         
   7  -5  12         21.62         30.11         3.49 o                         
   9  -5  12          1.12          4.68         2.61 o                         
  11  -5  12          0.31          1.71         2.22 o                         
 -16  -4  12          8.71         19.42         4.44 o                         
 -14  -4  12          0.02         -0.94         1.74 o                         
 -12  -4  12          2.92          2.57         2.17 o                         
 -10  -4  12         92.08         88.18         4.22 o                         
  -8  -4  12         96.41        194.02        11.21 o                         
  -6  -4  12        163.38        159.77         5.87 o                         
  -4  -4  12        107.56         92.52         4.81 o                         
  -2  -4  12        170.75        165.95         6.34 o                         
   0  -4  12         53.59         64.50         3.86 o                         
   2  -4  12         15.66         18.01         1.70 o                         
   4  -4  12         88.06         90.61         4.94 o                         
   6  -4  12         23.17         23.18         3.40 o                         
   8  -4  12         16.23         32.59         4.34 o                         
  10  -4  12         13.56          7.76         2.51 o                         
  12  -4  12          2.25         -0.13         2.44 o                         
 -17  -3  12          9.57         19.64         5.72 o                         
 -15  -3  12          1.24          7.56         2.09 o                         
 -13  -3  12          1.90          1.04         0.90 o                         
 -11  -3  12         81.80         78.20         5.55 o                         
  -9  -3  12          6.32         41.89         4.74 o                         
  -7  -3  12         75.08         71.25         1.97 o                         
  -5  -3  12        268.44        251.51         5.53 o                         
  -3  -3  12         61.36         79.74         2.68 o                         
  -1  -3  12         20.35         14.27         1.97 o                         
   1  -3  12       1198.00       1103.50        24.07 o                         
   3  -3  12         96.79        124.92         6.45 o                         
   5  -3  12         96.30        100.26         7.58 o                         
   7  -3  12         59.13         54.92         5.30 o                         
   9  -3  12          1.78          9.98         2.82 o                         
  11  -3  12          4.96          2.52         2.06 o                         
  13  -3  12         27.55         51.07         6.55 o                         
 -18  -2  12        102.69         97.95         8.28 o                         
 -16  -2  12         25.14         30.31         4.51 o                         
 -14  -2  12         23.18         20.30         3.11 o                         
 -12  -2  12         37.95         36.40         2.55 o                         
 -10  -2  12        104.16        109.67         3.71 o                         
  -8  -2  12         88.38         78.40         2.77 o                         
  -6  -2  12        844.68        883.00        14.97 o                         
  -4  -2  12        273.84        247.01         7.08 o                         
  -2  -2  12         43.16         40.08         2.96 o                         
   0  -2  12        117.48        126.00         3.58 o                         
   2  -2  12        187.36        203.67         6.44 o                         
   4  -2  12         42.09         46.50         4.14 o                         
   6  -2  12        137.55        143.38         6.40 o                         
   8  -2  12         26.29         25.14         3.95 o                         
  10  -2  12          2.91          5.08         2.37 o                         
  12  -2  12          1.63          2.59         2.82 o                         
  14  -2  12          9.60         12.32         4.30 o                         
 -19  -1  12         14.18         17.05         3.12 o                         
 -17  -1  12         69.88         63.80         5.06 o                         
 -15  -1  12          6.19          7.46         1.34 o                         
 -13  -1  12         14.58         14.88         1.46 o                         
 -11  -1  12        141.42        142.31         3.78 o                         
  -9  -1  12        251.02        244.80         4.65 o                         
  -7  -1  12        182.16        174.61         6.12 o                         
  -5  -1  12       7106.55       7101.15        79.66 o                         
  -3  -1  12        684.98        692.49         8.05 o                         
  -1  -1  12        563.56        529.98         7.21 o                         
   1  -1  12         64.14         59.86         1.86 o                         
   3  -1  12         18.54         29.64         2.73 o                         
   5  -1  12          0.31          1.65         1.22 o                         
   7  -1  12        346.70        355.77        16.02 o                         
   9  -1  12          3.58          1.86         2.11 o                         
  11  -1  12          2.64          0.59         2.25 o                         
  13  -1  12         36.27         42.82         5.76 o                         
  15  -1  12          7.82          7.26         3.94 o                         
 -20   0  12          3.64          2.78         2.08 o                         
 -18   0  12         24.80         28.16         3.43 o                         
 -16   0  12          0.04          1.84         2.29 o                         
 -14   0  12          0.02         -0.27         1.29 o                         
 -12   0  12         24.14         30.30         3.42 o                         
 -10   0  12         55.08         57.19         2.01 o                         
  -8   0  12        163.51        161.42         2.91 o                         
  -6   0  12        105.19        249.89        12.58 o                         
  -4   0  12        629.98        705.67         6.00 o                         
  -2   0  12        168.22        180.97         3.15 o                         
   0   0  12        663.27        776.57        10.63 o                         
   2   0  12        762.00        836.36        11.74 o                         
   4   0  12         38.80         37.58         1.64 o                         
   6   0  12          0.35          2.52         0.62 o                         
   8   0  12         17.66         17.73         5.25 o                         
  10   0  12          3.01          1.81         2.05 o                         
  12   0  12         32.83         55.53         7.80 o                         
  14   0  12          9.21          2.12         3.28 o                         
 -19   1  12         14.19         10.58         2.98 o                         
 -17   1  12         69.86         73.40         5.44 o                         
 -15   1  12          6.18          8.79         1.40 o                         
 -13   1  12         14.56         13.20         1.68 o                         
 -11   1  12        141.27        138.17         3.87 o                         
  -9   1  12        251.14        232.65         5.13 o                         
  -7   1  12        182.64        175.83         2.76 o                         
  -5   1  12       7107.33       7106.96        45.14 o                         
  -3   1  12        684.61        700.77         6.18 o                         
  -1   1  12        563.08        532.23         6.44 o                         
   1   1  12         64.08         62.94         1.85 o                         
   3   1  12         18.52         24.99         1.67 o                         
   5   1  12          0.32          1.11         0.82 o                         
   7   1  12        346.78        356.47        13.53 o                         
   9   1  12          3.60          3.87         2.13 o                         
  11   1  12          2.63          6.14         4.57 o                         
  13   1  12         36.24         43.76         6.01 o                         
 -18   2  12        102.64         88.61         6.24 o                         
 -16   2  12         25.15         26.35         3.32 o                         
 -14   2  12         23.20         19.89         2.23 o                         
 -12   2  12         37.93         36.34         2.79 o                         
 -10   2  12        104.34        114.07         3.81 o                         
  -8   2  12         88.13         79.00         1.90 o                         
  -6   2  12        844.01        878.27         8.26 o                         
  -4   2  12        274.19        243.48         3.72 o                         
  -2   2  12         43.22         42.01         1.57 o                         
   0   2  12        117.62        128.26         2.48 o                         
   2   2  12        187.48        195.97         3.32 o                         
   4   2  12         42.09         34.55         2.22 o                         
   6   2  12        137.81        128.62         8.82 o                         
   8   2  12         26.28         22.98         3.25 o                         
  10   2  12          2.91          6.55         2.60 o                         
  12   2  12          1.60          4.83         2.48 o                         
 -17   3  12          9.58         13.35         2.74 o                         
 -15   3  12          1.23          6.57         1.92 o                         
 -13   3  12          1.90          1.92         1.42 o                         
 -11   3  12         81.78         78.96         3.76 o                         
  -9   3  12          6.30         35.01         3.85 o                         
  -7   3  12         75.17         73.24         2.14 o                         
  -5   3  12        268.50        250.63         4.54 o                         
  -3   3  12         61.18         76.45         2.65 o                         
  -1   3  12         20.35         19.92         1.40 o                         
   1   3  12       1198.60       1156.14        18.47 o                         
   3   3  12         96.73        108.29         2.84 o                         
   5   3  12         96.50         99.33         4.03 o                         
   7   3  12         59.15         54.24         5.79 o                         
   9   3  12          1.79         13.43         3.74 o                         
  11   3  12          4.98          2.47         2.12 o                         
 -16   4  12          8.71         16.36         5.16 o                         
 -14   4  12          0.03         -0.45         2.52 o                         
 -12   4  12          2.90          1.97         2.08 o                         
 -10   4  12         91.99         88.27         4.88 o                         
  -8   4  12         96.50        188.03         6.42 o                         
  -6   4  12        163.34        169.17         5.72 o                         
  -4   4  12        107.67         99.56         4.97 o                         
  -2   4  12        170.87        164.93         6.63 o                         
   0   4  12         53.50         66.19         3.78 o                         
   2   4  12         15.62         15.59         1.61 o                         
   4   4  12         88.05         87.14         2.95 o                         
   6   4  12         23.14         15.50         3.18 o                         
   8   4  12         16.22         27.48         4.71 o                         
  10   4  12         13.56         11.31         3.48 o                         
 -15   5  12         11.48         17.04         5.57 o                         
 -13   5  12          1.49          2.50         4.21 o                         
 -11   5  12         14.99         20.33         4.47 o                         
  -9   5  12         21.43         17.89         2.86 o                         
  -7   5  12         62.63         61.71         6.04 o                         
  -5   5  12         55.53         37.43         4.43 o                         
  -3   5  12         31.84         24.18         3.83 o                         
  -1   5  12         28.61         35.73         5.86 o                         
   1   5  12        246.53        276.17        11.39 o                         
   3   5  12         24.85         19.07         2.95 o                         
   5   5  12         12.53         14.58         2.33 o                         
   7   5  12         21.63         26.31         3.25 o                         
 -12   6  12          8.10         27.11         6.73 o                         
 -10   6  12         13.58         27.53         4.85 o                         
  -8   6  12          0.08          1.65         3.60 o                         
  -6   6  12          4.60         10.97         3.73 o                         
  -4   6  12          6.37          1.49         2.16 o                         
  -2   6  12         27.21         27.63         4.50 o                         
   0   6  12         92.69         83.33         7.50 o                         
   2   6  12         66.20         82.84         6.22 o                         
   4   6  12         12.14          7.89         3.73 o                         
   6   6  12          1.97          3.44         2.45 o                         
   8   6  12          6.13          4.03         3.97 o                         
  -9   7  12          0.29         12.17         5.15 o                         
  -7   7  12          0.98         -4.14         4.14 o                         
  -5   7  12          9.56          3.61         2.79 o                         
  -3   7  12         20.13          8.36         4.62 o                         
  -1   7  12         12.34         13.87         5.49 o                         
   1   7  12         15.03         12.08         5.19 o                         
   3   7  12          0.20         -3.41         3.65 o                         
  -4  -7  13         11.57         13.14         3.81 o                         
  -2  -7  13         20.05         29.32         5.86 o                         
   0  -7  13          1.29          3.08         4.28 o                         
 -11  -6  13         24.37         25.66         6.15 o                         
  -9  -6  13          8.25         12.59         7.63 o                         
  -7  -6  13          1.43          2.11         1.33 o                         
  -5  -6  13          9.23          5.50         1.85 o                         
  -3  -6  13          1.93         -1.66         1.66 o                         
  -1  -6  13         85.83        101.49         8.96 o                         
   1  -6  13         42.51         36.20         4.68 o                         
   3  -6  13          3.65          1.88         2.33 o                         
   5  -6  13          5.70         -1.60         2.71 o                         
 -14  -5  13          1.52          0.20         2.25 o                         
 -12  -5  13          3.12          5.42         2.43 o                         
 -10  -5  13         45.60         60.22         7.69 o                         
  -8  -5  13         19.04         17.55         2.85 o                         
  -6  -5  13          4.39          5.48         1.56 o                         
  -4  -5  13         76.61         80.11         5.81 o                         
  -2  -5  13         34.55         36.54         4.60 o                         
   0  -5  13          5.10          7.60         1.37 o                         
   2  -5  13         66.67         85.85         4.63 o                         
   4  -5  13          8.88          2.89         1.53 o                         
   6  -5  13          3.54          5.86         1.87 o                         
   8  -5  13         12.42         11.68         3.25 o                         
 -15  -4  13          0.46         -1.63         1.63 o                         
 -13  -4  13         33.85         33.00         4.22 o                         
 -11  -4  13         80.22         80.00         6.20 o                         
  -9  -4  13         23.16         29.10         1.68 o                         
  -7  -4  13          0.66          0.14         1.81 o                         
  -5  -4  13         38.97         30.80         2.72 o                         
  -3  -4  13         89.29         73.18         4.29 o                         
  -1  -4  13        163.30        160.37        16.24 o                         
   1  -4  13         29.62         22.84         1.87 o                         
   3  -4  13        114.92        120.60         6.11 o                         
   5  -4  13         19.26         17.08         2.93 o                         
   7  -4  13         46.81         62.30         7.19 o                         
   9  -4  13          3.93         -0.11         2.09 o                         
  11  -4  13          3.03          1.99         5.57 o                         
 -16  -3  13          5.49          5.31         2.80 o                         
 -14  -3  13          0.75         -1.28         1.84 o                         
 -12  -3  13          0.79          1.50         1.59 o                         
 -10  -3  13        276.53        291.81         6.85 o                         
  -8  -3  13         85.37         89.29         2.30 o                         
  -6  -3  13        280.18        283.78         6.36 o                         
  -4  -3  13         49.71         46.03         2.48 o                         
  -2  -3  13         26.82         26.23         3.77 o                         
   0  -3  13        438.10        401.06         9.21 o                         
   2  -3  13        887.70        983.71        16.21 o                         
   4  -3  13         23.88         16.59         2.15 o                         
   6  -3  13          8.63         11.46         2.14 o                         
   8  -3  13          9.97          9.97         2.77 o                         
  10  -3  13          9.64          5.69         2.79 o                         
  12  -3  13          5.76         16.72         4.07 o                         
 -19  -2  13          4.36          0.20         3.33 o                         
 -17  -2  13         69.14         58.04         6.19 o                         
 -15  -2  13          2.33          0.89         1.40 o                         
 -13  -2  13          7.82          3.63         1.40 o                         
 -11  -2  13        667.65        681.99        13.56 o                         
  -9  -2  13         93.27         88.38         3.10 o                         
  -7  -2  13        201.51        204.16         4.17 o                         
  -5  -2  13         97.56        107.13         3.42 o                         
  -3  -2  13          2.92          4.63         0.88 o                         
  -1  -2  13         38.41         37.43         2.41 o                         
   1  -2  13        225.86        208.86         4.76 o                         
   3  -2  13          9.25          3.78         1.40 o                         
   5  -2  13         13.65         17.42         2.23 o                         
   7  -2  13        275.00        284.45         9.67 o                         
   9  -2  13         36.24         23.49         4.07 o                         
  11  -2  13          5.26          4.55         4.57 o                         
  13  -2  13          0.50         -3.11         4.55 o                         
 -20  -1  13          5.16          6.71         2.93 o                         
 -18  -1  13         47.32         45.20         4.44 o                         
 -16  -1  13         10.25         11.60         2.54 o                         
 -14  -1  13          8.24         10.83         1.47 o                         
 -12  -1  13        262.26        270.30         5.46 o                         
 -10  -1  13         11.08          8.73         1.20 o                         
  -8  -1  13         23.94         30.86         2.03 o                         
  -6  -1  13         34.14         41.99         1.87 o                         
  -4  -1  13        185.24        199.95         3.66 o                         
  -2  -1  13        339.52        371.21         7.29 o                         
   0  -1  13         94.61        100.77         2.20 o                         
   2  -1  13        438.43        468.73         9.26 o                         
   4  -1  13          8.67          8.04         2.27 o                         
   6  -1  13        197.19        213.71         9.47 o                         
   8  -1  13        275.99        276.09        12.24 o                         
  10  -1  13          6.74          6.32         3.24 o                         
  12  -1  13          0.97         -3.13         5.96 o                         
  14  -1  13          2.02         -0.76         2.66 o                         
 -19   0  13          9.24          9.53         2.96 o                         
 -17   0  13         36.20         33.23         3.77 o                         
 -15   0  13          8.48         13.53         2.47 o                         
 -13   0  13         16.10         28.35         3.01 o                         
 -11   0  13         81.42         79.79         2.45 o                         
  -9   0  13         72.21         63.21         2.32 o                         
  -7   0  13        229.69        202.48         3.21 o                         
  -5   0  13        200.80        201.61         2.85 o                         
  -3   0  13        142.82        161.70         3.33 o                         
  -1   0  13        452.91        513.39         7.29 o                         
   1   0  13       1928.61       1987.62        17.44 o                         
   3   0  13         19.48         23.73         1.39 o                         
   5   0  13         30.66         25.70         1.78 o                         
   7   0  13         54.37         53.97         2.44 o                         
   9   0  13        208.65        203.95        10.97 o                         
  11   0  13         44.66         46.21        10.81 o                         
  13   0  13         18.36         30.13         5.06 o                         
 -20   1  13          5.17          1.60         2.30 o                         
 -18   1  13         47.32         45.03         4.49 o                         
 -16   1  13         10.23          9.25         2.85 o                         
 -14   1  13          8.27         15.20         1.77 o                         
 -12   1  13        262.13        254.14         5.91 o                         
 -10   1  13         11.16         11.36         1.28 o                         
  -8   1  13         23.87         28.79         1.12 o                         
  -6   1  13         34.16         37.46         1.20 o                         
  -4   1  13        185.06        195.67         2.75 o                         
  -2   1  13        339.41        363.74         4.49 o                         
   0   1  13         94.55         98.24         2.04 o                         
   2   1  13        438.64        466.29        12.39 o                         
   4   1  13          8.69         10.88         1.31 o                         
   6   1  13        197.17        204.60         7.55 o                         
   8   1  13        275.91        278.58        12.62 o                         
  10   1  13          6.81          6.47         4.29 o                         
  12   1  13          0.96         -2.60         2.60 o                         
 -19   2  13          4.37          0.04         4.05 o                         
 -17   2  13         69.12         69.49         5.40 o                         
 -15   2  13          2.32          1.70         1.53 o                         
 -13   2  13          7.83          7.87         1.60 o                         
 -11   2  13        668.25        648.93        28.25 o                         
  -9   2  13         93.15         89.21         3.03 o                         
  -7   2  13        201.22        197.12         3.12 o                         
  -5   2  13         97.66        101.02         2.42 o                         
  -3   2  13          2.92          3.06         0.66 o                         
  -1   2  13         38.32         37.52         1.32 o                         
   1   2  13        225.96        210.65         5.86 o                         
   3   2  13          9.32          4.01         0.82 o                         
   5   2  13         13.67         15.90         1.48 o                         
   7   2  13        274.99        285.93        21.54 o                         
   9   2  13         36.25         33.89         5.66 o                         
  11   2  13          5.24          4.85         4.38 o                         
 -18   3  13         17.09         10.81         4.95 o                         
 -16   3  13          5.46          5.65         1.97 o                         
 -14   3  13          0.76          1.62         1.54 o                         
 -12   3  13          0.79          2.99         2.32 o                         
 -10   3  13        276.56        282.06         5.99 o                         
  -8   3  13         85.37         90.95         2.56 o                         
  -6   3  13        280.04        288.84         5.59 o                         
  -4   3  13         49.46         46.24         2.10 o                         
  -2   3  13         26.95         27.57         1.72 o                         
   0   3  13        437.75        409.77         5.83 o                         
   2   3  13        888.16        934.06        20.08 o                         
   4   3  13         23.90         18.92         1.03 o                         
   6   3  13          8.64          4.67         1.00 o                         
   8   3  13          9.98         10.71         3.09 o                         
  10   3  13          9.65         10.82         3.51 o                         
 -17   4  13          2.64          5.22         3.80 o                         
 -15   4  13          0.46          1.56         2.38 o                         
 -13   4  13         33.78         35.94         4.19 o                         
 -11   4  13         80.21         73.01         7.10 o                         
  -9   4  13         23.18         30.81         2.68 o                         
  -7   4  13          0.65         -0.18         1.00 o                         
  -5   4  13         39.00         31.02         2.53 o                         
  -3   4  13         89.45         78.33         4.00 o                         
  -1   4  13        163.15        152.24         5.55 o                         
   1   4  13         29.55         18.76         1.83 o                         
   3   4  13        114.96        120.77         3.49 o                         
   5   4  13         19.27         18.62         2.14 o                         
   7   4  13         46.77         56.43         6.45 o                         
   9   4  13          3.90         -0.41         2.18 o                         
 -14   5  13          1.53          4.05         3.09 o                         
 -12   5  13          3.12         10.71         3.30 o                         
 -10   5  13         45.68         56.56         5.07 o                         
  -8   5  13         19.02         11.86         2.25 o                         
  -6   5  13          4.38          2.08         1.26 o                         
  -4   5  13         76.65         83.05         5.24 o                         
  -2   5  13         34.51         35.47         3.63 o                         
   0   5  13          5.11          6.30         1.95 o                         
   2   5  13         66.60         83.92         4.63 o                         
   4   5  13          8.92          1.76         1.79 o                         
   6   5  13          3.53          1.64         1.65 o                         
   8   5  13         12.41          8.94         4.61 o                         
 -13   6  13         23.33         21.50         6.47 o                         
 -11   6  13         24.35         20.69         5.98 o                         
  -9   6  13          8.25         15.60         2.96 o                         
  -7   6  13          1.44         -2.79         2.79 o                         
  -5   6  13          9.19         -1.45         2.89 o                         
  -3   6  13          1.90          0.57         2.14 o                         
  -1   6  13         85.81         95.74         6.57 o                         
   1   6  13         42.50         41.98         4.55 o                         
   3   6  13          3.66          4.34         2.52 o                         
   5   6  13          5.69          3.00         2.40 o                         
   7   6  13          6.13          5.55         3.41 o                         
  -8   7  13          2.59         -0.39         2.40 o                         
  -6   7  13          5.03          2.05         2.60 o                         
  -4   7  13         11.56         19.53         5.69 o                         
  -2   7  13         20.05         32.46         7.47 o                         
   0   7  13          1.30          0.95         2.30 o                         
   2   7  13          5.21         15.98         5.41 o                         
  -3  -7  14          2.82          8.22         3.87 o                         
  -1  -7  14          7.29          7.71         2.61 o                         
 -12  -6  14          9.28          5.24         3.16 o                         
 -10  -6  14         13.88         18.66         5.34 o                         
  -8  -6  14          6.54          2.47         2.00 o                         
  -6  -6  14          2.51          0.60         1.32 o                         
  -4  -6  14          1.29          1.28         1.40 o                         
  -2  -6  14          6.44          8.63         2.73 o                         
   0  -6  14          2.60         -0.18         1.75 o                         
   2  -6  14         10.30         12.58         6.28 o                         
   4  -6  14          4.53          0.83         2.12 o                         
 -15  -5  14          1.22          5.09         3.35 o                         
 -13  -5  14         16.58         18.07         5.09 o                         
 -11  -5  14         30.68         46.87         7.62 o                         
  -9  -5  14          4.06          5.53         2.45 o                         
  -7  -5  14         73.62         63.43         4.25 o                         
  -5  -5  14         58.76         48.26         4.44 o                         
  -3  -5  14         23.94         18.70         2.59 o                         
  -1  -5  14         50.93         49.31         4.79 o                         
   1  -5  14         71.63         67.14         5.85 o                         
   3  -5  14          0.66          0.43         4.62 o                         
   5  -5  14         63.81         70.65         5.55 o                         
   7  -5  14          7.42          8.35         3.02 o                         
 -14  -4  14          2.71          3.46         2.03 o                         
 -12  -4  14          9.57         15.62         3.90 o                         
 -10  -4  14         69.53         79.04         6.10 o                         
  -8  -4  14          2.44          2.21         1.33 o                         
  -6  -4  14        110.75        110.39         5.05 o                         
  -4  -4  14         50.79         39.79         2.03 o                         
  -2  -4  14         32.62         32.49         5.08 o                         
   0  -4  14         70.45         53.63         2.37 o                         
   2  -4  14         33.09         34.33         2.52 o                         
   4  -4  14         34.98         41.64         3.08 o                         
   6  -4  14         51.30         60.17         5.64 o                         
   8  -4  14          6.30          9.61         2.84 o                         
  10  -4  14          1.01          2.18         3.60 o                         
 -15  -3  14          1.08         -0.50         3.57 o                         
 -13  -3  14         32.93         33.12         3.36 o                         
 -11  -3  14        263.79        273.04         6.88 o                         
  -9  -3  14         74.67         74.79         2.79 o                         
  -7  -3  14        108.57        109.40         3.60 o                         
  -5  -3  14         31.98         33.52         2.14 o                         
  -3  -3  14        125.46        122.19         9.23 o                         
  -1  -3  14          9.86         17.16         2.95 o                         
   1  -3  14        358.31        330.08         8.21 o                         
   3  -3  14         33.65         27.16         2.72 o                         
   5  -3  14         14.51         16.10         3.28 o                         
   7  -3  14          6.38         -1.18         1.82 o                         
   9  -3  14          3.77          5.70         4.12 o                         
  11  -3  14          0.51         -1.42         2.35 o                         
 -18  -2  14         23.87         21.94         4.16 o                         
 -16  -2  14          6.04          9.71         2.98 o                         
 -14  -2  14         25.83         25.50         2.70 o                         
 -12  -2  14        205.91        204.99         7.40 o                         
 -10  -2  14         41.23         41.50         2.26 o                         
  -8  -2  14         74.20         67.93         2.01 o                         
  -6  -2  14       1374.69       1407.69        17.51 o                         
  -4  -2  14        264.24        261.73         8.16 o                         
  -2  -2  14         36.81         27.92         2.32 o                         
   0  -2  14        140.65        130.06         3.47 o                         
   2  -2  14          7.49          5.09         1.11 o                         
   4  -2  14         29.98         30.51         3.68 o                         
   6  -2  14        317.43        303.66        12.10 o                         
   8  -2  14         15.99         11.59         3.06 o                         
  10  -2  14          5.02          8.40         5.40 o                         
  12  -2  14          1.62          1.03         2.40 o                         
 -19  -1  14          1.92          3.98         3.30 o                         
 -17  -1  14          4.05          4.50         1.96 o                         
 -15  -1  14          7.82         11.02         2.30 o                         
 -13  -1  14          2.73          2.77         0.95 o                         
 -11  -1  14         92.03         77.04         3.97 o                         
  -9  -1  14          2.33          2.98         1.02 o                         
  -7  -1  14         73.85         80.41         2.24 o                         
  -5  -1  14        289.49        310.68         4.88 o                         
  -3  -1  14         12.61         12.69         1.28 o                         
  -1  -1  14         51.38         52.11         1.97 o                         
   1  -1  14          6.98          7.91         0.95 o                         
   3  -1  14         60.09         49.44         2.86 o                         
   5  -1  14         90.62         97.23         6.69 o                         
   7  -1  14        873.96        811.25        21.08 o                         
   9  -1  14          2.08          1.45         3.61 o                         
  11  -1  14          3.17          8.47         3.19 o                         
  13  -1  14          7.38         17.08         4.24 o                         
 -20   0  14          2.77          1.51         2.70 o                         
 -18   0  14          3.53          4.52         1.86 o                         
 -16   0  14          2.05          2.68         2.07 o                         
 -14   0  14          7.81          8.58         1.97 o                         
 -12   0  14         81.00         87.35         3.76 o                         
 -10   0  14          1.90          0.26         0.63 o                         
  -8   0  14          0.13          0.41         0.47 o                         
  -6   0  14        123.56        100.80         2.19 o                         
  -4   0  14        124.55        118.95         2.97 o                         
  -2   0  14         26.39         22.86         1.63 o                         
   0   0  14          0.02          0.49         0.50 o                         
   2   0  14         97.74         84.55         2.30 o                         
   4   0  14          7.12          9.42         1.01 o                         
   6   0  14        201.02        204.96         6.88 o                         
   8   0  14          0.61          0.99         2.26 o                         
  10   0  14          1.52          0.50         8.20 o                         
  12   0  14         28.76         27.66         4.83 o                         
 -19   1  14          1.92         -2.51         2.51 o                         
 -17   1  14          4.05          7.41         2.25 o                         
 -15   1  14          7.82         11.15         2.23 o                         
 -13   1  14          2.75          2.33         0.97 o                         
 -11   1  14         91.84         67.67         2.95 o                         
  -9   1  14          2.35          2.12         0.56 o                         
  -7   1  14         73.99         74.20         1.84 o                         
  -5   1  14        289.42        312.57         4.37 o                         
  -3   1  14         12.62         12.56         0.82 o                         
  -1   1  14         51.33         53.02         1.54 o                         
   1   1  14          6.93          6.88         0.78 o                         
   3   1  14         60.01         48.63         2.27 o                         
   5   1  14         90.95         92.53         3.04 o                         
   7   1  14        874.05        898.91        25.72 o                         
   9   1  14          2.09          1.83         2.15 o                         
  11   1  14          3.15          5.59         2.87 o                         
  13   1  14          7.36          5.68         3.96 o                         
 -18   2  14         23.84         22.70         3.36 o                         
 -16   2  14          6.04          5.93         1.82 o                         
 -14   2  14         25.83         31.56         3.28 o                         
 -12   2  14        205.86        200.96         7.03 o                         
 -10   2  14         41.24         42.33         2.15 o                         
  -8   2  14         74.31         70.85         2.11 o                         
  -6   2  14       1373.42       1404.87        11.45 o                         
  -4   2  14        264.52        264.72         3.95 o                         
  -2   2  14         36.86         27.57         1.26 o                         
   0   2  14        140.70        133.53         2.78 o                         
   2   2  14          7.47          4.58         0.66 o                         
   4   2  14         29.94         24.94         1.92 o                         
   6   2  14        317.08        351.12        10.50 o                         
   8   2  14         16.00         15.14         3.71 o                         
  10   2  14          5.00          1.85         3.52 o                         
  12   2  14          1.63         -3.71         3.71 o                         
 -17   3  14          6.33         10.42         4.92 o                         
 -15   3  14          1.07         -1.60         2.39 o                         
 -13   3  14         32.94         33.48         3.35 o                         
 -11   3  14        263.78        259.73         6.41 o                         
  -9   3  14         74.64         77.47         2.49 o                         
  -7   3  14        108.50        104.74         3.55 o                         
  -5   3  14         31.94         30.81         1.97 o                         
  -3   3  14        125.42        131.55         4.05 o                         
  -1   3  14          9.82         15.50         1.41 o                         
   1   3  14        358.07        337.01         5.27 o                         
   3   3  14         33.57         24.25         1.31 o                         
   5   3  14         14.49         14.29         1.36 o                         
   7   3  14          6.39          1.61         6.02 o                         
   9   3  14          3.74         -0.04         2.37 o                         
 -16   4  14          1.36         -1.11         3.00 o                         
 -14   4  14          2.72          1.07         2.52 o                         
 -12   4  14          9.57          9.76         2.86 o                         
 -10   4  14         69.50         73.95        13.90 o                         
  -8   4  14          2.44          2.09         1.02 o                         
  -6   4  14        110.61        109.78         4.70 o                         
  -4   4  14         50.73         43.50         3.06 o                         
  -2   4  14         32.68         33.22         2.66 o                         
   0   4  14         70.62         59.10         3.47 o                         
   2   4  14         33.01         36.32         2.27 o                         
   4   4  14         35.03         36.94         2.74 o                         
   6   4  14         51.31         74.73         7.61 o                         
   8   4  14          6.29          3.81         3.14 o                         
 -13   5  14         16.56         22.20         7.05 o                         
 -11   5  14         30.65         37.02         4.97 o                         
  -9   5  14          4.09          4.07         2.41 o                         
  -7   5  14         73.57         71.49         4.25 o                         
  -5   5  14         58.91         56.42         3.83 o                         
  -3   5  14         23.92         17.33         2.19 o                         
  -1   5  14         50.95         47.10         3.58 o                         
   1   5  14         71.58         71.47         4.33 o                         
   3   5  14          0.66          0.27         1.60 o                         
   5   5  14         63.83         72.19         5.01 o                         
   7   5  14          7.45         15.17         3.55 o                         
 -12   6  14          9.28         11.75         4.24 o                         
 -10   6  14         13.87          9.34         2.91 o                         
  -8   6  14          6.54         12.00         2.71 o                         
  -6   6  14          2.53         -0.46         1.37 o                         
  -4   6  14          1.30         -1.29         1.70 o                         
  -2   6  14          6.47          9.67         2.61 o                         
   0   6  14          2.61          1.13         2.12 o                         
   2   6  14         10.26         17.45         3.28 o                         
   4   6  14          4.53          1.44         1.99 o                         
   6   6  14         15.30          3.04         3.51 o                         
  -5   7  14          8.93          8.64         4.09 o                         
  -3   7  14          2.82          4.72         3.16 o                         
  -1   7  14          7.31          9.86         4.42 o                         
  -2  -7  15         11.82          7.02         3.41 o                         
 -11  -6  15          4.87          6.28         3.96 o                         
  -9  -6  15          3.76          9.72         4.21 o                         
  -7  -6  15          2.10          0.54         1.99 o                         
  -5  -6  15          8.25         17.01         2.63 o                         
  -3  -6  15          9.79         17.71         3.30 o                         
  -1  -6  15        131.52        133.98        17.11 o                         
   1  -6  15          2.81         -1.11         2.32 o                         
   3  -6  15         10.17         13.37         3.29 o                         
 -14  -5  15          6.05          4.44         3.50 o                         
 -12  -5  15         11.86         22.55         4.05 o                         
 -10  -5  15          5.45          4.55         2.26 o                         
  -8  -5  15          2.54         -1.62         2.22 o                         
  -6  -5  15         49.53         45.32         4.10 o                         
  -4  -5  15         17.35         21.37         3.19 o                         
  -2  -5  15         11.40          4.57         1.79 o                         
   0  -5  15         28.87         32.32         4.22 o                         
   2  -5  15         23.05         29.91         5.30 o                         
   4  -5  15          4.36          6.52         2.40 o                         
   6  -5  15         12.79         17.29         3.16 o                         
 -15  -4  15          4.43          4.42         2.66 o                         
 -13  -4  15         37.95         37.87         4.61 o                         
 -11  -4  15          2.72          3.22         1.88 o                         
  -9  -4  15          2.45          4.07         1.05 o                         
  -7  -4  15         12.54         14.75         1.98 o                         
  -5  -4  15         23.58         20.95         1.70 o                         
  -3  -4  15         45.51         49.35         5.50 o                         
  -1  -4  15        275.20        262.75        10.49 o                         
   1  -4  15         31.59         25.38         1.96 o                         
   3  -4  15         13.31         11.32         1.98 o                         
   5  -4  15          0.57         -1.47         1.47 o                         
   7  -4  15          0.09          1.93         3.18 o                         
   9  -4  15          5.19          2.33         3.44 o                         
  11  -4  15          6.70          5.82         3.66 o                         
 -16  -3  15          1.42         -0.36         2.72 o                         
 -14  -3  15          1.32          2.06         1.38 o                         
 -12  -3  15         68.02         81.68         5.17 o                         
 -10  -3  15        172.72        181.25         7.70 o                         
  -8  -3  15        116.69        113.37         3.58 o                         
  -6  -3  15        252.29        374.61        20.60 o                         
  -4  -3  15        221.79        186.32         5.99 o                         
  -2  -3  15         56.05         55.61         5.01 o                         
   0  -3  15         55.65         77.49         3.46 o                         
   2  -3  15         63.39         65.33         4.01 o                         
   4  -3  15         51.25         47.98         4.03 o                         
   6  -3  15         11.86         20.92         4.07 o                         
   8  -3  15          4.28          3.05         2.27 o                         
  10  -3  15          2.02          1.91         5.97 o                         
  12  -3  15         22.26         23.67         6.63 o                         
 -17  -2  15          7.28          7.90         4.06 o                         
 -15  -2  15          1.07         -2.72         3.05 o                         
 -13  -2  15          4.58          1.92         1.16 o                         
 -11  -2  15         25.22         13.28         1.55 o                         
  -9  -2  15         12.20         10.11         1.73 o                         
  -7  -2  15        574.57        558.32        10.22 o                         
  -5  -2  15        785.20        762.44        17.59 o                         
  -3  -2  15         46.91         43.66         2.35 o                         
  -1  -2  15         25.72         19.47         1.45 o                         
   1  -2  15        420.07        412.06         9.60 o                         
   3  -2  15         70.92         61.95         3.72 o                         
   5  -2  15         14.19         16.07         2.27 o                         
   7  -2  15         21.95         14.66         2.43 o                         
   9  -2  15          0.89          1.85         1.98 o                         
  11  -2  15          4.68          6.51         2.92 o                         
 -18  -1  15         33.65         34.51         4.07 o                         
 -16  -1  15         18.91         18.80         2.95 o                         
 -14  -1  15          3.83          6.76         2.01 o                         
 -12  -1  15         15.25         13.89         1.59 o                         
 -10  -1  15         17.84         11.86         1.59 o                         
  -8  -1  15         22.71         20.88         1.24 o                         
  -6  -1  15        395.81        408.40         5.66 o                         
  -4  -1  15        150.07        143.09         4.16 o                         
  -2  -1  15        269.02        261.02         5.28 o                         
   0  -1  15         89.08         96.71         2.28 o                         
   2  -1  15         23.68         18.00         1.33 o                         
   4  -1  15         36.03         35.65         3.98 o                         
   6  -1  15         85.77         91.61         6.31 o                         
   8  -1  15          1.74          5.17         2.44 o                         
  10  -1  15         17.49         13.79         3.89 o                         
  12  -1  15         20.63         19.20         5.42 o                         
 -19   0  15         57.74         74.52         5.83 o                         
 -17   0  15          1.62          3.02         1.79 o                         
 -15   0  15          9.16         10.60         2.28 o                         
 -13   0  15         47.57         38.95         3.56 o                         
 -11   0  15         45.78         42.24         2.10 o                         
  -9   0  15          1.37         17.11         1.17 o                         
  -7   0  15         52.70         48.71         1.60 o                         
  -5   0  15        217.34        265.24         4.22 o                         
  -3   0  15        160.32        374.36        23.56 o                         
  -1   0  15         35.40         35.40         1.85 o                         
   1   0  15         22.28         14.68         1.05 o                         
   3   0  15        171.29        168.17         4.09 o                         
   5   0  15        232.12        239.43        13.37 o                         
   7   0  15         39.11         22.84         2.97 o                         
   9   0  15          4.69          6.95         2.50 o                         
  11   0  15         23.85         19.19         4.50 o                         
 -18   1  15         33.63         33.64         4.06 o                         
 -16   1  15         18.94         16.96         3.43 o                         
 -14   1  15          3.83          3.91         1.52 o                         
 -12   1  15         15.23          9.51         1.63 o                         
 -10   1  15         17.82         12.61         1.09 o                         
  -8   1  15         22.66         20.34         1.21 o                         
  -6   1  15        396.22        401.36         4.11 o                         
  -4   1  15        150.16        140.83         2.38 o                         
  -2   1  15        268.74        265.52         4.21 o                         
   0   1  15         89.13         95.60         2.29 o                         
   2   1  15         23.71         18.45         1.50 o                         
   4   1  15         36.05         31.31         1.89 o                         
   6   1  15         85.90         88.31         4.24 o                         
   8   1  15          1.74          6.30         2.62 o                         
  10   1  15         17.48         20.06         4.18 o                         
  12   1  15         20.64         21.14         4.87 o                         
 -19   2  15         30.33         37.56         8.18 o                         
 -17   2  15          7.27          6.28         2.08 o                         
 -15   2  15          1.07          1.05         1.82 o                         
 -13   2  15          4.58          3.12         1.26 o                         
 -11   2  15         25.21         17.13         1.61 o                         
  -9   2  15         12.17         11.82         1.53 o                         
  -7   2  15        575.37        547.27        12.00 o                         
  -5   2  15        784.41        759.82         7.40 o                         
  -3   2  15         46.86         44.84         1.50 o                         
  -1   2  15         25.71         20.50         1.13 o                         
   1   2  15        420.24        390.00         7.19 o                         
   3   2  15         71.02         60.63         3.01 o                         
   5   2  15         14.17         19.21         2.54 o                         
   7   2  15         21.89         15.81         1.92 o                         
   9   2  15          0.90          6.16         3.37 o                         
  11   2  15          4.68          3.25         2.54 o                         
 -18   3  15         19.36         22.20         6.64 o                         
 -16   3  15          1.41          0.22         4.09 o                         
 -14   3  15          1.31          0.08         3.25 o                         
 -12   3  15         68.02         77.14         4.17 o                         
 -10   3  15        172.67        188.48         4.94 o                         
  -8   3  15        116.64        114.63         4.25 o                         
  -6   3  15        252.56        388.68         8.01 o                         
  -4   3  15        221.88        192.08         5.43 o                         
  -2   3  15         56.13         56.91         2.67 o                         
   0   3  15         55.62         75.95         2.36 o                         
   2   3  15         63.51         65.95         3.15 o                         
   4   3  15         51.21         54.42         2.48 o                         
   6   3  15         11.85         23.40         4.36 o                         
   8   3  15          4.25          9.03         3.21 o                         
  10   3  15          2.00          3.05         2.76 o                         
 -15   4  15          4.42         -3.11         4.22 o                         
 -13   4  15         37.93         36.44         4.30 o                         
 -11   4  15          2.73          1.07         2.43 o                         
  -9   4  15          2.46          3.37         1.49 o                         
  -7   4  15         12.57         14.50         1.85 o                         
  -5   4  15         23.63         19.85         2.10 o                         
  -3   4  15         45.42         49.87         3.23 o                         
  -1   4  15        275.08        270.38         7.42 o                         
   1   4  15         31.53         23.01         2.22 o                         
   3   4  15         13.32         16.49         1.68 o                         
   5   4  15          0.58         -0.95         2.16 o                         
   7   4  15          0.09          2.76         2.92 o                         
 -12   5  15         11.84         14.56         3.00 o                         
 -10   5  15          5.46          5.62         2.08 o                         
  -8   5  15          2.55          0.95         2.43 o                         
  -6   5  15         49.46         42.43         3.32 o                         
  -4   5  15         17.38         15.93         2.22 o                         
  -2   5  15         11.41          6.74         1.57 o                         
   0   5  15         28.90         34.73         3.10 o                         
   2   5  15         23.10         20.79         2.94 o                         
   4   5  15          4.36          7.56         2.02 o                         
   6   5  15         12.75         15.83         3.75 o                         
   8   5  15          0.88         -2.75         2.75 o                         
 -11   6  15          4.87         11.84         4.54 o                         
  -9   6  15          3.75          4.65         1.91 o                         
  -7   6  15          2.11         -1.85         3.75 o                         
  -5   6  15          8.28         11.38         2.13 o                         
  -3   6  15          9.85         14.91         2.85 o                         
  -1   6  15        131.39        143.55         6.77 o                         
   1   6  15          2.82          2.53         2.24 o                         
   3   6  15         10.18         10.82         2.74 o                         
  -4   7  15         14.68         21.19         7.05 o                         
  -2   7  15         11.80         10.58         3.75 o                         
  -3  -7  16         18.62         18.39         4.97 o                         
 -10  -6  16          2.61          9.87         3.98 o                         
  -8  -6  16          0.75         -1.33         2.83 o                         
  -6  -6  16          7.48         14.45         4.09 o                         
  -4  -6  16          4.26          3.21         1.85 o                         
  -2  -6  16         13.88          9.30         2.72 o                         
   0  -6  16         24.30         27.02         4.31 o                         
   2  -6  16         17.00         17.94         5.29 o                         
 -13  -5  16         12.95          8.93         4.04 o                         
 -11  -5  16         10.89         10.44         3.16 o                         
  -9  -5  16          9.95          9.24         4.37 o                         
  -7  -5  16         55.52         47.62         3.74 o                         
  -5  -5  16         20.56         18.87         2.54 o                         
  -3  -5  16         11.46          7.21         4.57 o                         
  -1  -5  16         50.87         47.65         5.06 o                         
   1  -5  16         10.51         16.05         3.37 o                         
   3  -5  16          0.59         -2.53         2.53 o                         
   5  -5  16         30.12         36.42         4.25 o                         
 -14  -4  16          3.95          3.24         2.02 o                         
 -12  -4  16         33.46         51.51         7.20 o                         
 -10  -4  16         29.42         30.47         4.25 o                         
  -8  -4  16          7.67          9.47         1.54 o                         
  -6  -4  16         34.17         38.60         3.14 o                         
  -4  -4  16         75.94         87.23         7.21 o                         
  -2  -4  16         52.66         52.28         4.81 o                         
   0  -4  16         23.43         21.43         3.39 o                         
   2  -4  16         44.54         40.76         3.08 o                         
   4  -4  16         13.94         11.55         2.07 o                         
   6  -4  16         24.43         27.17         4.04 o                         
   8  -4  16          2.93          5.42         2.82 o                         
 -15  -3  16          2.05          2.31         2.97 o                         
 -13  -3  16        196.55        201.69         8.26 o                         
 -11  -3  16         53.11         57.64         4.41 o                         
  -9  -3  16         13.02         17.16         1.49 o                         
  -7  -3  16        229.66        211.08         5.77 o                         
  -5  -3  16         78.68         64.75         3.68 o                         
  -3  -3  16          2.81         -2.68         2.68 o                         
  -1  -3  16        217.30        243.65        10.79 o                         
   1  -3  16        359.36        322.67         7.40 o                         
   3  -3  16          1.02          2.23         1.55 o                         
   5  -3  16         31.58         37.98         4.30 o                         
   7  -3  16          3.52         -1.53         1.95 o                         
   9  -3  16          8.39          6.70         3.30 o                         
  11  -3  16          0.35          1.85         3.94 o                         
 -18  -2  16          2.87          3.17         5.39 o                         
 -16  -2  16          0.69         -3.97         7.35 o                         
 -14  -2  16         21.39         21.59         2.72 o                         
 -12  -2  16        255.40        250.96         8.19 o                         
 -10  -2  16          7.78          3.16         1.47 o                         
  -8  -2  16         83.53         88.40         3.02 o                         
  -6  -2  16        286.64        282.68         6.25 o                         
  -4  -2  16         61.92         51.93         2.92 o                         
  -2  -2  16        117.53        100.30         4.49 o                         
   0  -2  16        208.31        216.29         8.59 o                         
   2  -2  16         38.28         33.76         2.36 o                         
   4  -2  16         28.33         28.24         3.56 o                         
   6  -2  16        240.33        225.96         8.57 o                         
   8  -2  16         38.45         38.22         5.22 o                         
  10  -2  16          9.19         13.25         3.94 o                         
  12  -2  16         10.90          4.86         3.92 o                         
 -19  -1  16         52.27         58.01         6.64 o                         
 -17  -1  16          5.05          4.90         1.96 o                         
 -15  -1  16         11.31         11.54         2.41 o                         
 -13  -1  16        196.43        195.55         6.48 o                         
 -11  -1  16          2.36         -0.87         1.32 o                         
  -9  -1  16          3.89          7.43         1.33 o                         
  -7  -1  16         68.14         72.70         1.95 o                         
  -5  -1  16         28.21         21.87         1.76 o                         
  -3  -1  16         21.40         20.20         1.55 o                         
  -1  -1  16         58.36         58.58         2.25 o                         
   1  -1  16        227.12        224.32         5.34 o                         
   3  -1  16         48.94         42.71         2.76 o                         
   5  -1  16         30.45         24.94         3.67 o                         
   7  -1  16         84.52         81.38         5.49 o                         
   9  -1  16         33.88         42.06         5.62 o                         
  11  -1  16         13.18         23.05         4.62 o                         
 -18   0  16          4.93          5.66         2.19 o                         
 -16   0  16         21.73         26.01         4.05 o                         
 -14   0  16        134.10        127.07         6.48 o                         
 -12   0  16        269.49        248.81         6.16 o                         
 -10   0  16          1.44         -0.20         0.56 o                         
  -8   0  16         60.02         87.60         4.69 o                         
  -6   0  16         61.61         58.08         1.70 o                         
  -4   0  16         86.86         95.51         3.18 o                         
  -2   0  16        690.52        687.58         8.87 o                         
   0   0  16        573.04        536.08         5.84 o                         
   2   0  16        394.51        358.84         7.36 o                         
   4   0  16          9.12          7.08         0.97 o                         
   6   0  16          9.46          9.41         1.20 o                         
   8   0  16          1.52          7.39         5.53 o                         
  10   0  16          0.05         -0.40         2.24 o                         
  12   0  16         10.99          6.67         4.59 o                         
 -19   1  16         52.27         58.45         6.55 o                         
 -17   1  16          5.05          0.74         1.64 o                         
 -15   1  16         11.32          9.17         2.13 o                         
 -13   1  16        196.49        193.44         5.32 o                         
 -11   1  16          2.31          1.99         1.12 o                         
  -9   1  16          3.92          5.55         0.78 o                         
  -7   1  16         67.99         67.04         1.94 o                         
  -5   1  16         28.20         22.96         1.02 o                         
  -3   1  16         21.41         19.89         1.08 o                         
  -1   1  16         58.37         61.81         1.87 o                         
   1   1  16        226.73        225.97         5.22 o                         
   3   1  16         48.84         46.24         2.15 o                         
   5   1  16         30.51         29.80         2.00 o                         
   7   1  16         84.40        102.94         8.07 o                         
   9   1  16         33.87         33.35         8.78 o                         
  11   1  16         13.18         25.50         4.76 o                         
 -18   2  16          2.87          5.31         3.76 o                         
 -16   2  16          0.69          2.50         2.31 o                         
 -14   2  16         21.37         28.25         3.22 o                         
 -12   2  16        255.41        243.37         8.55 o                         
 -10   2  16          7.72          3.71         0.87 o                         
  -8   2  16         83.55         82.86         1.99 o                         
  -6   2  16        286.34        285.15         5.17 o                         
  -4   2  16         61.96         55.08         2.27 o                         
  -2   2  16        117.30        100.60         2.35 o                         
   0   2  16        208.44        209.79         4.02 o                         
   2   2  16         38.39         35.32         2.12 o                         
   4   2  16         28.34         25.19         2.03 o                         
   6   2  16        240.04        234.42         7.57 o                         
   8   2  16         38.50         32.76         5.03 o                         
  10   2  16          9.18          5.67         2.80 o                         
 -17   3  16          1.25          1.99         3.30 o                         
 -15   3  16          2.04          2.01         1.99 o                         
 -13   3  16        196.64        215.40        30.61 o                         
 -11   3  16         53.14         57.55         3.49 o                         
  -9   3  16         13.06         15.07         1.74 o                         
  -7   3  16        229.71        223.04         5.97 o                         
  -5   3  16         78.66         66.46         3.18 o                         
  -3   3  16          2.77          1.03         1.00 o                         
  -1   3  16        217.24        216.84         5.20 o                         
   1   3  16        359.36        325.01         6.37 o                         
   3   3  16          1.03          0.12         0.51 o                         
   5   3  16         31.58         32.06         2.92 o                         
   7   3  16          3.51         -1.15         2.37 o                         
   9   3  16          8.37         11.71         3.67 o                         
 -14   4  16          3.95          6.06         3.91 o                         
 -12   4  16         33.53         44.64         4.64 o                         
 -10   4  16         29.41         30.83         3.47 o                         
  -8   4  16          7.62          7.54         1.88 o                         
  -6   4  16         34.27         38.80         2.89 o                         
  -4   4  16         75.99         89.10         4.23 o                         
  -2   4  16         52.65         48.05         3.14 o                         
   0   4  16         23.49         19.04         2.05 o                         
   2   4  16         44.52         41.45         2.64 o                         
   4   4  16         13.95         19.58         3.19 o                         
   6   4  16         24.41         30.70         4.01 o                         
 -13   5  16         12.94          7.34         2.70 o                         
 -11   5  16         10.90         11.45         2.55 o                         
  -9   5  16          9.98          8.62         3.78 o                         
  -7   5  16         55.40         49.92         3.59 o                         
  -5   5  16         20.57         22.44         2.50 o                         
  -3   5  16         11.47          8.22         3.13 o                         
  -1   5  16         50.86         51.10         3.70 o                         
   1   5  16         10.50          9.98         1.86 o                         
   3   5  16          0.59         -0.14         1.58 o                         
   5   5  16         30.08         28.21         4.06 o                         
   7   5  16          4.22          1.19         3.06 o                         
 -10   6  16          2.61         -1.95         2.90 o                         
  -8   6  16          0.75         -0.96         2.58 o                         
  -6   6  16          7.50          3.26         2.54 o                         
  -4   6  16          4.24          2.37         1.83 o                         
  -2   6  16         13.92         11.30         2.49 o                         
   0   6  16         24.27         23.18         4.51 o                         
   2   6  16         17.02         20.91         5.50 o                         
  -3   7  16         18.60          8.90         3.45 o                         
  -9  -6  17          1.03          1.26         2.90 o                         
  -7  -6  17          2.66          0.36         2.52 o                         
  -5  -6  17          3.77          5.28         2.54 o                         
  -3  -6  17          1.46         -2.83         2.83 o                         
  -1  -6  17         20.37         22.45         3.90 o                         
   1  -6  17          1.27          5.59         3.67 o                         
 -14  -5  17          6.98          4.08         3.29 o                         
 -12  -5  17         16.06         15.53         4.55 o                         
 -10  -5  17          5.34          7.63         4.81 o                         
  -8  -5  17         10.61         11.30         2.86 o                         
  -6  -5  17          8.02          4.81         1.94 o                         
  -4  -5  17         16.18         11.13         3.37 o                         
  -2  -5  17          2.28          3.22         2.07 o                         
   0  -5  17          9.16         11.15         2.77 o                         
   2  -5  17          8.64          5.24         2.49 o                         
   4  -5  17          9.15          9.57         2.65 o                         
 -13  -4  17          2.69          6.37         2.35 o                         
 -11  -4  17          8.68         11.08         2.90 o                         
  -9  -4  17          8.32         10.45         2.51 o                         
  -7  -4  17         63.04         59.31         3.77 o                         
  -5  -4  17          3.39          5.67         2.25 o                         
  -3  -4  17          0.12         -0.51         1.72 o                         
  -1  -4  17         23.03         17.75         2.61 o                         
   1  -4  17          5.49          0.14         2.26 o                         
   3  -4  17          5.04          2.95         2.49 o                         
   5  -4  17         30.20         41.22         5.56 o                         
   7  -4  17          0.14          4.68         3.23 o                         
 -16  -3  17          0.46          0.74         2.00 o                         
 -14  -3  17         14.91         14.22         3.43 o                         
 -12  -3  17        186.06        191.95         8.95 o                         
 -10  -3  17         23.81         22.52         2.81 o                         
  -8  -3  17         36.25         39.04         2.45 o                         
  -6  -3  17         97.67         74.83         3.35 o                         
  -4  -3  17          6.27          4.50         2.91 o                         
  -2  -3  17         15.00          6.98         2.25 o                         
   0  -3  17         33.51         47.33         2.73 o                         
   2  -3  17         30.95         26.30         3.24 o                         
   4  -3  17         55.07         57.88         4.39 o                         
   6  -3  17          5.29          6.88         7.00 o                         
   8  -3  17         11.62         17.76         3.79 o                         
  10  -3  17          1.00         -3.68         3.68 o                         
 -17  -2  17          1.49         -0.44         4.39 o                         
 -15  -2  17          1.30         -2.43         2.43 o                         
 -13  -2  17        163.84        173.61         9.79 o                         
 -11  -2  17         25.28         26.76         3.00 o                         
  -9  -2  17          4.36          1.29         1.25 o                         
  -7  -2  17       1132.91       1090.99        20.68 o                         
  -5  -2  17         64.01         74.72         3.70 o                         
  -3  -2  17         74.57         71.42         3.91 o                         
  -1  -2  17        164.17        156.01         4.68 o                         
   1  -2  17         11.71         10.97         1.30 o                         
   3  -2  17         57.34         68.17         3.53 o                         
   5  -2  17        346.55        348.88        18.25 o                         
   7  -2  17          8.91          5.94         3.45 o                         
   9  -2  17          1.07          7.65         3.18 o                         
  11  -2  17         14.30         17.96         5.99 o                         
 -18  -1  17          2.28          7.11         2.17 o                         
 -16  -1  17          5.23         11.04         2.52 o                         
 -14  -1  17         12.35         11.46         2.38 o                         
 -12  -1  17          5.94          5.17         1.48 o                         
 -10  -1  17          7.13          4.11         1.08 o                         
  -8  -1  17         83.59         82.90         2.27 o                         
  -6  -1  17        566.98        584.88         7.47 o                         
  -4  -1  17         49.69         54.58         2.49 o                         
  -2  -1  17         82.93         72.21         3.35 o                         
   0  -1  17         46.83         52.03         2.37 o                         
   2  -1  17          7.47          5.06         1.01 o                         
   4  -1  17        153.16        158.41        10.04 o                         
   6  -1  17         71.16         67.80         4.87 o                         
   8  -1  17         28.16         34.55         5.06 o                         
  10  -1  17         22.80         26.25         4.81 o                         
 -19   0  17         15.18         17.01         5.14 o                         
 -17   0  17          6.89         13.57         2.71 o                         
 -15   0  17         12.34         11.32         2.49 o                         
 -13   0  17        229.67        238.58        11.18 o                         
 -11   0  17          8.66          4.98         0.95 o                         
  -9   0  17          0.12          0.55         0.63 o                         
  -7   0  17        663.47        707.79        13.11 o                         
  -5   0  17          4.31          3.84         0.78 o                         
  -3   0  17          0.74          2.86         0.95 o                         
  -1   0  17          3.81          2.39         0.79 o                         
   1   0  17         11.32         14.01         1.31 o                         
   3   0  17         65.60         74.14         2.50 o                         
   5   0  17        360.74        371.54         8.40 o                         
   7   0  17          1.28         -2.98         2.98 o                         
   9   0  17         21.60         24.71         4.48 o                         
  11   0  17          2.06          7.63         3.18 o                         
 -18   1  17          2.29          2.55         2.12 o                         
 -16   1  17          5.23          9.11         2.12 o                         
 -14   1  17         12.34         10.72         2.17 o                         
 -12   1  17          5.94          5.94         1.32 o                         
 -10   1  17          7.15          4.39         0.81 o                         
  -8   1  17         83.39         78.94         2.22 o                         
  -6   1  17        567.37        579.91         6.95 o                         
  -4   1  17         49.77         58.83         1.61 o                         
  -2   1  17         83.11         76.37         2.13 o                         
   0   1  17         46.82         49.23         2.13 o                         
   2   1  17          7.49          7.23         1.03 o                         
   4   1  17        153.01        151.12         5.08 o                         
   6   1  17         71.13         73.97         7.11 o                         
   8   1  17         28.16         33.59         5.16 o                         
  10   1  17         22.76         19.86         4.50 o                         
 -17   2  17          1.50          6.01         4.60 o                         
 -15   2  17          1.30          4.53         3.28 o                         
 -13   2  17        163.84        167.90         7.44 o                         
 -11   2  17         25.29         24.99         1.67 o                         
  -9   2  17          4.34          3.71         0.57 o                         
  -7   2  17       1132.83       1102.51        13.96 o                         
  -5   2  17         64.05         74.36         2.89 o                         
  -3   2  17         74.52         73.86         2.79 o                         
  -1   2  17        164.08        151.44         3.31 o                         
   1   2  17         11.74         10.39         0.92 o                         
   3   2  17         57.36         65.67         2.61 o                         
   5   2  17        346.90        361.09         6.68 o                         
   7   2  17          8.86          5.39         3.15 o                         
   9   2  17          1.07         -1.61         2.40 o                         
 -16   3  17          0.46          1.10         3.27 o                         
 -14   3  17         14.86         18.75         3.98 o                         
 -12   3  17        186.11        190.34         8.76 o                         
 -10   3  17         23.87         24.53         3.20 o                         
  -8   3  17         36.19         41.10         2.44 o                         
  -6   3  17         97.72         81.72         3.54 o                         
  -4   3  17          6.24          6.43         1.20 o                         
  -2   3  17         14.95         13.51         2.03 o                         
   0   3  17         33.51         46.43         2.05 o                         
   2   3  17         30.95         26.43         1.62 o                         
   4   3  17         55.08         56.29         4.05 o                         
   6   3  17          5.30          8.81         2.33 o                         
   8   3  17         11.62         13.84         3.54 o                         
 -13   4  17          2.68          4.18         2.79 o                         
 -11   4  17          8.64         13.22         2.36 o                         
  -9   4  17          8.29         10.06         2.82 o                         
  -7   4  17         63.17         60.70         3.51 o                         
  -5   4  17          3.37          3.65         1.18 o                         
  -3   4  17          0.12         -0.62         1.06 o                         
  -1   4  17         23.00         21.97         2.17 o                         
   1   4  17          5.50          3.60         1.41 o                         
   3   4  17          5.05          3.06         1.79 o                         
   5   4  17         30.25         32.85         4.03 o                         
   7   4  17          0.14          0.23         2.12 o                         
 -12   5  17         16.04         39.22         8.50 o                         
 -10   5  17          5.34          2.56         3.23 o                         
  -8   5  17         10.63          8.31         2.11 o                         
  -6   5  17          7.98          5.00         1.40 o                         
  -4   5  17         16.22         15.42         2.27 o                         
  -2   5  17          2.28          1.63         1.22 o                         
   0   5  17          9.16         11.47         1.90 o                         
   2   5  17          8.65          8.52         3.07 o                         
   4   5  17          9.16          5.51         3.95 o                         
   6   5  17         11.42         11.05         4.66 o                         
  -9   6  17          1.03         -4.34         4.34 o                         
  -7   6  17          2.67         -1.72         2.31 o                         
  -5   6  17          3.77          0.35         2.52 o                         
  -3   6  17          1.46         -2.41         2.41 o                         
  -1   6  17         20.32         28.83         4.94 o                         
   1   6  17          1.27          3.77         2.68 o                         
   3   6  17          6.58         10.83         5.11 o                         
  -4  -6  18          2.02          2.99         2.61 o                         
  -2  -6  18         25.61         23.21         5.69 o                         
   0  -6  18          2.87          5.61         3.15 o                         
 -13  -5  18          4.37          2.49         2.82 o                         
 -11  -5  18          0.48         -1.18         3.29 o                         
  -9  -5  18         11.38         11.46         3.05 o                         
  -7  -5  18          2.74          6.62         3.29 o                         
  -5  -5  18          7.90          3.95         1.65 o                         
  -3  -5  18         14.81          5.88         4.07 o                         
  -1  -5  18          7.02          8.73         2.68 o                         
   1  -5  18         12.67         15.72         3.36 o                         
   3  -5  18          0.70         -2.30         2.30 o                         
 -14  -4  18         13.63         18.97         3.65 o                         
 -12  -4  18         17.96         18.13         4.60 o                         
 -10  -4  18         30.83         31.13         4.19 o                         
  -8  -4  18         53.01         50.24         7.13 o                         
  -6  -4  18         40.17         42.86         3.91 o                         
  -4  -4  18          5.93          5.15         2.28 o                         
  -2  -4  18         36.01         27.85         3.70 o                         
   0  -4  18         29.49         35.95         4.85 o                         
   2  -4  18         29.75         28.87         5.79 o                         
   4  -4  18         11.17         12.77         3.47 o                         
   6  -4  18          2.61          3.43         6.78 o                         
 -15  -3  18          2.32          0.28         2.42 o                         
 -13  -3  18         25.26         16.88         2.68 o                         
 -11  -3  18         41.08         53.06         7.17 o                         
  -9  -3  18         84.13        254.20        11.63 o                         
  -7  -3  18         23.45         22.72         1.73 o                         
  -5  -3  18          3.84          2.76         1.24 o                         
  -3  -3  18         17.62         53.99         5.46 o                         
  -1  -3  18        209.47        204.93        10.44 o                         
   1  -3  18         28.84         27.26         2.22 o                         
   3  -3  18         13.07         24.73         3.75 o                         
   5  -3  18         17.88         24.45         3.15 o                         
   7  -3  18          8.22         11.61         3.01 o                         
   9  -3  18          0.62         -3.53         3.53 o                         
 -16  -2  18          0.06         -0.10         2.11 o                         
 -14  -2  18          2.03          1.77         2.00 o                         
 -12  -2  18         23.12         23.36         3.82 o                         
 -10  -2  18         27.17         25.32         2.87 o                         
  -8  -2  18        264.81        241.62         5.16 o                         
  -6  -2  18         59.96         66.08         5.14 o                         
  -4  -2  18         83.90         73.21         5.71 o                         
  -2  -2  18         97.17         99.59         5.47 o                         
   0  -2  18        225.72        235.99         7.31 o                         
   2  -2  18         21.49         17.26         1.89 o                         
   4  -2  18         29.93         25.71         3.17 o                         
   6  -2  18          0.00          1.56         2.24 o                         
   8  -2  18         12.04         10.17         3.20 o                         
  10  -2  18          1.50          5.16         3.59 o                         
 -19  -1  18         13.11         18.57         5.65 o                         
 -17  -1  18          4.90          2.78         2.22 o                         
 -15  -1  18         18.84         20.48         3.02 o                         
 -13  -1  18         18.26         16.15         2.58 o                         
 -11  -1  18          4.11          3.52         1.43 o                         
  -9  -1  18         14.09         12.00         1.15 o                         
  -7  -1  18        817.92        808.64         8.88 o                         
  -5  -1  18         40.70         34.69         2.07 o                         
  -3  -1  18         11.79         12.08         1.37 o                         
  -1  -1  18        469.15        439.23         7.82 o                         
   1  -1  18        106.30         93.91         2.71 o                         
   3  -1  18         80.34         80.96         3.87 o                         
   5  -1  18        174.78        199.02        11.40 o                         
   7  -1  18         30.94         27.34         4.38 o                         
   9  -1  18          5.26          0.82         1.99 o                         
  11  -1  18         17.42         17.07         5.70 o                         
 -18   0  18          0.93          0.65         3.35 o                         
 -16   0  18          0.43         -0.06         1.39 o                         
 -14   0  18          0.80         -0.10         1.46 o                         
 -12   0  18         17.17         29.82         2.78 o                         
 -10   0  18          0.96          1.48         0.49 o                         
  -8   0  18         15.92         19.05         1.22 o                         
  -6   0  18        110.27        503.98        79.66 o                         
  -4   0  18         11.35          7.18         0.94 o                         
  -2   0  18        153.71        170.83         4.46 o                         
   0   0  18        106.12        103.27         2.15 o                         
   2   0  18        229.06        245.89         4.69 o                         
   4   0  18          7.98         10.30         1.19 o                         
   6   0  18         28.19         31.77         3.46 o                         
   8   0  18         12.90         14.10         3.45 o                         
  10   0  18         46.17         79.95         8.07 o                         
 -17   1  18          4.90          6.02         1.90 o                         
 -15   1  18         18.85         19.07         2.73 o                         
 -13   1  18         18.25         19.73         2.76 o                         
 -11   1  18          4.16          2.31         0.83 o                         
  -9   1  18         14.08         11.55         0.88 o                         
  -7   1  18        817.51        788.94        11.52 o                         
  -5   1  18         40.68         32.66         1.39 o                         
  -3   1  18         11.77         13.15         1.03 o                         
  -1   1  18        468.89        442.13         5.75 o                         
   1   1  18        106.57        103.90         3.01 o                         
   3   1  18         80.56         78.40         3.58 o                         
   5   1  18        174.62        177.59         5.46 o                         
   7   1  18         30.91         26.74         4.41 o                         
   9   1  18          5.24          2.12         2.56 o                         
 -16   2  18          0.06          4.73         2.15 o                         
 -14   2  18          2.03          4.57         2.30 o                         
 -12   2  18         23.16         20.19         2.17 o                         
 -10   2  18         27.16         23.54         1.22 o                         
  -8   2  18        264.83        250.23         4.60 o                         
  -6   2  18         59.97         65.85         3.00 o                         
  -4   2  18         83.91         76.07         3.53 o                         
  -2   2  18         97.23         99.19         3.11 o                         
   0   2  18        225.81        234.30         4.42 o                         
   2   2  18         21.37         18.25         1.54 o                         
   4   2  18         29.90         27.60         1.89 o                         
   6   2  18          0.00         -1.83         1.83 o                         
   8   2  18         12.04         16.16         6.17 o                         
 -15   3  18          2.31          4.59         5.60 o                         
 -13   3  18         25.21         21.65         4.20 o                         
 -11   3  18         41.08         45.23         4.37 o                         
  -9   3  18         84.15        196.32        12.88 o                         
  -7   3  18         23.46         22.16         1.78 o                         
  -5   3  18          3.83          4.95         1.08 o                         
  -3   3  18         17.58         44.86         3.22 o                         
  -1   3  18        209.49        206.57         7.15 o                         
   1   3  18         28.86         29.24         2.11 o                         
   3   3  18         13.11         21.83         2.91 o                         
   5   3  18         17.88         18.23         3.84 o                         
   7   3  18          8.22         10.72         3.37 o                         
 -14   4  18         13.64         11.85         5.30 o                         
 -12   4  18         17.95         15.93         3.03 o                         
 -10   4  18         30.82         32.33         3.96 o                         
  -8   4  18         53.02         45.83         3.09 o                         
  -6   4  18         40.25         40.22         2.90 o                         
  -4   4  18          5.91          5.13         1.38 o                         
  -2   4  18         36.07         30.14         2.48 o                         
   0   4  18         29.51         31.02         2.53 o                         
   2   4  18         29.79         33.27         4.71 o                         
   4   4  18         11.15         12.78         2.72 o                         
   6   4  18          2.63          1.81         2.37 o                         
 -13   5  18          4.37          5.89         4.36 o                         
 -11   5  18          0.48          1.01         2.47 o                         
  -9   5  18         11.38         17.49         3.97 o                         
  -7   5  18          2.72         -1.22         2.10 o                         
  -5   5  18          7.90          8.49         2.03 o                         
  -3   5  18         14.82         11.66         2.42 o                         
  -1   5  18          7.02          3.79         1.69 o                         
   1   5  18         12.69          6.51         2.87 o                         
   3   5  18          0.70          2.13         2.30 o                         
   5   5  18         10.42         15.20         5.21 o                         
  -8   6  18          3.51          2.57         2.69 o                         
  -6   6  18         14.56         34.91         5.49 o                         
  -4   6  18          2.01          1.26         1.74 o                         
  -2   6  18         25.65         28.38         4.82 o                         
   0   6  18          2.85          5.89         6.60 o                         
   2   6  18          0.71         -3.47         3.47 o                         
  -3  -6  19         12.15          9.24         3.42 o                         
  -1  -6  19          0.98         -3.28         3.59 o                         
 -12  -5  19          8.18         11.54         4.07 o                         
 -10  -5  19          1.40          3.62         2.83 o                         
  -8  -5  19          3.49          5.60         3.04 o                         
  -6  -5  19          1.17          2.72         3.31 o                         
  -4  -5  19          3.93         -1.94         1.94 o                         
  -2  -5  19         17.58         15.32         3.30 o                         
   0  -5  19         18.56         30.80         4.47 o                         
   2  -5  19          9.65          7.41         3.42 o                         
 -13  -4  19          8.19         10.41         3.45 o                         
 -11  -4  19          2.99          1.68         2.53 o                         
  -9  -4  19         19.59         13.88         4.78 o                         
  -7  -4  19         21.27         19.73         3.27 o                         
  -5  -4  19          5.99          4.30         1.98 o                         
  -3  -4  19         23.02         21.21         3.29 o                         
  -1  -4  19          0.84          1.35         2.21 o                         
   1  -4  19          3.76          3.88         2.39 o                         
   3  -4  19          3.75         -0.83         1.74 o                         
   5  -4  19         14.03         15.85         3.80 o                         
 -16  -3  19          6.39          3.91         3.71 o                         
 -14  -3  19         19.36         20.62         3.99 o                         
 -12  -3  19         17.19         22.62         4.85 o                         
 -10  -3  19         25.09         29.51         4.40 o                         
  -8  -3  19         44.34         35.39         2.33 o                         
  -6  -3  19          4.48          3.13         1.03 o                         
  -4  -3  19         10.83          1.58         3.53 o                         
  -2  -3  19        107.53        101.90        11.26 o                         
   0  -3  19        149.54        160.50        11.22 o                         
   2  -3  19          0.51         -1.38         1.38 o                         
   4  -3  19         32.44         30.30         3.31 o                         
   6  -3  19         19.06         22.08         3.12 o                         
 -17  -2  19          1.93         -3.95         3.95 o                         
 -15  -2  19         39.78         43.99         9.58 o                         
 -13  -2  19        164.92        170.54         9.91 o                         
 -11  -2  19          2.39         -0.21         1.92 o                         
  -9  -2  19         17.06         15.49         1.33 o                         
  -7  -2  19         15.46         11.62         1.54 o                         
  -5  -2  19         12.52          9.45         1.78 o                         
  -3  -2  19          4.06          0.74         2.18 o                         
  -1  -2  19        318.59        314.42         9.89 o                         
   1  -2  19          7.33          5.46         1.19 o                         
   3  -2  19         36.87         42.19         3.70 o                         
   5  -2  19        212.98        237.37         9.47 o                         
   7  -2  19         34.53         33.62         5.00 o                         
   9  -2  19          8.09          4.28         3.46 o                         
 -18  -1  19          3.61         -0.17         2.88 o                         
 -16  -1  19          9.14          9.30         2.38 o                         
 -14  -1  19         15.51         19.66         2.97 o                         
 -12  -1  19          0.26          0.50         0.99 o                         
 -10  -1  19         25.09         23.46         2.27 o                         
  -8  -1  19         91.95         91.91         2.95 o                         
  -6  -1  19         50.62         51.89         2.49 o                         
  -4  -1  19        154.35        177.87         5.33 o                         
  -2  -1  19         93.81         84.49         3.66 o                         
   0  -1  19         57.83         55.02         2.79 o                         
   2  -1  19         10.05          5.68         1.69 o                         
   4  -1  19         85.97         87.54         5.57 o                         
   6  -1  19        113.70        109.16         8.32 o                         
   8  -1  19         22.44         37.23         5.53 o                         
  10  -1  19          0.92          6.81         4.70 o                         
 -17   0  19          0.14         -2.39         2.94 o                         
 -15   0  19          2.10          0.67         2.30 o                         
 -13   0  19         21.05         18.66         3.50 o                         
 -11   0  19          4.37          3.32         0.90 o                         
  -9   0  19         66.64         64.42         2.19 o                         
  -7   0  19        143.27        142.57         3.52 o                         
  -5   0  19          9.31          4.94         0.73 o                         
  -3   0  19          4.35          6.08         1.16 o                         
  -1   0  19        868.07        941.05        11.42 o                         
   1   0  19        165.66        160.75         3.20 o                         
   3   0  19          4.54          5.29         0.87 o                         
   5   0  19         10.66          6.29         2.12 o                         
   7   0  19          0.06         -2.29         2.29 o                         
   9   0  19          8.18          9.03         3.17 o                         
 -16   1  19          9.14          6.74         7.70 o                         
 -14   1  19         15.54         16.06         2.59 o                         
 -12   1  19          0.26         -1.00         1.35 o                         
 -10   1  19         25.08         19.36         1.26 o                         
  -8   1  19         91.81         85.20         2.11 o                         
  -6   1  19         50.55         49.15         1.93 o                         
  -4   1  19        154.32        173.74         3.31 o                         
  -2   1  19         93.68         83.76         2.67 o                         
   0   1  19         57.79         58.46         2.27 o                         
   2   1  19         10.07          6.78         0.97 o                         
   4   1  19         85.85         88.83         5.16 o                         
   6   1  19        113.89        108.07         6.37 o                         
   8   1  19         22.45         37.44         6.89 o                         
 -15   2  19         39.79         43.90         9.67 o                         
 -13   2  19        164.97        179.80        10.52 o                         
 -11   2  19          2.38          0.98         1.49 o                         
  -9   2  19         17.06         14.32         0.91 o                         
  -7   2  19         15.44         14.82         1.56 o                         
  -5   2  19         12.54          9.07         1.49 o                         
  -3   2  19          4.04          3.51         1.11 o                         
  -1   2  19        318.72        296.61         5.26 o                         
   1   2  19          7.34          5.72         0.97 o                         
   3   2  19         36.93         41.44         2.29 o                         
   5   2  19        212.91        234.04         8.94 o                         
   7   2  19         34.47         37.28         3.86 o                         
 -14   3  19         19.34         24.51         4.39 o                         
 -12   3  19         17.21         15.17         2.80 o                         
 -10   3  19         25.06         25.63         2.55 o                         
  -8   3  19         44.36         38.23         2.31 o                         
  -6   3  19          4.44          7.15         1.07 o                         
  -4   3  19         10.81          8.65         1.78 o                         
  -2   3  19        107.51         90.90         4.85 o                         
   0   3  19        149.53        172.51         6.49 o                         
   2   3  19          0.51         -1.87         1.87 o                         
   4   3  19         32.43         38.85         4.16 o                         
   6   3  19         19.05         19.08         4.14 o                         
 -13   4  19          8.20          9.48         2.51 o                         
 -11   4  19          2.99          4.14         2.19 o                         
  -9   4  19         19.62         20.88         3.21 o                         
  -7   4  19         21.29         20.58         2.66 o                         
  -5   4  19          5.95          4.39         1.67 o                         
  -3   4  19         23.01         22.92         2.83 o                         
  -1   4  19          0.84          3.42         1.65 o                         
   1   4  19          3.75          1.60         1.70 o                         
   3   4  19          3.75          0.65         1.62 o                         
   5   4  19         14.08         20.75         3.44 o                         
   7   4  19          0.34         -2.59         2.64 o                         
 -12   5  19          8.18         17.43         6.48 o                         
 -10   5  19          1.40          1.52         2.15 o                         
  -8   5  19          3.50          5.37         2.67 o                         
  -6   5  19          1.16         -0.72         2.78 o                         
  -4   5  19          3.91          3.34         1.69 o                         
  -2   5  19         17.55          9.86         2.22 o                         
   0   5  19         18.56         22.83         4.45 o                         
   2   5  19          9.67          8.24         2.97 o                         
   4   5  19          4.71         -1.56         2.97 o                         
   6   5  19          2.52         -2.44         2.85 o                         
  -9   6  19          3.04         -2.07         3.87 o                         
  -7   6  19          0.66         -1.79         3.45 o                         
  -5   6  19          0.56         -1.00         6.41 o                         
  -3   6  19         12.15         14.33         3.65 o                         
  -1   6  19          0.98          1.15         2.14 o                         
   1   6  19          7.12          5.09         3.76 o                         
  -2  -6  20          2.63          1.39         2.21 o                         
 -13  -5  20          9.34          8.35         4.23 o                         
  -9  -5  20         30.22         28.16         6.55 o                         
  -7  -5  20          1.21         -0.18         2.48 o                         
  -5  -5  20         14.11         15.06         2.94 o                         
  -3  -5  20         18.99         24.32         5.37 o                         
  -1  -5  20          8.92          5.88         2.42 o                         
   1  -5  20          0.29         -3.07         3.20 o                         
 -12  -4  20          3.07          3.31         3.45 o                         
 -10  -4  20          0.58         -1.35         2.51 o                         
  -8  -4  20         42.40         77.49         9.13 o                         
  -6  -4  20         11.70          7.72         2.06 o                         
  -4  -4  20          9.21          7.28         3.03 o                         
  -2  -4  20         17.87         20.65         3.05 o                         
   0  -4  20          1.39         10.22         2.86 o                         
   2  -4  20          5.75          8.89         3.42 o                         
   4  -4  20         11.26         16.53         6.04 o                         
 -15  -3  20         11.66         13.86         4.69 o                         
 -13  -3  20         41.62         51.52         6.17 o                         
 -11  -3  20          4.48          7.11         2.82 o                         
  -9  -3  20        199.07        205.80        10.62 o                         
  -7  -3  20         16.40          7.31         1.62 o                         
  -5  -3  20          6.88          4.61         3.43 o                         
  -3  -3  20          7.69          4.13         3.07 o                         
  -1  -3  20         71.58         77.09         6.77 o                         
   1  -3  20         37.20         42.75         5.37 o                         
   3  -3  20         92.25        109.34         8.64 o                         
   5  -3  20          1.09         -1.81         5.86 o                         
 -16  -2  20          1.13         -4.36         4.36 o                         
 -14  -2  20         69.50         65.46         6.51 o                         
 -12  -2  20          7.52          6.58         2.50 o                         
 -10  -2  20         10.38          8.10         2.43 o                         
  -8  -2  20        312.51        286.94         9.86 o                         
  -6  -2  20         26.44         24.56         2.26 o                         
  -4  -2  20         11.28         10.93         2.82 o                         
  -2  -2  20         30.97         28.06         3.79 o                         
   0  -2  20          3.52          0.75         1.14 o                         
   2  -2  20         19.39         19.84         3.86 o                         
   4  -2  20         72.79         97.01         8.05 o                         
   6  -2  20          6.04          2.93         2.43 o                         
   8  -2  20         12.20         14.43         4.82 o                         
  10  -2  20         16.23         15.87         5.41 o                         
 -17  -1  20          2.52          5.12         3.14 o                         
 -15  -1  20         31.15         30.92         3.72 o                         
 -13  -1  20         18.19         15.96         3.19 o                         
 -11  -1  20          6.87          4.32         1.49 o                         
  -9  -1  20          0.06         -0.04         0.66 o                         
  -7  -1  20         29.95         27.66         1.79 o                         
  -5  -1  20         46.08         42.64         2.66 o                         
  -3  -1  20         67.41         70.82         4.76 o                         
  -1  -1  20         10.96          9.21         1.62 o                         
   1  -1  20          8.51          9.98         1.68 o                         
   3  -1  20          8.58          8.74         2.19 o                         
   5  -1  20         39.04         29.77         4.50 o                         
   7  -1  20          6.34          8.41         3.03 o                         
   9  -1  20          4.68          8.53         4.75 o                         
 -16   0  20          0.87          1.00         1.63 o                         
 -14   0  20          3.65          3.83         2.54 o                         
 -12   0  20         18.33         29.22         3.24 o                         
 -10   0  20          0.32          2.76         1.14 o                         
  -8   0  20          9.37          4.72         0.60 o                         
  -6   0  20          0.54         -0.63         0.78 o                         
  -4   0  20         21.61         74.24        12.56 o                         
  -2   0  20        112.64        133.80         4.53 o                         
   0   0  20          3.10          2.21         0.86 o                         
   2   0  20         80.72         75.01         3.15 o                         
   4   0  20         72.02         86.95         5.70 o                         
   6   0  20         20.89         22.51         3.82 o                         
   8   0  20          1.55          6.60         4.51 o                         
 -15   1  20         31.14         29.72         4.91 o                         
 -13   1  20         18.18         12.51         2.23 o                         
 -11   1  20          6.86          4.83         1.54 o                         
  -9   1  20          0.06         -0.07         0.59 o                         
  -7   1  20         29.95         26.67         1.48 o                         
  -5   1  20         46.08         46.79         2.04 o                         
  -3   1  20         67.34         68.32         3.12 o                         
  -1   1  20         10.94          7.71         1.02 o                         
   1   1  20          8.47         10.02         1.03 o                         
   3   1  20          8.53          7.39         1.35 o                         
   5   1  20         38.95         33.04         4.09 o                         
   7   1  20          6.34          8.44         2.07 o                         
   9   1  20          4.70          6.54         4.19 o                         
 -16   2  20          1.13          2.81         3.78 o                         
 -14   2  20         69.51         71.58         6.95 o                         
 -12   2  20          7.55          4.19         3.18 o                         
 -10   2  20         10.40          9.02         1.72 o                         
  -8   2  20        312.59        303.04         7.25 o                         
  -6   2  20         26.42         26.56         2.25 o                         
  -4   2  20         11.30          8.54         1.38 o                         
  -2   2  20         30.97         31.81         1.75 o                         
   0   2  20          3.53          4.57         1.08 o                         
   2   2  20         19.41         20.69         1.86 o                         
   4   2  20         72.81         83.93         6.73 o                         
   6   2  20          6.02          8.13         2.08 o                         
   8   2  20         12.21          3.70         3.90 o                         
 -13   3  20         41.57         47.39         5.97 o                         
 -11   3  20          4.47          3.88         1.96 o                         
  -9   3  20        198.94        195.57         8.29 o                         
  -7   3  20         16.40         10.80         1.74 o                         
  -5   3  20          6.86          6.62         1.37 o                         
  -3   3  20          7.67          8.28         1.58 o                         
  -1   3  20         71.54         73.23         6.12 o                         
   1   3  20         37.22         37.78         4.61 o                         
   3   3  20         92.21         86.70         4.76 o                         
   5   3  20          1.09          0.30         1.64 o                         
 -12   4  20          3.08          0.28         2.00 o                         
 -10   4  20          0.58          0.09         1.89 o                         
  -8   4  20         42.43         80.10         6.27 o                         
  -6   4  20         11.70          5.50         2.65 o                         
  -4   4  20          9.24          7.53         1.93 o                         
  -2   4  20         17.89         15.48         2.31 o                         
   0   4  20          1.39          3.84         5.07 o                         
   2   4  20          5.73          7.06         2.86 o                         
   4   4  20         11.26         13.09         2.95 o                         
   6   4  20          2.52          4.48         3.44 o                         
 -13   5  20          9.34          3.91         3.61 o                         
 -11   5  20          0.74          0.31         2.63 o                         
  -9   5  20         30.23         28.80         6.45 o                         
  -7   5  20          1.21          0.60         1.72 o                         
  -5   5  20         14.13         15.54         2.89 o                         
  -3   5  20         18.95         11.37         2.92 o                         
  -1   5  20          8.90          8.78         3.03 o                         
   1   5  20          0.28          2.35         2.72 o                         
   3   5  20         12.13          6.07         4.26 o                         
   5   5  20          2.38         -0.73         2.34 o                         
  -8   6  20         12.14          6.51         4.73 o                         
  -6   6  20          6.59         10.41         3.57 o                         
  -4   6  20          0.12          2.60         2.17 o                         
  -2   6  20          2.64          2.50         2.20 o                         
   0   6  20          2.06         10.23         5.05 o                         
  -6  -5  21          9.28          1.43         3.50 o                         
  -4  -5  21          3.71          0.62         1.82 o                         
  -2  -5  21         11.91         11.78         3.84 o                         
   0  -5  21          4.10          1.82         2.58 o                         
 -11  -4  21          8.65          2.81         3.43 o                         
  -9  -4  21         16.07         14.96         4.60 o                         
  -7  -4  21         13.75         22.37         5.19 o                         
  -5  -4  21          5.97          5.33         2.17 o                         
  -3  -4  21         38.40         40.44         6.59 o                         
  -1  -4  21          6.89          5.02         2.33 o                         
   1  -4  21          0.38         -0.38         2.55 o                         
 -14  -3  21          2.22          4.61         3.30 o                         
 -12  -3  21         22.81         20.93         5.23 o                         
 -10  -3  21         37.13         35.90         4.85 o                         
  -8  -3  21         24.60         21.15         5.50 o                         
  -6  -3  21         23.43         27.01         3.85 o                         
  -4  -3  21          8.09          7.04         3.69 o                         
  -2  -3  21         16.04         20.94         3.85 o                         
   0  -3  21         52.66         66.71         6.55 o                         
   2  -3  21          0.74          0.64         3.87 o                         
   4  -3  21         13.86         11.06         5.26 o                         
 -17  -2  21          1.26         -2.03         3.30 o                         
 -15  -2  21         11.98         11.42         5.09 o                         
 -13  -2  21         15.67         15.07         3.49 o                         
 -11  -2  21          3.02         -0.78         1.99 o                         
  -9  -2  21        133.38        144.60         8.44 o                         
  -7  -2  21          1.16         -0.17         1.01 o                         
  -5  -2  21          1.15         -2.26         2.26 o                         
  -3  -2  21        143.51        151.80         8.95 o                         
  -1  -2  21        105.04         99.70         5.80 o                         
   1  -2  21          3.19          4.94         1.76 o                         
   3  -2  21          6.93         11.41         2.39 o                         
   5  -2  21          3.39          0.78         1.82 o                         
   7  -2  21          5.22          2.96         5.81 o                         
 -18  -1  21          1.23          3.60         3.08 o                         
 -16  -1  21          2.09          3.00         2.41 o                         
 -14  -1  21         17.33         17.93         2.89 o                         
 -12  -1  21          0.08         -0.91         1.51 o                         
 -10  -1  21          1.26          1.21         1.78 o                         
  -8  -1  21          6.03          3.42         0.83 o                         
  -6  -1  21         16.28         14.04         1.81 o                         
  -4  -1  21         43.02         45.46         4.78 o                         
  -2  -1  21          8.57         12.56         1.91 o                         
   0  -1  21         31.47         30.82         2.31 o                         
   2  -1  21          3.23          2.97         1.22 o                         
   4  -1  21         13.49         18.33         2.94 o                         
   6  -1  21         14.15         16.47         2.93 o                         
   8  -1  21          7.92          7.01         4.38 o                         
 -15   0  21         13.11         15.39         2.66 o                         
 -13   0  21          4.50          2.67         1.89 o                         
 -11   0  21          0.01         -0.79         1.38 o                         
  -9   0  21        196.57        219.60         9.49 o                         
  -7   0  21          0.16        355.00        81.21 o                         
  -5   0  21          2.53          0.69         0.85 o                         
  -3   0  21          5.71          3.26         1.33 o                         
  -1   0  21         25.65         26.68         2.14 o                         
   1   0  21         41.36         43.96         1.91 o                         
   3   0  21          0.02          3.82         1.34 o                         
   5   0  21         32.25         18.62         3.23 o                         
   7   0  21          1.19         -1.30         1.80 o                         
   9   0  21          8.47         17.72         6.40 o                         
 -16   1  21          2.08          7.45         4.51 o                         
 -14   1  21         17.35         14.86         3.59 o                         
 -12   1  21          0.08         -0.76         1.30 o                         
 -10   1  21          1.27         -0.32         0.85 o                         
  -8   1  21          6.03          3.92         0.79 o                         
  -6   1  21         16.31         14.64         1.25 o                         
  -4   1  21         43.00         44.59         2.24 o                         
  -2   1  21          8.59         11.20         1.13 o                         
   0   1  21         31.48         33.76         1.79 o                         
   2   1  21          3.24          4.05         1.00 o                         
   4   1  21         13.51         17.04         2.85 o                         
   6   1  21         14.13         15.92         2.75 o                         
   8   1  21          7.92          9.71         2.95 o                         
 -15   2  21         11.96         14.67         3.79 o                         
 -13   2  21         15.65         14.22         3.44 o                         
 -11   2  21          3.02         -2.09         2.09 o                         
  -9   2  21        133.45        131.90         5.92 o                         
  -7   2  21          1.16          2.15         1.07 o                         
  -5   2  21          1.15          0.94         1.07 o                         
  -3   2  21        143.47        140.22         5.02 o                         
  -1   2  21        105.09         97.33         4.15 o                         
   1   2  21          3.20          3.22         1.17 o                         
   3   2  21          6.93          9.40         3.08 o                         
   5   2  21          3.37          2.29         1.69 o                         
   7   2  21          5.23          2.67         3.46 o                         
 -12   3  21         22.80         27.53         4.58 o                         
 -10   3  21         37.17         35.76         3.80 o                         
  -8   3  21         24.66         23.28         2.44 o                         
  -6   3  21         23.41         27.40         2.54 o                         
  -4   3  21          8.09          7.03         2.07 o                         
  -2   3  21         16.06         12.39         1.77 o                         
   0   3  21         52.68         58.45         3.40 o                         
   2   3  21          0.73         -1.20         1.20 o                         
   4   3  21         13.87         12.56         2.68 o                         
   6   3  21          1.87          7.92         4.01 o                         
 -13   4  21          0.55          8.42         4.24 o                         
 -11   4  21          8.67          6.80         2.18 o                         
  -9   4  21         16.06         13.79         2.77 o                         
  -7   4  21         13.74         16.21         3.89 o                         
  -5   4  21          5.98          4.14         1.55 o                         
  -3   4  21         38.40         32.29         3.38 o                         
  -1   4  21          6.90          7.44         2.24 o                         
   1   4  21          0.38         -0.20         2.21 o                         
   3   4  21          0.95         -0.84         2.47 o                         
   5   4  21          8.30         12.46         4.69 o                         
 -12   5  21          0.06          1.87         3.26 o                         
 -10   5  21          1.26          3.32         3.26 o                         
  -8   5  21          6.54          3.66         2.42 o                         
  -6   5  21          9.28          0.93         1.83 o                         
  -4   5  21          3.70          2.40         1.81 o                         
  -2   5  21         11.90          8.75         3.10 o                         
   0   5  21          4.11          2.33         2.03 o                         
   2   5  21          1.81          2.07         2.56 o                         
  -7   6  21          8.14         17.93         6.58 o                         
  -5   6  21          0.11         -5.23         5.23 o                         
  -3   6  21         23.95         20.60         6.47 o                         
  -3  -5  22          1.21         -1.95         2.73 o                         
  -1  -5  22         16.36         15.91         4.60 o                         
   1  -5  22          1.85          1.63         3.09 o                         
 -12  -4  22          0.34         -1.99         2.85 o                         
 -10  -4  22          4.18         -0.28         2.66 o                         
  -8  -4  22         11.88         12.19         4.43 o                         
  -6  -4  22         10.45          7.13         3.52 o                         
  -4  -4  22         16.25         18.71         4.13 o                         
  -2  -4  22         11.07          9.89         3.19 o                         
   0  -4  22          1.37         -1.39         2.23 o                         
 -15  -3  22          7.43         10.16         4.90 o                         
 -13  -3  22          9.63         14.49         4.84 o                         
 -11  -3  22         11.09         10.19         3.44 o                         
  -9  -3  22         23.15         24.46         4.22 o                         
  -7  -3  22          5.07          4.17         1.37 o                         
  -5  -3  22          3.31         -4.10         4.10 o                         
  -3  -3  22         35.98         42.44         8.08 o                         
  -1  -3  22         13.40         13.89         5.60 o                         
   1  -3  22          3.21          5.96         2.43 o                         
   3  -3  22         60.08         69.90         7.37 o                         
 -16  -2  22         13.29         11.63         4.52 o                         
 -14  -2  22         28.50         26.00         4.34 o                         
 -12  -2  22          3.27          0.69         1.82 o                         
 -10  -2  22          4.53          7.34         2.53 o                         
  -8  -2  22         13.50          9.94         2.71 o                         
  -6  -2  22         15.81         14.62         2.32 o                         
  -4  -2  22          0.42          0.01         2.59 o                         
  -2  -2  22        140.87        158.83         7.50 o                         
   0  -2  22          0.52          0.16         1.20 o                         
   2  -2  22         17.89         15.99         2.60 o                         
   4  -2  22         90.29         99.10         6.27 o                         
   6  -2  22          2.30          4.72         3.38 o                         
 -17  -1  22          0.42         -1.31         2.58 o                         
 -15  -1  22        154.79        168.49        13.87 o                         
 -13  -1  22          3.79          3.16         1.62 o                         
 -11  -1  22         11.63         13.52         2.79 o                         
  -9  -1  22         58.14         59.00         5.19 o                         
  -7  -1  22         34.82         26.94         2.03 o                         
  -5  -1  22          4.05          1.40         3.51 o                         
  -3  -1  22        245.16        240.47        14.07 o                         
  -1  -1  22          2.98          4.12         1.84 o                         
   1  -1  22          1.58          2.78         1.19 o                         
   3  -1  22          9.04         12.11         2.37 o                         
   5  -1  22         11.13         12.16         2.72 o                         
   7  -1  22          1.84          2.54         1.73 o                         
   9  -1  22          1.08         -2.37         2.96 o                         
 -14   0  22          3.26          1.35         1.35 o                         
 -12   0  22          9.68         11.35         2.16 o                         
 -10   0  22         10.80         12.94         2.47 o                         
  -8   0  22          8.55          7.37         0.93 o                         
  -6   0  22          0.21          0.35         1.05 o                         
  -4   0  22         59.93         57.86         4.07 o                         
  -2   0  22          0.10         -0.56         1.38 o                         
   0   0  22          0.18          3.79         1.05 o                         
   2   0  22          0.24         -0.24         1.02 o                         
   4   0  22          2.40          3.85         2.80 o                         
   6   0  22          0.51         -1.06         1.99 o                         
   8   0  22          3.26         12.10         3.34 o                         
 -15   1  22        154.76        173.07        11.15 o                         
 -13   1  22          3.79         -0.03         4.07 o                         
 -11   1  22         11.67         10.05         2.68 o                         
  -9   1  22         58.16         52.84         2.80 o                         
  -7   1  22         34.80         33.29         2.06 o                         
  -5   1  22          4.05          3.25         1.05 o                         
  -3   1  22        245.18        234.89        10.56 o                         
  -1   1  22          2.99          1.91         0.69 o                         
   1   1  22          1.57         -0.49         1.60 o                         
   3   1  22          9.06         12.81         2.33 o                         
   5   1  22         11.11         11.22         2.63 o                         
   7   1  22          1.84          1.49         2.04 o                         
 -14   2  22         28.53         34.53        10.87 o                         
 -12   2  22          3.24          0.60         6.07 o                         
 -10   2  22          4.51         -1.05         4.34 o                         
  -8   2  22         13.49         13.33         1.78 o                         
  -6   2  22         15.83         11.22         2.06 o                         
  -4   2  22          0.41         -0.33         1.08 o                         
  -2   2  22        140.84        147.85         5.19 o                         
   0   2  22          0.51         -1.07         1.20 o                         
   2   2  22         17.89         14.56         1.66 o                         
   4   2  22         90.33        106.07         8.87 o                         
   6   2  22          2.32          0.04         2.92 o                         
 -13   3  22          9.61         26.13         6.85 o                         
 -11   3  22         11.09         18.52         3.61 o                         
  -9   3  22         23.12         18.63         3.75 o                         
  -7   3  22          5.07          4.25         1.57 o                         
  -5   3  22          3.29          0.07         1.21 o                         
  -3   3  22         35.95         36.79         3.01 o                         
  -1   3  22         13.39         15.57         1.97 o                         
   1   3  22          3.22         -1.23         1.55 o                         
   3   3  22         60.01         75.36         9.79 o                         
 -12   4  22          0.34          2.26         2.71 o                         
 -10   4  22          4.18          2.86         2.44 o                         
  -8   4  22         11.87         12.89         2.61 o                         
  -6   4  22         10.46          5.09         1.50 o                         
  -4   4  22         16.23         17.82         2.68 o                         
  -2   4  22         11.10         10.39         6.04 o                         
   0   4  22          1.38         -1.14         3.56 o                         
   2   4  22          1.83         -1.23         1.91 o                         
 -11   5  22          0.18          1.01         2.89 o                         
  -9   5  22          8.79          5.76         3.05 o                         
  -7   5  22          1.03         -2.30         2.30 o                         
  -5   5  22          4.44          1.30         3.01 o                         
  -3   5  22          1.20          2.78         3.01 o                         
  -1   5  22         16.37         10.64         3.38 o                         
  -2  -5  23          4.24          7.78         3.76 o                         
   0  -5  23          0.31         -2.70         3.55 o                         
 -11  -4  23          6.79         10.42         4.24 o                         
  -9  -4  23          1.20          2.80         2.51 o                         
  -7  -4  23          4.56          3.10         3.00 o                         
  -3  -4  23          0.99          2.99         1.72 o                         
  -1  -4  23          1.82         -0.37         2.73 o                         
 -14  -3  23          4.17          2.22         2.41 o                         
 -12  -3  23          0.86          1.85         2.43 o                         
 -10  -3  23        126.22        130.14        15.90 o                         
  -8  -3  23         36.13         26.31         5.05 o                         
  -6  -3  23          2.42          1.48         1.88 o                         
  -4  -3  23          4.71         -2.93         2.93 o                         
  -2  -3  23          0.84         -0.80         1.94 o                         
   0  -3  23         12.71         11.75         3.31 o                         
   2  -3  23         39.84         48.83        10.84 o                         
 -15  -2  23         48.96         53.36         8.15 o                         
 -13  -2  23          2.66          2.20         3.37 o                         
 -11  -2  23         15.86         12.72         2.94 o                         
  -9  -2  23         66.22         68.34         6.04 o                         
  -7  -2  23          6.46          6.21         1.82 o                         
  -5  -2  23          6.21          6.10         2.22 o                         
  -3  -2  23         76.32         87.57        11.23 o                         
  -1  -2  23         16.63         14.29         2.50 o                         
   1  -2  23         21.19         21.36         3.86 o                         
   3  -2  23         44.87         49.03         5.97 o                         
   5  -2  23          0.99         -3.91         3.91 o                         
 -16  -1  23          4.04          5.65         3.38 o                         
 -14  -1  23          7.02         11.05         3.04 o                         
 -12  -1  23          1.02         -0.71         1.97 o                         
 -10  -1  23          8.76          3.27         1.77 o                         
  -8  -1  23          8.67          4.72         2.17 o                         
  -6  -1  23          4.54          3.53         1.37 o                         
  -4  -1  23          3.32          3.32         2.05 o                         
  -2  -1  23          5.21          8.23         2.80 o                         
   0  -1  23          0.60          0.88         1.74 o                         
   2  -1  23          0.07          0.09         1.49 o                         
   4  -1  23          6.63          7.49         2.16 o                         
   6  -1  23          2.34          3.08         4.42 o                         
   8  -1  23          0.65          9.02         4.19 o                         
 -13   0  23          5.08          6.43         1.81 o                         
 -11   0  23          0.48         -1.07         2.06 o                         
  -9   0  23        201.41        210.90         7.09 o                         
  -7   0  23         12.37         10.81         1.64 o                         
  -5   0  23         18.23         12.10         1.88 o                         
  -3   0  23         50.64         46.91         3.79 o                         
  -1   0  23         19.41         16.06         2.87 o                         
   1   0  23          0.16         -1.24         1.24 o                         
   3   0  23         92.86        103.93         6.40 o                         
   5   0  23          0.05         -1.85         1.85 o                         
   7   0  23          4.48          4.82         2.43 o                         
 -14   1  23          7.01          5.84         2.47 o                         
 -12   1  23          1.02          0.95         3.31 o                         
 -10   1  23          8.75          5.58         3.00 o                         
  -8   1  23          8.69          7.46         1.82 o                         
  -6   1  23          4.54          2.97         0.96 o                         
  -4   1  23          3.31          4.61         1.23 o                         
  -2   1  23          5.22          3.56         4.19 o                         
   0   1  23          0.60         -0.87         1.23 o                         
   2   1  23          0.07         -0.13         1.08 o                         
   4   1  23          6.61          8.06         2.25 o                         
   6   1  23          2.34          4.85         2.77 o                         
 -13   2  23          2.67          2.11         2.43 o                         
 -11   2  23         15.87         16.07         3.53 o                         
  -9   2  23         66.22         57.05         5.72 o                         
  -7   2  23          6.45          2.65         1.75 o                         
  -5   2  23          6.22          5.86         1.84 o                         
  -3   2  23         76.28         83.86         5.13 o                         
  -1   2  23         16.60         12.98         2.91 o                         
   1   2  23         21.18         22.96         3.70 o                         
   3   2  23         44.92         44.16         7.74 o                         
   5   2  23          0.99          0.58         3.38 o                         
 -12   3  23          0.87         -1.41         1.88 o                         
 -10   3  23        126.25        127.64         9.11 o                         
  -8   3  23         36.15         35.12         4.73 o                         
  -6   3  23          2.43          2.87         1.69 o                         
  -4   3  23          4.69          6.25         1.74 o                         
  -2   3  23          0.84          3.07         1.45 o                         
   0   3  23         12.68         14.24         3.16 o                         
   2   3  23         39.89         44.41         4.36 o                         
   4   3  23          2.88          0.24         2.84 o                         
  -9   4  23          1.20          0.21         2.73 o                         
  -7   4  23          4.57          8.13         5.00 o                         
  -5   4  23          0.79          2.48         2.24 o                         
  -3   4  23          0.99          0.95         1.40 o                         
  -1   4  23          1.82          1.82         2.43 o                         
   1   4  23          5.13          5.87         2.40 o                         
  -8   5  23          6.48         11.67         4.70 o                         
  -6   5  23          1.47         -0.51         2.11 o                         
  -2   5  23          4.23         -0.21         2.28 o                         
 -10  -4  24         14.71          8.88         4.10 o                         
  -8  -4  24          4.70          6.54         3.75 o                         
  -6  -4  24          0.40         -0.41         1.91 o                         
  -4  -4  24         28.80         33.95         5.75 o                         
 -13  -3  24          5.91          6.74         3.92 o                         
 -11  -3  24          6.47          7.75         3.12 o                         
  -9  -3  24         13.07         27.66         4.37 o                         
  -7  -3  24          0.10         -2.25         2.25 o                         
  -5  -3  24          8.53         11.27         3.93 o                         
  -3  -3  24          3.17          4.51         6.40 o                         
  -1  -3  24         10.11         10.23         3.55 o                         
   1  -3  24          1.24         -1.12         2.32 o                         
 -16  -2  24          2.90          2.75         2.69 o                         
 -14  -2  24          7.68          2.99         2.63 o                         
 -12  -2  24          2.16          3.60         3.68 o                         
 -10  -2  24         31.14         30.45         4.30 o                         
  -8  -2  24          2.97         -1.21         2.96 o                         
  -6  -2  24          5.05          5.47         1.93 o                         
  -4  -2  24         28.03         26.83         4.26 o                         
  -2  -2  24         32.10         42.70         4.20 o                         
   0  -2  24          1.23          3.22         6.37 o                         
   2  -2  24          7.35          4.57         2.56 o                         
   4  -2  24          1.86         -3.55         3.98 o                         
 -13  -1  24          0.81          1.72         1.75 o                         
 -11  -1  24          7.46          9.93         2.73 o                         
  -9  -1  24         31.52         26.87         3.85 o                         
  -7  -1  24          3.85          3.46         1.34 o                         
  -5  -1  24          9.16         11.49         2.98 o                         
  -3  -1  24        209.99        212.62        12.56 o                         
  -1  -1  24          3.49          4.92         1.69 o                         
   1  -1  24          0.91         -0.22         3.44 o                         
   3  -1  24         13.98         12.67         2.65 o                         
   5  -1  24          7.43          5.36         3.42 o                         
 -14   0  24          0.15          3.14         6.63 o                         
 -12   0  24          0.10         20.31         3.93 o                         
 -10   0  24         20.33         26.33         2.56 o                         
  -8   0  24         15.37        119.93        55.76 o                         
  -6   0  24          2.94         15.64         2.16 o                         
  -4   0  24         11.14          5.82         2.32 o                         
  -2   0  24          1.28          4.04         2.88 o                         
   0   0  24          1.13         10.91         1.82 o                         
   2   0  24          0.20         -0.76         1.59 o                         
   4   0  24          1.68         -1.20         1.61 o                         
   6   0  24          0.41          0.66         1.66 o                         
 -13   1  24          0.81          4.02         2.51 o                         
 -11   1  24          7.43          6.94         3.07 o                         
  -9   1  24         31.52         31.94         3.34 o                         
  -7   1  24          3.86          5.63         2.01 o                         
  -5   1  24          9.16         14.28         2.46 o                         
  -3   1  24        209.96        208.60        10.58 o                         
  -1   1  24          3.52          0.28         1.51 o                         
   1   1  24          0.91          3.73         1.91 o                         
   3   1  24         13.99         15.71         2.68 o                         
   5   1  24          7.42          5.55         2.92 o                         
 -12   2  24          2.16         -0.96         2.29 o                         
 -10   2  24         31.13         30.22         4.43 o                         
  -8   2  24          2.96          2.62         1.72 o                         
  -6   2  24          5.06          1.81         1.72 o                         
  -4   2  24         28.03         31.10         3.36 o                         
  -2   2  24         32.15         33.48         4.41 o                         
   0   2  24          1.23         -2.27         2.92 o                         
   2   2  24          7.33          3.45         4.51 o                         
   4   2  24          1.86          7.25         3.81 o                         
 -11   3  24          6.48          0.88         2.49 o                         
  -9   3  24         13.08         22.93         4.09 o                         
  -7   3  24          0.10         -0.41         2.59 o                         
  -5   3  24          8.52          4.46         2.64 o                         
  -3   3  24          3.17          2.11         1.96 o                         
  -1   3  24         10.11         16.25         3.35 o                         
   1   3  24          1.23          4.65         1.92 o                         
   3   3  24          3.10          7.08         5.46 o                         
 -10   4  24         14.73         16.74         5.93 o                         
  -8   4  24          4.69          5.55         3.66 o                         
  -6   4  24          0.40          0.42         1.91 o                         
  -4   4  24         28.80         34.38         3.75 o                         
  -2   4  24          8.27          6.73         2.59 o                         
   0   4  24          1.17         -0.11         4.15 o                         
  -7   5  24          2.93          0.03         1.88 o                         
  -3   5  24          0.13          1.62         3.39 o                         
  -7  -4  25          5.54          1.94         2.53 o                         
  -3  -4  25          9.15         16.35         4.52 o                         
 -12  -3  25          5.90         16.18         4.82 o                         
 -10  -3  25         27.85         27.45         4.52 o                         
  -8  -3  25          2.26         -2.19         2.19 o                         
  -6  -3  25          0.50         -3.06         3.06 o                         
  -4  -3  25         19.09          8.55         4.54 o                         
  -2  -3  25          0.15          2.30         3.21 o                         
 -15  -2  25         31.44         26.27         5.76 o                         
 -13  -2  25          1.90         -2.85         2.85 o                         
 -11  -2  25          2.79          4.42         2.15 o                         
  -9  -2  25         10.04          3.88         2.21 o                         
  -7  -2  25          0.76         -0.60         1.48 o                         
  -5  -2  25         47.03         44.01         5.33 o                         
  -3  -2  25         52.87         62.53         6.29 o                         
  -1  -2  25          1.86         -0.06         1.91 o                         
   1  -2  25          8.51         11.19         4.12 o                         
   3  -2  25          7.98          4.77         3.61 o                         
 -12  -1  25          0.73         -1.42         1.71 o                         
 -10  -1  25          8.22          7.25         2.22 o                         
  -8  -1  25          0.82          0.07         1.23 o                         
  -6  -1  25          4.70         -0.08         1.56 o                         
  -4  -1  25         11.47         19.12         4.52 o                         
  -2  -1  25          2.89          0.78         1.31 o                         
   0  -1  25          3.57          8.31         2.07 o                         
   2  -1  25          0.41         -0.85         2.24 o                         
   4  -1  25          5.14          3.58         3.57 o                         
 -13   0  25          2.16          3.85         2.39 o                         
 -11   0  25          0.00          4.47         2.44 o                         
  -9   0  25         19.81         20.46         2.91 o                         
  -7   0  25          0.59          0.47         2.01 o                         
  -5   0  25          4.12          8.05         1.83 o                         
  -3   0  25         37.24         45.84         9.36 o                         
  -1   0  25          2.46          0.81         1.52 o                         
   1   0  25          4.70          4.58         3.14 o                         
   3   0  25         57.28         53.21         4.89 o                         
   5   0  25          0.30         -2.11         2.11 o                         
 -12   1  25          0.73         -0.20         3.58 o                         
 -10   1  25          8.22         11.40         4.98 o                         
  -8   1  25          0.82         -2.14         2.14 o                         
  -6   1  25          4.71          5.88         2.60 o                         
  -4   1  25         11.47         11.45         3.08 o                         
  -2   1  25          2.88          1.68         1.99 o                         
   0   1  25          3.57          2.43         2.72 o                         
   2   1  25          0.41          0.87         1.69 o                         
   4   1  25          5.14          5.60         2.38 o                         
 -11   2  25          2.79          3.04         2.20 o                         
  -9   2  25         10.02          3.67         2.22 o                         
  -7   2  25          0.75          2.55         1.58 o                         
  -5   2  25         47.00         46.78         4.12 o                         
  -3   2  25         52.87         65.50         4.72 o                         
  -1   2  25          1.86          3.00         3.37 o                         
   1   2  25          8.51         15.30         5.13 o                         
   3   2  25          7.98         10.19         4.56 o                         
 -10   3  25         27.85         24.42         6.07 o                         
  -8   3  25          2.25         -2.13         2.13 o                         
  -6   3  25          0.50         -0.24         1.37 o                         
  -4   3  25         19.11          9.05         2.47 o                         
  -2   3  25          0.15          0.75         3.76 o                         
   0   3  25          0.84          0.84         3.17 o                         
  -9   4  25          3.41         -3.38         3.38 o                         
  -7   4  25          5.53         -1.70         2.83 o                         
  -5   4  25          1.28         -0.31         2.28 o                         
  -3   4  25          9.15         11.75         3.29 o                         
  -1   4  25          2.83          1.53         1.85 o                         
 -11  -3  26         25.61         26.14         5.88 o                         
  -9  -3  26          0.54          4.35         2.47 o                         
  -7  -3  26          0.57         -2.62        10.37 o                         
  -5  -3  26          5.33          7.69         3.84 o                         
  -3  -3  26          3.47          3.06         3.51 o                         
 -14  -2  26          0.70          1.65         2.69 o                         
 -12  -2  26          5.12          3.64         2.42 o                         
 -10  -2  26         12.81         13.70         3.04 o                         
  -8  -2  26          0.15         -1.08         1.46 o                         
  -6  -2  26          4.42          5.78         1.77 o                         
  -4  -2  26          5.49          7.83         2.79 o                         
  -2  -2  26          3.23          5.47         1.92 o                         
   0  -2  26          3.38          1.23         2.20 o                         
 -11  -1  26         22.58         21.19         6.00 o                         
  -9  -1  26          5.21         -0.11         1.59 o                         
  -7  -1  26          0.67         -0.91         1.36 o                         
  -5  -1  26          2.38          4.12         2.31 o                         
  -3  -1  26          5.02          0.14         1.95 o                         
  -1  -1  26          2.37          4.42         2.31 o                         
   1  -1  26          5.45          9.37         3.14 o                         
   3  -1  26          7.36         11.17         4.25 o                         
 -12   0  26          3.58          6.20         2.79 o                         
 -10   0  26          0.37          1.49         3.58 o                         
  -8   0  26          1.95          3.78         2.53 o                         
  -6   0  26          0.15         -1.08         2.88 o                         
  -4   0  26          0.87         -0.75         3.02 o                         
  -2   0  26          7.25         10.09         2.92 o                         
   0   0  26          2.44         13.14         3.08 o                         
   2   0  26          2.89          0.68         1.66 o                         
   4   0  26          2.32         -0.64         1.90 o                         
 -11   1  26         22.58         22.17         6.30 o                         
  -9   1  26          5.21          3.80         2.33 o                         
  -7   1  26          0.67          2.62         1.98 o                         
  -5   1  26          2.38          0.07         3.27 o                         
  -3   1  26          5.02          5.93         2.56 o                         
  -1   1  26          2.36          3.03         2.05 o                         
   1   1  26          5.43          8.59         2.65 o                         
   3   1  26          7.37          0.58         2.66 o                         
   5   1  26          2.28          1.42         2.62 o                         
 -10   2  26         12.82          4.66         6.59 o                         
  -8   2  26          0.15         -2.34         2.34 o                         
  -6   2  26          4.41          0.84         2.44 o                         
  -4   2  26          5.50          9.38         2.20 o                         
  -2   2  26          3.24          6.12         2.50 o                         
   0   2  26          3.39         11.64         5.12 o                         
  -9   3  26          0.54         -3.51         3.51 o                         
  -7   3  26          0.57          1.55         1.98 o                         
  -5   3  26          5.32          2.49         1.46 o                         
  -3   3  26          3.47          5.05         4.85 o                         
  -1   3  26          9.11          7.86         7.84 o                         
  -8   4  26          4.40         -0.02         2.45 o                         
  -6   4  26          0.07         -2.84         2.84 o                         
  -4   4  26          2.75          1.40         2.50 o                         
  -2   4  26          0.13          1.24         5.10 o                         
 -10  -3  27          1.83          5.66         3.15 o                         
  -8  -3  27          0.87         -3.37         3.37 o                         
  -6  -3  27          1.63          1.82         1.74 o                         
 -11  -2  27         21.43         18.07         4.43 o                         
  -9  -2  27          0.57         -2.33         2.33 o                         
  -7  -2  27          0.84          0.72         1.48 o                         
  -5  -2  27         53.61         56.07         6.41 o                         
  -3  -2  27         21.09         23.49         4.31 o                         
  -1  -2  27          3.36          7.37         4.19 o                         
 -10  -1  27          0.90         -4.10         4.10 o                         
  -8  -1  27          0.35          0.16         1.76 o                         
  -6  -1  27         15.94         21.48         2.99 o                         
  -4  -1  27         25.38         27.33         4.45 o                         
  -2  -1  27          1.36         -0.53         1.96 o                         
   0  -1  27          3.76          5.63         2.70 o                         
   2  -1  27          3.74          4.50         3.54 o                         
 -11   0  27         26.43         19.01         5.70 o                         
  -9   0  27          0.91         16.63         5.61 o                         
  -7   0  27          0.32         -2.16         2.16 o                         
  -5   0  27         56.99         60.24         6.26 o                         
  -3   0  27          8.37         12.32         3.44 o                         
  -1   0  27          0.11          6.80         4.26 o                         
   1   0  27          0.34          6.23         4.47 o                         
   3   0  27          3.15         -0.02         2.56 o                         
 -10   1  27          0.90          2.93         2.72 o                         
  -8   1  27          0.35          2.46         1.99 o                         
  -6   1  27         15.94         26.54         4.41 o                         
  -4   1  27         25.40         23.61         4.15 o                         
  -2   1  27          1.35          1.88         4.02 o                         
   0   1  27          3.75          5.86         4.60 o                         
   2   1  27          3.74         14.63         4.67 o                         
  -9   2  27          0.56          1.11         1.92 o                         
  -7   2  27          0.84          2.15         2.97 o                         
  -5   2  27         53.60         48.60         4.36 o                         
  -3   2  27         21.08         21.05         3.91 o                         
  -1   2  27          3.36          6.36         4.31 o                         
  -8   3  27          0.87         -1.94         2.59 o                         
  -6   3  27          1.64          0.33         4.54 o                         
  -4   3  27          5.20          1.59         2.10 o                         
  -2   3  27          3.68          0.83         2.03 o                         
  -9  -3  28          0.89          3.71         3.05 o                         
  -7  -3  28          2.02         -0.99         2.21 o                         
  -5  -3  28          5.39          2.39         2.74 o                         
  -8  -2  28          3.77          2.43         2.17 o                         
  -6  -2  28          0.73          2.63         1.59 o                         
  -4  -2  28          7.05          6.82         2.79 o                         
  -9  -1  28          1.49          3.63         3.23 o                         
  -7  -1  28          3.76          5.28         2.32 o                         
  -5  -1  28         59.95         54.65        11.28 o                         
  -3  -1  28          2.32          0.94         1.72 o                         
   1  -1  28          7.59          4.95         3.97 o                         
 -10   0  28          7.23         13.58         5.45 o                         
  -8   0  28          2.61          2.72         2.16 o                         
  -6   0  28          0.17         -2.85         2.85 o                         
  -4   0  28          4.51         -0.43         2.75 o                         
  -2   0  28          1.34          2.75         2.19 o                         
   2   0  28          0.12         -0.78         2.05 o                         
  -9   1  28          1.49          2.25         2.46 o                         
  -7   1  28          3.77          2.66         3.03 o                         
  -5   1  28         59.96         65.07         7.71 o                         
  -3   1  28          2.31         -0.26         1.88 o                         
  -1   1  28          0.67         -2.71         4.17 o                         
 -10   2  28          2.28          1.47         3.38 o                         
  -8   2  28          3.77          4.57         2.49 o                         
  -6   2  28          0.73         -0.76         1.62 o                         
  -4   2  28          7.04          9.39         3.83 o                         
  -2   2  28          2.59          3.57         2.33 o                         
  -7   3  28          2.02          0.18         2.08 o                         
  -5   3  28          5.39          4.58         3.35 o                         
  -3   3  28          1.29          3.10         2.07 o                         
  -7  -2  29          0.57          0.57         4.62 o                         
  -5  -2  29         16.39         13.09         3.57 o                         
  -8  -1  29          0.03         -3.18         3.18 o                         
  -6  -1  29          1.44          6.52         2.84 o                         
  -4  -1  29          4.95          4.75         4.28 o                         
  -7   0  29          0.02         -3.20         3.20 o                         
  -5   0  29         18.54          9.22         3.18 o                         
  -3   0  29          0.09         -2.94         2.94 o                         
   1   0  29         15.59         18.25         5.85 o                         
  -8   1  29          0.03          5.96         4.20 o                         
  -6   1  29          1.44          0.98         2.60 o                         
  -4   1  29          4.95          3.39         2.17 o                         
  -2   1  29          0.35         -3.46         3.46 o                         
  -9   2  29          0.08          7.27         3.84 o                         
  -7   2  29          0.57          0.41         2.26 o                         
  -5   2  29         16.39         16.26         3.35 o                         
  -3   2  29          4.67          5.06         6.01 o                         
  -6  -2  30          0.28         -0.72         3.07 o                         
  -7  -1  30         20.51         14.25         3.37 o                         
  -5  -1  30         26.32         29.37         7.43 o                         
  -6   0  30         17.24         23.30         4.47 o                         
  -4   0  30          0.46         -3.93         4.28 o                         
  -5   1  30         26.33         26.96         4.95 o                         
  -3   1  30          0.48         -5.17         5.17 o                         
                                                                                
